# Supplementary material for: Post-translational processing targets functionally diverse proteins in Mycoplasma hyopneumoniae
Source: Open Biol. 2016 Feb 10;6(2):150210. doi: 10.1098/rsob.150210 (PMC4772806; doi:10.1098/rsob.150210)
Supplement: Table S1 [file rsob150210supp1.xlsx]

## Sheet: Proteins Identified
					1D GeLC-MS/MS methods							2D GeLC/MS/MS
#	Accession	Identified Proteins 349	Locus	MW	1DGE Ion Trap 1	1DGE Ion Trap 2	1DGE Ion Trap 3	1DGE QTOF 1	1DGE QTOF 2	1DGE QTOF OL	TX114	Spots 4-7	Spots 6-11	Gene ontology (GO)	PSORT Localization
1	Q4A9J2**	Putative P216 surface protein	MHJ_0493	216 kDa	89	82	82	37	50	71	43	128, 154	34, 88, 100, 133, 134, 135, 137, 138, 139, 140, 144, 145, 146, 147, 148, 149, 151		Unknown
2	Q4A9J1**	Putative p76 membrane protein	MHJ_0494	161 kDa	56	55	48	31	39	47	14	88, 121, 122, 134, 138, 140, 155, 156, 157, 162, 163, 169, 170, 172, 176, 177, 178	33, 34, 35, 36, 73, 75, 84, 85, 86, 87, 95, 99, 102, 103, 104, 125, 131, 149, 151		CytoplasmicMembrane
3	Q4AAD6**	Uncharacterized protein	MHJ_0194	123 kDa	38	44	39	31	36	40	21	71, 72	30, 31, 32, 47, 52, 60, 88, 91, 92, 93, 94, 95, 96, 98, 100, 142, 143, 149, 150		Unknown
4	Q4A932*	Putative prolipoprotein p65	MHJ_0656	71 kDa	31	35	23	18	23	29	34	126, 127, 128, 141, 142, 143, 144, 145, 146, 170, 171, 172, 173		hydrolase activity, acting on ester bonds; lipid metabolic process	CytoplasmicMembrane
5	Q4A9G1*	Elongation factor Tu (EF-Tu)	MHJ_0524	44 kDa	20	18	22	13	25	22	13	109, 111, 112, 113, 124, 126, 127, 129, 130, 141, 142, 143, 147, 174, 176	38, 160	GTP binding; GTPase activity; cytoplasm; translation elongation factor activity	Cytoplasmic
6	Q4AAB8*	Uncharacterized protein	MHJ_0212	236 kDa	70	72	69	24	15	27	22	161	137, 141, 148		Unknown
7	Q4A926**	Uncharacterized protein	MHJ_0662	135 kDa	33	35	38	26	33	34	4	101, 122, 123, 124, 125, 126, 127, 128, 129, 130, 131, 132, 159, 179, 180	102, 105, 106, 117, 118, 119, 120, 124, 125, 127		Unknown
8	Q4A925**	Putative adhesin like-protein P146	MHJ_0663	147 kDa	33	30	34	26	33	38	20	147, 148, 149, 150, 151, 174, 175	1, 51, 53, 132, 160		Unknown
9	Q4AAD5**	Uncharacterized protein	MHJ_0195	102 kDa	30	28	24	21	30	33	37		1, 2, 160		CytoplasmicMembrane
10	Q4AAR4*	Chaperone protein DnaK (HSP70) (Heat shock 70 kDa protein) (Heat shock protein 70)	MHJ_0063	66 kDa	18	20	21	15	14	27	9	124, 126, 135, 136, 137, 138, 139, 180		ATP binding; protein folding; response to stress	Cytoplasmic
11	Q4AAL7*	Pyruvate dehydrogenase (EC 1.2.4.1)	MHJ_0112	37 kDa	13	15	8	3	15	21	6	64, 67, 68, 69, 77, 94	158, 159	pyruvate dehydrogenase (acetyl-transferring) activity	Cytoplasmic
12	P0C0J3*	L-lactate dehydrogenase (L-LDH) (EC 1.1.1.27) (Immunogenic protein p36)	MHJ_0133	34 kDa	13	13	11	4	8	19	3	32, 33, 65, 66, 81, 84, 85	21, 61, 62, 65, 107, 110, 157, 158, 159	L-lactate dehydrogenase activity; cellular carbohydrate metabolic process; cytoplasm; glycolytic process	Cytoplasmic
13	Q4AAL8*	Pyruvate dehydrogenase E1-alpha subunit (EC 1.2.4.1)	MHJ_0111	42 kDa	16	11	9	10	13	19	4	117, 118, 119, 120, 122, 153, 165, 166	160	glycolytic process; pyruvate dehydrogenase (acetyl-transferring) activity; thiamine pyrophosphate binding	Cytoplasmic
14	Q4A9I1*	Dihydrolipoamide dehydrogenase (EC 1.8.1.4)	MHJ_0504	66 kDa	14	19	16	9	11	14	6	143, 144, 146, 170, 171		cell redox homeostasis; dihydrolipoyl dehydrogenase activity; flavin adenine dinucleotide binding	Cytoplasmic
15	P0C0J8*	46 kDa surface antigen (p46)	MHJ_0511	46 kDa	15	14	16	14	15	16	18	100, 114, 115, 116, 117, 124, 128, 130, 131, 168, 173	33, 34, 160	plasma membrane	Unknown
16	Q4AAP9	NADH oxidase (EC 1.6.99.3)	MHJ_0078	51 kDa	15	13	13	10	16	12	6			NADH dehydrogenase activity; cell redox homeostasis; flavin adenine dinucleotide binding	Cytoplasmic
17	Q4AAC8*	ATP-dependent zinc metalloprotease FtsH (EC 3.4.24.-)	MHJ_0202	79 kDa	16	12	7	8	10	15	26			ATP binding; ATPase activity; cell division; integral component of membrane; metalloendopeptidase activity; plasma membrane; protein catabolic process; zinc ion binding	CytoplasmicMembrane
18	Q4AAR8*	Glyceraldehyde 3-phosphate dehydrogenase (EC 1.2.1.12)	MHJ_0031	37 kDa	12	12	8	3	7	13	6	67, 69, 70, 71, 72, 73, 74, 76, 97	112, 158, 159	NAD binding; NADP binding; glucose metabolic process; glyceraldehyde-3-phosphate dehydrogenase (NAD+) (phosphorylating) activity	Cytoplasmic
19	Q4AAQ6	Elongation factor G (EF-G)	MHJ_0071	77 kDa	16	20	20	12	13	21	4	145, 146, 172, 173		GTP binding; GTPase activity; cytoplasm; translation elongation factor activity	Cytoplasmic
20	Q4A9W4**	Uncharacterized protein	MHJ_0369	114 kDa	25	22	15	7	13	16	4	62	67, 109		CytoplasmicMembrane
21	Q4A9G0	Lon protease (EC 3.4.21.53) (ATP-dependent protease La)	MHJ_0525	99 kDa	20	22	22	14	17	12	0			ATP binding; ATP-dependent peptidase activity; cellular response to stress; cytoplasm; misfolded or incompletely synthesized protein catabolic process; sequence-specific DNA binding; serine-type endopeptidase activity	Cytoplasmic
22	Q4AAL9*	Adenine phosphoribosyltransferase (APRT) (EC 2.4.2.7)	MHJ_0110	19 kDa	12	11	10	10	11	13	6	34, 35, 36, 37, 38, 39, 40, 46, 51, 52, 53, 54, 68, 69, 72, 73, 74, 76, 92, 93, 98	157, 158, 159, 160	AMP salvage; adenine phosphoribosyltransferase activity; adenine salvage; cytoplasm; purine ribonucleoside salvage	Cytoplasmic
23	Q4A970	DNA-directed RNA polymerase subunit beta' (RNAP subunit beta') (EC 2.7.7.6) (RNA polymerase subunit beta') (Transcriptase subunit beta')	MHJ_0617	159 kDa	27	18	18	15	9	18	2			DNA binding; DNA-directed RNA polymerase activity; transcription, DNA-templated	Cytoplasmic
24	Q4A9W5**	Putative Lppt protein	MHJ_0368	109 kDa	16	20	7	14	19	14	13	102, 160	123, 125		Unknown
25	Q4A9W0	Uncharacterized protein	MHJ_0373	39 kDa	16	16	5	1	15	14	8		159	catabolic process; zinc ion binding	CytoplasmicMembrane
26	Q4AAK4	Putative aminopeptidase	MHJ_0125	39 kDa	13	14	10	9	18	16	6	70, 71, 74, 75, 76, 95, 97	160	aminopeptidase activity	Cytoplasmic
27	Q4AAA3*	Periplasmic sugar-binding protein	MHJ_0227	44 kDa	12	7	10	7	12	12	15	96, 97, 99, 100	160		Unknown
28	Q4A9H9	Phosphate acetyltransferase (EC 2.3.1.8)	MHJ_0506	35 kDa	14	10	7	1	15	17	4		158, 159, 160	phosphate acetyltransferase activity	Cytoplasmic
29	Q4A9G3*	Oligoendopeptidase F (EC 3.4.24.-)	MHJ_0522	71 kDa	14	16	10	14	15	13	5			metalloendopeptidase activity; zinc ion binding	Cytoplasmic
30	Q4A995	Putative ATP-binding protein	MHJ_0592	124 kDa	22	14	12	10	9	17	2			ATP binding	Cytoplasmic
31	Q4A9I0*	Acetate kinase (EC 2.7.2.1) (Acetokinase)	MHJ_0505	44 kDa	15	13	18	8	12	9	3	78	69, 115, 116, 121, 122	ATP binding; acetate kinase activity; acetyl-CoA biosynthetic process; cytoplasm; magnesium ion binding; organic acid metabolic process	Cytoplasmic
32	Q4AA06*	Uncharacterized protein	MHJ_0326	25 kDa	6	8	4	5	10	7	6	35, 52, 53, 54, 63			Unknown
33	Q4A9X0	Putative lipoprotein	MHJ_0363	80 kDa	8	10	12	2	5	9	12		93, 95, 96, 98		Unknown
34	Q4AAB1*	Putative methylmalonate-semialdehyde dehydrogenase (EC 1.2.1.27)	MHJ_0219	54 kDa	11	13	7	8	5	18	0		77, 79, 81, 83, 86, 101	methylmalonate-semialdehyde dehydrogenase (acylating) activity	Cytoplasmic
35	Q4AAI5	Trigger factor (TF) (EC 5.2.1.8) (PPIase)	MHJ_0145	51 kDa	13	11	9	12	17	14	2	133, 134, 167, 169		cell cycle; cell division; cytoplasm; peptidyl-prolyl cis-trans isomerase activity; protein folding; protein transport	Cytoplasmic
36	Q4A969	DNA-directed RNA polymerase subunit beta (RNAP subunit beta) (EC 2.7.7.6) (RNA polymerase subunit beta) (Transcriptase subunit beta)	MHJ_0618	138 kDa	20	17	16	12	6	14	3			DNA binding; DNA-directed RNA polymerase activity; ribonucleoside binding; transcription, DNA-templated	Cytoplasmic
37	Q4A9M4	Leucyl aminopeptidase (EC 3.4.11.1)	MHJ_0461	51 kDa	13	11	13	10	11	9	0		72, 73, 74, 75, 78, 79, 83	aminopeptidase activity; cytoplasm; manganese ion binding; metalloexopeptidase activity	Cytoplasmic
38	Q4AAB7	Putative lipoprotein	MHJ_0213	102 kDa	18	22	16	10	12	5	5		135, 136, 137, 138	transporter activity	CytoplasmicMembrane
39	Q4A9X1	Putative lipoprotein	MHJ_0362	85 kDa	10	10	10	10	9	9	16				Unknown
40	Q4AAN2*	Thioredoxin reductase (EC 1.8.1.9)	MHJ_0095	34 kDa	9	8	9	0	8	8	4	65	107, 108, 110, 116, 158, 159	flavin adenine dinucleotide binding; thioredoxin-disulfide reductase activity	Cytoplasmic
41	Q4A9V3*	Putative thioredoxin	MHJ_0380	13 kDa	7	10	8	6	8	8	6	30	21, 23, 24, 154, 156	cell redox homeostasis; glycerol ether metabolic process; protein disulfide oxidoreductase activity	Cytoplasmic
42	Q4AAN4	Thiol peroxidase (EC 1.11.1.-)	MHJ_0093	18 kDa	11	8	6	6	8	10	3	8, 9, 10, 11		peroxidase activity	Cytoplasmic
43	Q4A981*	ABC transporter xylose-binding lipoprotein	MHJ_0606	50 kDa	7	11	7	4	9	10	14	110, 111, 125, 127, 128, 129, 179		plasma membrane	Unknown
44	Q4AA76	Hypoxanthine phosphoribosyltransferase (EC 2.4.2.8)	MHJ_0254	20 kDa	7	11	5	7	7	7	2	51	157	cytoplasm; guanine phosphoribosyltransferase activity; hypoxanthine phosphoribosyltransferase activity; purine ribonucleoside salvage	Cytoplasmic
45	Q4A9B0	30S ribosomal protein S4	MHJ_0577	24 kDa	10	9	11	3	6	12	1		13, 14	rRNA binding; small ribosomal subunit; structural constituent of ribosome; translation	Cytoplasmic
46	Q4A9Y6	Uncharacterized protein	MHJ_0347	81 kDa	10	9	5	7	7	9	17				CytoplasmicMembrane
47	Q4A9I2	Dihydrolipoamide acetyltransferase (EC 2.3.1.12)	MHJ_0503	33 kDa	11	4	4	0	6	10	6		51, 54, 55, 56, 159, 160	dihydrolipoyllysine-residue acetyltransferase activity	Cytoplasmic
48	Q4A9W2	Putative PTS system enzyme IIB component (EC 2.7.1.69)	MHJ_0371	10 kDa	10	8	4	3	5	5	3		1, 20, 22	phosphoenolpyruvate-dependent sugar phosphotransferase system; protein-N(PI)-phosphohistidine-sugar phosphotransferase activity; sugar:proton symporter activity	Unknown
49	Q4A9J8	Phosphoglycerate kinase (EC 2.7.2.3)	MHJ_0487	44 kDa	11	8	10	7	9	9	2	78	160	ATP binding; cytoplasm; glycolytic process; phosphoglycerate kinase activity	Cytoplasmic
50	Q4A9G2*	Uncharacterized protein	MHJ_0523	230 kDa	11	11	10	0	0	4	37			hydrolase activity	Unknown
51	Q4A9Q9*	Transketolase (EC 2.2.1.1)	MHJ_0426	69 kDa	12	10	9	6	9	10	3		128, 151	metal ion binding; transketolase activity	Cytoplasmic
52	Q4AAF5	50S ribosomal protein L6	MHJ_0175	20 kDa	6	6	6	5	7	8	1		9	rRNA binding; ribosome; structural constituent of ribosome; translation	Cytoplasmic
53	Q4A9J9	Uncharacterized protein	MHJ_0486	106 kDa	10	10	9	3	4	8	0				Cytoplasmic
54	Q4AAF4	30S ribosomal protein S8	MHJ_0176	15 kDa	6	10	7	2	7	5	1		15	rRNA binding; ribosome; structural constituent of ribosome; translation	Cytoplasmic
55	Q4AAB9	Oligopeptide ABC transporter ATP-binding protein	MHJ_0211	51 kDa	8	7	7	9	9	7	4			ATP binding; ATPase activity; peptide transport	CytoplasmicMembrane
56	Q4A965	Putative lipoprotein	MHJ_0622	94 kDa	12	12	13	4	5	1	22		134, 135		Unknown
57	Q4A968	50S ribosomal protein L7/L12	MHJ_0619	13 kDa	6	7	5	4	7	7	3	1, 2, 3, 4, 5, 6		ribosome; structural constituent of ribosome; translation	Cytoplasmic
58	Q4A9M9	50S ribosomal protein L1	MHJ_0456	26 kDa	8	7	4	8	8	10	3		7, 8	large ribosomal subunit; rRNA binding; regulation of translation; structural constituent of ribosome; tRNA binding; translation	Cytoplasmic
59	Q4AAQ5	30S ribosomal protein S7	MHJ_0072	18 kDa	6	3	6	5	3	9	1		14	rRNA binding; small ribosomal subunit; structural constituent of ribosome; tRNA binding; translation	Unknown
60	Q4A976	Phosphocarrier protein HPr	MHJ_0611	10 kDa	9	5	3	0	4	4	2		155, 156	phosphoenolpyruvate-dependent sugar phosphotransferase system; sugar:proton symporter activity	Cytoplasmic
61	Q4AAR0	Bacterial nucleoid DNA-binding protein	MHJ_0067	11 kDa	6	5	4	5	3	5	1			DNA binding	Unknown
62	Q4AAK7	Pyruvate kinase (EC 2.7.1.40)	MHJ_0122	53 kDa	9	12	9	5	7	5	0		73, 76, 82, 102	glycolytic process; magnesium ion binding; potassium ion binding; pyruvate kinase activity	Cytoplasmic
63	Q4AAA7	Myo-inositol catabolism protein	MHJ_0223	74 kDa	7	8	8	3	4	7	0			catalytic activity; magnesium ion binding; thiamine pyrophosphate binding	CytoplasmicMembrane
64	Q4AAF8	50S ribosomal protein L15	MHJ_0172	17 kDa	7	7	6	5	6	7	0			large ribosomal subunit; rRNA binding; structural constituent of ribosome; translation	Unknown
65	Q4AAE1	50S ribosomal protein L4	MHJ_0189	24 kDa	9	7	10	5	8	5	0			rRNA binding; ribosome; structural constituent of ribosome; translation	Unknown
66	Q4AAE6	30S ribosomal protein S3	MHJ_0184	26 kDa	11	8	8	7	6	10	0			mRNA binding; rRNA binding; small ribosomal subunit; structural constituent of ribosome; translation	Cytoplasmic
67	Q4A957	Putative 5'-nucleotidase (EC 3.1.3.5)	MHJ_0631	81 kDa	12	8	11	4	8	8	12	151, 152, 164		5'-nucleotidase activity; metal ion binding; nucleotide binding; nucleotide catabolic process	Unknown
68	Q4AAG6	DNA-directed RNA polymerase subunit alpha (RNAP subunit alpha) (EC 2.7.7.6) (RNA polymerase subunit alpha) (Transcriptase subunit alpha)	MHJ_0164	37 kDa	7	9	6	0	4	8	1	89, 90, 91, 92	159	DNA binding; DNA-directed RNA polymerase activity; transcription, DNA-templated	Cytoplasmic
69	Q4A9P9*	3-hexulose-6-phosphate synthase (EC 4.1.2.-)	MHJ_0436	25 kDa	8	8	6	7	8	5	2	36, 50, 61		'de novo' pyrimidine nucleobase biosynthetic process; orotidine-5'-phosphate decarboxylase activity	Cytoplasmic
70	Q4AAT5	Fructose-bisphosphate aldolase (EC 4.1.2.13)	MHJ_0014	31 kDa	6	6	6	5	4	8	4	79, 80	111	fructose 1,6-bisphosphate metabolic process; fructose-bisphosphate aldolase activity; glycolytic process; zinc ion binding	Cytoplasmic
71	Q4AAU0*	Uncharacterized protein	MHJ_0009	78 kDa	6	5	2	3	3	7	1	14, 15, 27	156	RNA binding; cell redox homeostasis; hydrolase activity, acting on ester bonds; metal ion binding	Unknown
72	Q4A9N5*	Uncharacterized protein	MHJ_0450	305 kDa	21	2	5	0	0	17	20			membrane	CytoplasmicMembrane
73	Q4AAW7	Elongation factor Ts (EF-Ts)	MHJ_0052	34 kDa	9	6	1	0	6	9	3	84, 85, 86, 87, 88	159	cytoplasm; translation elongation factor activity	Cytoplasmic
74	Q4A967	50S ribosomal protein L10	MHJ_0620	20 kDa	6	3	5	5	5	6	2		25, 27	LSU rRNA binding; ribosome; ribosome biogenesis; translation	Cytoplasmic
75	Q4AAB5	Ribonucleoside-diphosphate reductase (EC 1.17.4.1)	MHJ_0215	82 kDa	8	9	10	3	3	8	0			ATP binding; DNA replication; ribonucleoside-diphosphate reductase activity, thioredoxin disulfide as acceptor; ribonucleoside-diphosphate reductase complex	Cytoplasmic
76	Q4AA54	50S ribosomal protein L19	MHJ_0276	14 kDa	6	6	5	3	6	9	0			ribosome; structural constituent of ribosome; translation	Cytoplasmic
77	Q4AAV7*	ATP synthase subunit beta (EC 3.6.3.14) (ATP synthase F1 sector subunit beta) (F-ATPase subunit beta)	MHJ_0049	52 kDa	8	11	6	8	9	8	8	101, 103, 104, 107	62, 69	ATP binding; ATP hydrolysis coupled proton transport; plasma membrane; plasma membrane ATP synthesis coupled proton transport; proton-transporting ATP synthase activity, rotational mechanism; proton-transporting ATP synthase complex, catalytic core F(1)	CytoplasmicMembrane
78	Q4AA88*	Enolase (EC 4.2.1.11) (2-phospho-D-glycerate hydro-lyase) (2-phosphoglycerate dehydratase)	MHJ_0242	49 kDa	8	6	7	5	7	8	0	98, 125, 127, 128, 129, 130, 179		cell surface; extracellular region; glycolytic process; magnesium ion binding; phosphopyruvate hydratase activity; phosphopyruvate hydratase complex	Cytoplasmic
79	Q4AAE3	50S ribosomal protein L2	MHJ_0187	31 kDa	6	4	5	0	7	8	0		158	large ribosomal subunit; rRNA binding; structural constituent of ribosome; transferase activity; translation	Cytoplasmic
80	Q4AAF2*	50S ribosomal protein L5	MHJ_0178	20 kDa	4	6	4	5	4	7	0		10, 157	rRNA binding; ribosome; structural constituent of ribosome; tRNA binding; translation	Cytoplasmic
81	Q4A915	Uncharacterized protein	MHJ_0673	102 kDa	8	7	7	0	2	5	0				Cytoplasmic
82	Q4AAP7	Purine-nucleoside phosphorylase (EC 2.4.2.1)	MHJ_0080	26 kDa	8	6	9	3	4	4	3		37, 41, 42	nucleoside metabolic process; purine-nucleoside phosphorylase activity	Cytoplasmic
83	Q4A9L6	Phosphoenolpyruvate-protein phosphotransferase (EC 2.7.3.9) (Phosphotransferase system, enzyme I)	MHJ_0469	65 kDa	7	14	6	8	8	7	1	133, 134, 138, 139, 140, 168, 169		cytoplasm; kinase activity; metal ion binding; phosphoenolpyruvate-dependent sugar phosphotransferase system; phosphoenolpyruvate-protein phosphotransferase activity; sugar:proton symporter activity	Cytoplasmic
84	Q4A937	50S ribosomal protein L13	MHJ_0651	17 kDa	2	7	4	1	1	2	1			ribosome; structural constituent of ribosome; translation	Unknown
85	Q4AAC0	Oligopeptide ABC transporter ATP-binding protein	MHJ_0210	54 kDa	8	9	4	8	6	7	1			ATP binding; ATPase activity; membrane; peptide transporter activity	CytoplasmicMembrane
86	Q4AA45	30S ribosomal protein S18	MHJ_0285	10 kDa	3	3	2	1	1	2	0			rRNA binding; ribosome; structural constituent of ribosome; translation	Cytoplasmic
87	Q4A938	30S ribosomal protein S9	MHJ_0650	15 kDa	5	4	4	2	3	10	0	7	15	ribosome; structural constituent of ribosome; translation	Cytoplasmic
88	Q4A9F8	Uracil phosphoribosyltransferase (EC 2.4.2.9)	MHJ_0527	23 kDa	6	9	7	5	7	10	2			uracil phosphoribosyltransferase activity	Cytoplasmic
89	Q4AAP5*	Protein translocase subunit SecA	MHJ_0082	112 kDa	14	8	10	1	4	10	1			ATP binding; cytoplasm; intracellular protein transmembrane transport; plasma membrane; protein import; protein targeting	Cytoplasmic
90	Q4AAW8	30S ribosomal protein S2	MHJ_0051	36 kDa	9	7	2	1	7	7	0		3	small ribosomal subunit; structural constituent of ribosome; translation	Cytoplasmic
91	Q4AAG5	30S ribosomal protein S11	MHJ_0165	15 kDa	6	7	5	3	5	5	1	5, 6, 7	15	rRNA binding; ribosome; structural constituent of ribosome; translation	Cytoplasmic
92	Q4A929	XAA-PRO aminopeptidase (EC 3.4.11.9)	MHJ_0659	39 kDa	4	3	2	9	8	10	0	72		aminopeptidase activity; metalloexopeptidase activity	Cytoplasmic
93	Q4AAF7	30S ribosomal protein S5	MHJ_0173	24 kDa	5	3	2	3	2	4	0			rRNA binding; small ribosomal subunit; structural constituent of ribosome; translation	Cytoplasmic
94	Q4A9N3	FMN-dependent NADH-azoreductase (EC 1.7.-.-) (Azo-dye reductase) (FMN-dependent NADH-azo compound oxidoreductase)	MHJ_0452	23 kDa	6	7	4	8	7	6	3		38, 39, 40	FMN binding; FMN reductase activity; electron carrier activity; oxidoreductase activity, acting on NAD(P)H, NAD(P) as acceptor; oxidoreductase activity, acting on other nitrogenous compounds as donors	Unknown
95	Q4A9M8	50S ribosomal protein L11	MHJ_0457	17 kDa	6	5	5	6	4	5	2		27, 28, 29	LSU rRNA binding; ribosome; structural constituent of ribosome; translation	Cytoplasmic
96	Q4AAE9	30S ribosomal protein S17	MHJ_0181	11 kDa	3	5	5	0	3	1	0			rRNA binding; ribosome; structural constituent of ribosome; translation	Cytoplasmic
97	Q4AA43	30S ribosomal protein S6	MHJ_0287	29 kDa	5	6	4	1	4	5	2		158	rRNA binding; ribosome; structural constituent of ribosome; translation	CytoplasmicMembrane
98	Q4AAJ6	Uncharacterized protein	MHJ_0134	112 kDa	3	9	3	2	5	3	20		143		Unknown
99	Q4A9N4	Acyl carrier protein phosphodiesterase (EC 3.1.4.14)	MHJ_0451	22 kDa	9	4	5	5	7	7	3		38, 39, 40	[acyl-carrier-protein] phosphodiesterase activity; oxidoreductase activity, acting on other nitrogenous compounds as donors	Unknown
100	Q4AAE7	50S ribosomal protein L16	MHJ_0183	15 kDa	3	4	4	1	3	3	0		14, 15	rRNA binding; ribosome; structural constituent of ribosome; tRNA binding; translation	Cytoplasmic
101	Q4A9F6	DNA gyrase subunit A (EC 5.99.1.3)	MHJ_0529	95 kDa	7	11	8	4	1	5	0			ATP binding; DNA binding; DNA topoisomerase type II (ATP-hydrolyzing) activity; DNA topological change; DNA-dependent DNA replication; chromosome; cytoplasm	Cytoplasmic
102	Q4AAM8	Triosephosphate isomerase (TIM) (EC 5.3.1.1) (Triose-phosphate isomerase)	MHJ_0099	27 kDa	6	4	8	6	5	8	2		42, 43, 64	cytoplasm; gluconeogenesis; glycolytic process; pentose-phosphate shunt; triose-phosphate isomerase activity	Cytoplasmic
103	Q4A9R9	ATP-dependent helicase PcrA (EC 3.6.1.-)	MHJ_0416	87 kDa	2	6	6	3	2	4	0			ATP binding; ATP-dependent DNA helicase activity; DNA binding	Cytoplasmic
104	Q4A9K9	ATP synthase alpha chain (EC 3.6.3.14)	MHJ_0476	58 kDa	6	6	6	7	9	7	1		104, 124	ATP binding; ATP synthesis coupled proton transport; proton-transporting ATP synthase activity, rotational mechanism; proton-transporting ATP synthase complex, catalytic core F(1); proton-transporting ATPase activity, rotational mechanism	Cytoplasmic
105	Q4AAE4	30S ribosomal protein S19	MHJ_0186	10 kDa	1	6	3	0	2	6	1			rRNA binding; small ribosomal subunit; structural constituent of ribosome; translation	Cytoplasmic
106	P0C0J9	30S ribosomal protein S15	MHJ_0100	10 kDa	3	6	3	4	3	4	0			rRNA binding; ribosome; structural constituent of ribosome; translation	Cytoplasmic
107	Q4A9F0	Ribosome recycling factor	MHJ_0535	22 kDa	6	5	2	4	4	1	2		32, 33, 35, 41	translation	Cytoplasmic
108	Q4A9A9	Ribose 5-phosphate isomerase B (EC 5.3.1.6)	MHJ_0578	16 kDa	4	9	6	0	6	4	3	31	152	carbohydrate metabolic process; ribose-5-phosphate isomerase activity	Cytoplasmic
109	Q4AAT8	Protein GrpE (HSP-70 cofactor)	MHJ_0011	29 kDa	7	4	4	4	5	5	3	81, 82, 83		adenyl-nucleotide exchange factor activity; cytoplasm; protein folding; response to stress	Cytoplasmic
110	Q4AAG0	Adenylate kinase (AK) (EC 2.7.4.3) (ATP-AMP transphosphorylase) (ATP:AMP phosphotransferase) (Adenylate monophosphate kinase)	MHJ_0170	24 kDa	6	6	5	3	6	2	2			AMP salvage; ATP binding; adenylate kinase activity; cytoplasm; zinc ion binding	Cytoplasmic
111	Q4A9F7	Deoxyribose-phosphate aldolase (DERA) (EC 4.1.2.4) (2-deoxy-D-ribose 5-phosphate aldolase) (Phosphodeoxyriboaldolase) (Deoxyriboaldolase)	MHJ_0528	24 kDa	6	3	4	6	8	2	1		33, 34	carbohydrate catabolic process; cytoplasm; deoxyribonucleotide catabolic process; deoxyribose phosphate catabolic process; deoxyribose-phosphate aldolase activity	Cytoplasmic
112	Q4A9E9*	Uridylate kinase (UK) (EC 2.7.4.22) (Uridine monophosphate kinase) (UMP kinase) (UMPK)	MHJ_0536	26 kDa	3	4	5	4	3	5	0	79, 82		'de novo' CTP biosynthetic process; ATP binding; UMP kinase activity; cytoplasm	Unknown
113	Q4A9L0	ATP synthase beta chain (EC 3.6.3.14)	MHJ_0475	51 kDa	4	8	8	7	8	4	1	106		ATP binding; ATP hydrolysis coupled proton transport; ATP synthesis coupled proton transport; proton-transporting ATP synthase activity, rotational mechanism; proton-transporting two-sector ATPase complex, catalytic domain	CytoplasmicMembrane
114	Q4A9Y5	Putative P60-like lipoprotein	MHJ_0348	61 kDa	3	2	4	8	9	6	9	131, 132			Unknown
115	Q4AA66*	Putative P97-like protein	MHJ_0264	120 kDa	8	11	3	3	4	4	1		137, 139, 140		Unknown
116	Q4A9S1	Asparagine--tRNA ligase (EC 6.1.1.22) (Asparaginyl-tRNA synthetase) (AsnRS)	MHJ_0414	52 kDa	7	6	7	4	5	6	1			ATP binding; asparagine-tRNA ligase activity; asparaginyl-tRNA aminoacylation; cytoplasm; nucleic acid binding	Cytoplasmic
117	Q4AAE0	50S ribosomal protein L3	MHJ_0190	25 kDa	6	3	5	4	5	3	0		7, 8	rRNA binding; ribosome; structural constituent of ribosome; translation	Cytoplasmic
118	Q4AAF6	50S ribosomal protein L18	MHJ_0174	14 kDa	5	6	5	1	7	5	0		15	rRNA binding; ribosome; structural constituent of ribosome; translation	Cytoplasmic
119	Q4A9I3	Putative lipoprotein	MHJ_0502	107 kDa	9	9	9	2	5	4	12				Unknown
120	Q4AAK1	50S ribosomal protein L27	MHJ_0128	9 kDa	2	2	2	1	2	3	0			ribosome; structural constituent of ribosome; translation	Cytoplasmic
121	Q4AAG4	30S ribosomal protein S13	MHJ_0166	16 kDa	3	5	4	3	3	5	1			rRNA binding; ribosome; structural constituent of ribosome; tRNA binding; translation	Cytoplasmic
122	Q4AA86	Uncharacterized protein	MHJ_0244	20 kDa	5	5	4	5	4	9	2				Unknown
123	Q4AA64	Phenylalanine--tRNA ligase beta subunit (EC 6.1.1.20) (Phenylalanyl-tRNA synthetase beta subunit) (PheRS)	MHJ_0266	83 kDa	2	7	4	4	5	4	0			ATP binding; cytoplasm; magnesium ion binding; phenylalanine-tRNA ligase activity; phenylalanyl-tRNA aminoacylation; tRNA binding	Cytoplasmic
124	Q4A921	Transcription elongation factor GreA (Transcript cleavage factor GreA)	MHJ_0667	18 kDa	3	4	2	4	4	5	1	17, 18		DNA binding; regulation of DNA-templated transcription, elongation; transcription, DNA-templated	Cytoplasmic
125	Q4A982	Inorganic pyrophosphatase (EC 3.6.1.1) (Pyrophosphate phospho-hydrolase)	MHJ_0605	22 kDa	3	4	3	3	3	6	0	35, 38, 48, 49, 57		cytoplasm; inorganic diphosphatase activity; magnesium ion binding; phosphate-containing compound metabolic process	Cytoplasmic
126	Q4AAE8	50S ribosomal protein L29	MHJ_0182	14 kDa	3	4	2	1	2	4	1		14, 15	ribosome; structural constituent of ribosome; translation	Cytoplasmic
127	Q4AAB4	Protein NrdI	MHJ_0216	17 kDa	4	6	4	3	4	5	1			ribonucleoprotein complex; viral nucleocapsid	Unknown
128	Q4A9Y4	HIT-like protein	MHJ_0349	13 kDa	2	5	2	3	3	2	2		21	catalytic activity	Unknown
129	Q4A9B5	Dihydrolipoyl dehydrogenase (EC 1.8.1.4)	MHJ_0572	51 kDa	2	2	2	1	2	2	1			cell redox homeostasis; dihydrolipoyl dehydrogenase activity; flavin adenine dinucleotide binding	Cytoplasmic
130	Q4AAD3	Alanine--tRNA ligase (EC 6.1.1.7) (Alanyl-tRNA synthetase) (AlaRS)	MHJ_0197	102 kDa	3	5	4	1	6	5	1			ATP binding; alanine-tRNA ligase activity; alanyl-tRNA aminoacylation; cytoplasm; tRNA binding; zinc ion binding	Cytoplasmic
131	Q4AAF1	50S ribosomal protein L24	MHJ_0179	12 kDa	3	4	5	2	4	2	1	7		rRNA binding; ribosome; structural constituent of ribosome; translation	Cytoplasmic
132	Q4AA58	CTP synthase (EC 6.3.4.2)	MHJ_0272	60 kDa	2	4	2	3	6	4	1			'de novo' CTP biosynthetic process; ATP binding; CTP synthase activity; glutamine metabolic process	Cytoplasmic
133	Q4AAL0	50S ribosomal protein L20	MHJ_0119	14 kDa	2	2	3	0	0	0	0			rRNA binding; ribosome; structural constituent of ribosome; translation	Cytoplasmic
134	Q4AAA8	Putative myo-inositol 2-dehydrogenase	MHJ_0222	39 kDa	5	2	2	0	2	5	1		114	oxidoreductase activity	Unknown
135	Q4A992	2,3-bisphosphoglycerate-independent phosphoglycerate mutase (BPG-independent PGAM) (Phosphoglyceromutase) (iPGM) (EC 5.4.2.12)	MHJ_0595	57 kDa	4	5	3	2	4	1	0			2,3-bisphosphoglycerate-independent phosphoglycerate mutase activity; cytoplasm; glucose catabolic process; glycolytic process; manganese ion binding	Cytoplasmic
136	Q4A9V9	Putative lipoprotein	MHJ_0374	68 kDa	4	4	0	1	2	5	13				Unknown
137	Q4AAN1	Putative outer membrane protein-P95	MHJ_0096	132 kDa	0	1	3	0	0	1	0				CytoplasmicMembrane
138	Q4AA97	Protein-export membrane protein	MHJ_0233	98 kDa	8	3	3	0	0	8	0			integral component of membrane; plasma membrane; protein transport	CytoplasmicMembrane
139	Q4AAE2	50S ribosomal protein L23	MHJ_0188	19 kDa	3	3	4	2	3	2	1		33, 34, 35, 36	nucleotide binding; rRNA binding; ribosome; structural constituent of ribosome; translation	Unknown
140	Q4A9I7	Oligopeptide ABC transporter ATP-binding protein	MHJ_0498	91 kDa	7	11	1	2	3	5	0			ATP binding; ATPase activity; peptide transport	CytoplasmicMembrane
141	Q4AAM2	ATP-dependent 6-phosphofructokinase (ATP-PFK) (Phosphofructokinase) (EC 2.7.1.11) (Phosphohexokinase)	MHJ_0107	35 kDa	4	6	1	0	4	6	2		49, 50	6-phosphofructokinase activity; 6-phosphofructokinase complex; ATP binding; fructose 6-phosphate metabolic process; glycolytic process; metal ion binding	Cytoplasmic
142	Q4AAG7	50S ribosomal protein L17	MHJ_0163	14 kDa	4	3	1	1	5	1	1			ribosome; structural constituent of ribosome; translation	Cytoplasmic
143	Q4AAA4	Putative ribose ABC transporter	MHJ_0226	69 kDa	5	4	1	0	0	4	0			integral component of membrane; plasma membrane; transporter activity	CytoplasmicMembrane
144	Q4AA52	30S ribosomal protein S16	MHJ_0278	10 kDa	2	2	2	1	1	2	0	3		ribosome; structural constituent of ribosome; translation	Cytoplasmic
145	Q4AAB3	Ribonucleoside-diphosphate reductase beta chain (EC 1.17.4.1)	MHJ_0217	41 kDa	1	4	2	0	2	7	0			deoxyribonucleoside diphosphate metabolic process; deoxyribonucleotide biosynthetic process; ribonucleoside-diphosphate reductase activity, thioredoxin disulfide as acceptor; ribonucleoside-diphosphate reductase complex	Unknown
146	Q4AA24	Putative ABC transporter ATP-binding protein	MHJ_0307	75 kDa	3	0	0	1	1	4	10			ATP binding; ATPase activity; plasma membrane; response to antibiotic; transport	CytoplasmicMembrane
147	Q4AAM4*	Uncharacterized protein	MHJ_0105	118 kDa	5	2	4	4	2	1	3		141		Unknown
148	Q4A9W1	Transport protein	MHJ_0372	63 kDa	5	5	4	1	0	0	0			integral component of membrane; phosphoenolpyruvate-dependent sugar phosphotransferase system	CytoplasmicMembrane
149	Q4A9J4	Putative mannose-6-phosphate isomerase (EC 5.3.1.8)	MHJ_0491	36 kDa	4	3	2	0	4	4	0			carbohydrate metabolic process; mannose-6-phosphate isomerase activity; zinc ion binding	Cytoplasmic
150	Q4A974*	Uncharacterized protein	MHJ_0613	95 kDa	3	3	3	0	1	2	11				Unknown
151	Q4A9F4	Uncharacterized protein	MHJ_0531	18 kDa	1	0	2	0	0	3	1				CytoplasmicMembrane
152	Q4AAF0	50S ribosomal protein L14	MHJ_0180	13 kDa	4	4	4	3	3	3	0			large ribosomal subunit; rRNA binding; structural constituent of ribosome; translation	Cytoplasmic
153	Q4A9Q1	Sugar isomerase SgaE (EC 5.1.-.-)	MHJ_0434	27 kDa	6	6	3	0	2	3	0		60	isomerase activity	Unknown
154	Q4A9W3	PTS system, IIA component (EC 2.7.1.69)	MHJ_0370	18 kDa	3	3	2	3	1	5	0	5, 6, 7		protein-N(PI)-phosphohistidine-sugar phosphotransferase activity	Cytoplasmic
155	Q4AAV9	ATP synthase subunit alpha (EC 3.6.3.14) (ATP synthase F1 sector subunit alpha) (F-ATPase subunit alpha)	MHJ_0047	56 kDa	3	5	2	7	7	4	1			ATP binding; ATP hydrolysis coupled proton transport; plasma membrane; plasma membrane ATP synthesis coupled proton transport; proton-transporting ATP synthase activity, rotational mechanism; proton-transporting ATP synthase complex, catalytic core F(1); proton-transporting ATPase activity, rotational mechanism	Cytoplasmic
156	Q4A9P0	Uncharacterized protein	MHJ_0445	271 kDa	10	6	5	0	0	0	0				Unknown
157	Q4A9R0	Elongation factor P (EF-P)	MHJ_0425	21 kDa	3	1	3	4	3	3	2	36, 47, 55, 56		cytoplasm; peptide biosynthetic process; translation elongation factor activity	Cytoplasmic
158	Q4AAC2	Oligopeptide ABC transporter system permease	MHJ_0208	42 kDa	3	1	2	1	1	4	2			integral component of membrane; plasma membrane; transporter activity	CytoplasmicMembrane
159	Q4AAI4	Uncharacterized protein	MHJ_0682	16 kDa	2	5	1	2	4	2	4				Unknown
160	Q4AAP8	Thymidine phosphorylase (EC 2.4.2.4)	MHJ_0079	47 kDa	4	2	4	5	8	3	2			phosphorylase activity; pyrimidine nucleobase metabolic process; pyrimidine nucleoside metabolic process; pyrimidine-nucleoside phosphorylase activity; thymidine phosphorylase activity	Cytoplasmic
161	Q4AAA2	Putative myo-inositol 2-dehydrogenase (EC 1.1.1.18)	MHJ_0228	40 kDa	4	5	0	5	3	3	0			inositol 2-dehydrogenase activity	Cytoplasmic
162	Q4AAC6	Putative hydrolase of the HAD family	MHJ_0204	32 kDa	5	9	3	2	1	3	3		61	hydrolase activity	Cytoplasmic
163	Q4A998	Threonine--tRNA ligase (EC 6.1.1.3) (Threonyl-tRNA synthetase)	MHJ_0589	68 kDa	2	2	1	1	2	2	0			ATP binding; cytoplasm; metal ion binding; threonine-tRNA ligase activity; threonyl-tRNA aminoacylation	Cytoplasmic
164	Q4AAS1*	Isoleucine--tRNA ligase (EC 6.1.1.5) (Isoleucyl-tRNA synthetase) (IleRS)	MHJ_0028	104 kDa	0	7	4	1	3	1	2			ATP binding; aminoacyl-tRNA editing activity; cytoplasm; isoleucine-tRNA ligase activity; isoleucyl-tRNA aminoacylation; zinc ion binding	Cytoplasmic
165	Q4A951	Transcription termination/antitermination protein NusG	MHJ_0637	23 kDa	2	2	3	2	3	2	2		6	DNA-templated transcription, elongation; DNA-templated transcription, termination; regulation of DNA-templated transcription, elongation; transcription antitermination	Unknown
166	Q4AAR3	Chaperone protein DnaJ	MHJ_0064	42 kDa	2	3	2	4	3	5	0		1, 2	ATP binding; DNA replication; cytoplasm; protein folding; response to heat; zinc ion binding	Cytoplasmic
167	Q4AAU7	DNA polymerase III beta subunit (EC 2.7.7.7)	MHJ_0002	43 kDa	7	2	1	3	4	4	0		57, 58	3'-5' exonuclease activity; DNA binding; DNA polymerase III complex; DNA-directed DNA polymerase activity; cytoplasm	Unknown
168	Q4AAC1	Oligopeptide transport system permease protein	MHJ_0209	36 kDa	2	1	2	0	0	3	2			integral component of membrane; plasma membrane; transporter activity	CytoplasmicMembrane
169	Q4AA59	Putative transcriptional regulator	MHJ_0271	31 kDa	2	2	2	2	3	2	0			DNA binding; carbohydrate binding; carbohydrate metabolic process; sequence-specific DNA binding transcription factor activity	Unknown
170	Q4AAK0	Lipase-esterase (EC 3.1.-.-)	MHJ_0129	32 kDa	2	4	2	2	1	5	1			hydrolase activity	Unknown
171	Q4AAB0	5-dehydro-2-deoxygluconokinase (EC 2.7.1.92) (2-deoxy-5-keto-D-gluconate kinase) (DKG kinase)	MHJ_0220	38 kDa	3	5	0	0	5	5	0			5-dehydro-2-deoxygluconokinase activity; ATP binding	Unknown
172	Q4AA44	Single-stranded DNA-binding protein	MHJ_0286	21 kDa	1	2	2	3	2	1	0			DNA replication; single-stranded DNA binding	Unknown
173	Q4A9A1	N-utilization substance protein A	MHJ_0586	71 kDa	3	5	3	3	5	1	0			RNA binding; regulation of DNA-templated transcription, termination; sequence-specific DNA binding transcription factor activity	Cytoplasmic
174	Q4AA85	Triacylglycerol lipase	MHJ_0245	31 kDa	2	3	2	0	1	2	1				CytoplasmicMembrane
175	Q4AAS9	Putative ABC transporter ATP-binding protein	MHJ_0020	89 kDa	3	0	1	1	0	2	5			ATP binding; ATPase activity; plasma membrane; response to antibiotic; transport	CytoplasmicMembrane
176	Q4AAQ4	30S ribosomal protein S12	MHJ_0073	15 kDa	2	2	2	0	0	2	0			rRNA binding; small ribosomal subunit; structural constituent of ribosome; tRNA binding; translation	Cytoplasmic
177	P0C0K1	Uncharacterized protein MHJ_0132	MHJ_0132	55 kDa	3	1	1	0	0	2	0			integral component of membrane; plasma membrane	CytoplasmicMembrane
178	Q4A9C1	Uncharacterized protein	MHJ_0565	68 kDa	2	5	1	0	2	3	0				Cytoplasmic
179	Q4A931*	Chromosome partition protein Smc	MHJ_0657	111 kDa	2	6	2	0	1	6	0			ATP binding; DNA binding; DNA recombination; DNA repair; DNA replication; chromosome; chromosome condensation; cytoplasm; sister chromatid cohesion	Cytoplasmic
180	Q4A9A0	Pullulanase (EC 3.2.1.41)	MHJ_0587	77 kDa	2	2	2	2	2	6	0			carbohydrate metabolic process; pullulanase activity	Cytoplasmic
181	Q4A9F3	Glucose-6-phosphate isomerase (GPI) (EC 5.3.1.9) (Phosphoglucose isomerase) (PGI) (Phosphohexose isomerase) (PHI)	MHJ_0532	49 kDa	2	3	5	6	4	4	0			cytoplasm; gluconeogenesis; glucose-6-phosphate isomerase activity; glycolytic process	Cytoplasmic
182	Q4AAD9	30S ribosomal protein S10	MHJ_0191	12 kDa	2	1	2	2	2	2	0			ribosome; structural constituent of ribosome; tRNA binding; translation	Cytoplasmic
183	Q4AAI1	Guanylate kinase (EC 2.7.4.8) (GMP kinase)	MHJ_0149	23 kDa	4	4	4	2	2	4	3		31	ATP binding; cytoplasm; guanylate kinase activity; purine nucleotide metabolic process	Cytoplasmic
184	Q4A9N1	Neutrophil activating factor	MHJ_0454	17 kDa	2	3	2	0	3	3	1			cellular iron ion homeostasis; ferric iron binding	Cytoplasmic
185	Q4AA80	Recombination protein RecR	MHJ_0250	22 kDa	2	1	1	2	3	2	1			DNA binding; DNA recombination; DNA repair; metal ion binding	Cytoplasmic
186	Q4AAK8	Translation initiation factor IF-3	MHJ_0121	26 kDa	3	2	3	3	1	1	0			cytoplasm; translation initiation factor activity	Cytoplasmic
187	Q4A9A3	Ribosome-binding factor A	MHJ_0584	13 kDa	3	4	2	3	2	3	0			rRNA processing	Cytoplasmic
188	Q4AAA9	Myo-inositol catabolism protein	MHJ_0221	32 kDa	4	6	5	0	0	4	0	80		intramolecular oxidoreductase activity, interconverting aldoses and ketoses	Unknown
189	Q4AAC7	Lysine--tRNA ligase (EC 6.1.1.6) (Lysyl-tRNA synthetase) (LysRS)	MHJ_0203	57 kDa	3	3	3	4	4	1	0			ATP binding; cytoplasm; lysine-tRNA ligase activity; lysyl-tRNA aminoacylation; magnesium ion binding; nucleic acid binding	Cytoplasmic
190	Q4A9T1	Transcriptional regulator MraZ	MHJ_0404	17 kDa	4	5	3	0	2	3	0	23			Cytoplasmic
191	Q4A943	50S ribosomal protein L9	MHJ_0645	16 kDa	1	2	2	1	2	2	1			rRNA binding; ribosome; structural constituent of ribosome; translation	Unknown
192	Q4AAK2	50S ribosomal protein L21	MHJ_0127	11 kDa	1	3	0	1	1	1	0		17	rRNA binding; ribosome; structural constituent of ribosome; translation	Unknown
193	Q4AAE5	50S ribosomal protein L22	MHJ_0185	22 kDa	3	2	2	0	2	1	0			large ribosomal subunit; rRNA binding; structural constituent of ribosome; translation	Cytoplasmic
194	Q4AAV5	PTS system, lichenan-specific IIA component (EC 2.7.1.69)	MHJ_0036	32 kDa	4	3	1	1	0	1	1			protein-N(PI)-phosphohistidine-sugar phosphotransferase activity	Unknown
195	Q4A9M2	Uncharacterized protein	MHJ_0463	30 kDa	4	0	1	0	1	4	0				CytoplasmicMembrane
196	Q4AA74	Energy-coupling factor transporter ATP-binding protein EcfA2 (ECF transporter A component EcfA2) (EC 3.6.3.-)	MHJ_0256	34 kDa	2	4	1	0	1	3	0			ATP binding; ATP-binding cassette (ABC) transporter complex; ATPase activity; transport	CytoplasmicMembrane
197	Q4A9S4	Ribonuclease 3 (EC 3.1.26.3) (Ribonuclease III)	MHJ_0411	26 kDa	3	3	3	2	4	2	1			cytoplasm; mRNA processing; metal ion binding; rRNA binding; rRNA catabolic process; rRNA processing; ribonuclease III activity; tRNA processing	Cytoplasmic
198	Q4AAL1	50S ribosomal protein L28	MHJ_0118	7 kDa	2	2	2	2	1	2	0	3		ribosome; structural constituent of ribosome; translation	Unknown
199	Q4A9H3	Xylose ABC transporter ATP-binding protein	MHJ_0512	57 kDa	0	3	1	4	7	2	0		88	ATP binding; ATPase activity	CytoplasmicMembrane
200	Q4AAS4	Aspartyl/glutamyl-tRNA(Asn/Gln) amidotransferase subunit B (Asp/Glu-ADT subunit B) (EC 6.3.5.-)	MHJ_0025	54 kDa	2	3	1	2	3	2	0			ATP binding; carbon-nitrogen ligase activity, with glutamine as amido-N-donor; transferase activity; translation	Cytoplasmic
201	Q4AAP1	Uncharacterized protein	MHJ_0086	10 kDa	2	4	3	2	1	3	4				Unknown
202	Q4AAW6	Signal recognition particle protein (Fifty-four homolog)	MHJ_0053	49 kDa	2	2	0	5	3	5	0			7S RNA binding; GTP binding; GTPase activity; SRP-dependent cotranslational protein targeting to membrane; signal recognition particle, endoplasmic reticulum targeting	CytoplasmicMembrane
203	Q4AA65	Phenylalanyl-tRNA synthetase alpha chain (EC 6.1.1.20)	MHJ_0265	26 kDa	3	6	0	3	3	1	1			ATP binding; cytoplasm; phenylalanine-tRNA ligase activity; tRNA aminoacylation for protein translation; tRNA binding	Cytoplasmic
204	Q4A997	Tryptophan--tRNA ligase (EC 6.1.1.2) (Tryptophanyl-tRNA synthetase)	MHJ_0590	37 kDa	4	2	0	0	1	2	1		51, 56	ATP binding; cytoplasm; tryptophan-tRNA ligase activity; tryptophanyl-tRNA aminoacylation	Cytoplasmic
205	Q4A993	Uncharacterized protein	MHJ_0594	11 kDa	1	1	1	0	0	1	2				CytoplasmicMembrane
206	Q4A9Q0	Hexulose-6-phosphate isomerase (EC 5.-.-.-)	MHJ_0435	34 kDa	4	4	1	2	1	3	0			carbohydrate metabolic process; intramolecular oxidoreductase activity, interconverting aldoses and ketoses	Cytoplasmic
207	Q4AAC4	Putative ABC transporter ATP-binding protein	MHJ_0206	61 kDa	1	5	2	3	3	1	0			ATP binding; ATPase activity	Cytoplasmic
208	Q4A9I6	Oligopeptide ABC transporte ATP binding protein	MHJ_0499	39 kDa	1	3	4	2	2	1	0			ATP binding; ATPase activity; membrane; peptide transporter activity	CytoplasmicMembrane
209	Q4A9S8	Uncharacterized protein	MHJ_0407	38 kDa	2	3	1	0	1	5	0			NAD biosynthetic process; ligase activity; nicotinate-nucleotide diphosphorylase (carboxylating) activity	Cytoplasmic
210	Q4AA25	Putative ABC transporter ATP-binding protein	MHJ_0306	88 kDa	4	1	0	0	0	5	4			ATP binding; ATPase activity; plasma membrane; response to antibiotic; transport	CytoplasmicMembrane
211	Q4AAT7	Arginine--tRNA ligase (EC 6.1.1.19) (Arginyl-tRNA synthetase) (ArgRS)	MHJ_0012	62 kDa	2	4	1	2	1	3	0			ATP binding; arginine-tRNA ligase activity; arginyl-tRNA aminoacylation; cytoplasm	Cytoplasmic
212	Q4AAM3	DNA gyrase subunit B (EC 5.99.1.3)	MHJ_0106	72 kDa	1	4	1	2	2	4	0			ATP binding; DNA binding; DNA topoisomerase type II (ATP-hydrolyzing) activity; DNA topological change	Cytoplasmic
213	Q4A977	Thymidine kinase (EC 2.7.1.21)	MHJ_0610	21 kDa	4	1	2	2	1	3	0			ATP binding; DNA replication; cytoplasm; thymidine kinase activity; zinc ion binding	Cytoplasmic
214	Q4AAR6	Ribonuclease R (RNase R) (EC 3.1.13.1)	MHJ_0033	81 kDa	2	1	2	2	1	2	0			RNA binding; cytoplasm; exoribonuclease II activity	Cytoplasmic
215	Q4A9I5	Oligopeptide transport system permease protein	MHJ_0500	43 kDa	3	0	2	0	0	2	2			integral component of membrane; plasma membrane; transporter activity	CytoplasmicMembrane
216	Q4A9Q2	Uncharacterized protein	MHJ_0433	35 kDa	3	2	1	0	1	3	1			hydrolase activity	Cytoplasmic
217	Q4AA39	Uncharacterized protein	MHJ_0291	42 kDa	2	1	2	2	1	2	0				Cytoplasmic
218	Q4A9D7	Potassium uptake protein	MHJ_0548	26 kDa	4	2	4	0	2	1	0			cation transmembrane transporter activity; potassium ion transport	CytoplasmicMembrane
219	Q4A9K0	Uncharacterized protein	MHJ_0485	22 kDa	2	2	1	5	5	2	0				CytoplasmicMembrane
220	Q4AA84	Lipoate-protein ligase A (EC 6.-.-.-)	MHJ_0246	39 kDa	2	4	0	0	1	1	2			ATP binding; cytoplasm; ligase activity; protein lipoylation; transferase activity	Cytoplasmic
221	Q4A927	Uncharacterized protein	MHJ_0661	60 kDa	0	0	1	0	1	0	6	144, 170			CytoplasmicMembrane
222	Q4A9Y0	Putative amino acid permease	MHJ_0353	57 kDa	2	2	1	0	0	4	0			amino acid transmembrane transporter activity; integral component of membrane	CytoplasmicMembrane
223	Q4AAN8	Uncharacterized protein	MHJ_0089	94 kDa	2	2	1	1	0	1	0			RNA binding; hydrolase activity, acting on ester bonds; metal ion binding	Cytoplasmic
224	Q4AA93	30S ribosomal protein S20	MHJ_0237	10 kDa	1	2	1	1	1	2	0			rRNA binding; ribosome; structural constituent of ribosome; translation	Cytoplasmic
225	Q4A9C8	Putative PTS system galactitol-specific enzyme IIB component (EC 2.7.1.69)	MHJ_0557	10 kDa	1	2	1	0	1	1	0			phosphoenolpyruvate-dependent sugar phosphotransferase system; protein-N(PI)-phosphohistidine-sugar phosphotransferase activity; sugar:proton symporter activity	Unknown
226	Q4AAH3	Phosphopentomutase (EC 5.4.2.7) (Phosphodeoxyribomutase)	MHJ_0157	45 kDa	1	1	0	3	4	1	0		160	5-phosphoribose 1-diphosphate biosynthetic process; cellular metabolic compound salvage; cytoplasm; deoxyribonucleotide catabolic process; magnesium ion binding; manganese ion binding; phosphopentomutase activity	Cytoplasmic
227	Q4AA94	Uncharacterized protein	MHJ_0236	18 kDa	3	2	2	0	0	2	0	22			Unknown
228	Q4A9E5	Uncharacterized protein	MHJ_0540	32 kDa	0	2	2	0	1	0	5				Unknown
229	Q4A9F5	Peptide methionine sulfoxide reductase (EC 1.8.4.14)	MHJ_0530	16 kDa	1	4	2	0	0	0	1			L-methionine-(R)-S-oxide reductase activity; peptide-methionine (R)-S-oxide reductase activity; protein repair; response to oxidative stress	Extracellular
230	Q4AAW1	ATP synthase subunit b (ATP synthase F(0) sector subunit b) (ATPase subunit I) (F-type ATPase subunit b) (F-ATPase subunit b)	MHJ_0045	22 kDa	1	0	0	2	1	1	4			integral component of membrane; plasma membrane; plasma membrane ATP synthesis coupled proton transport; proton-transporting ATP synthase activity, rotational mechanism; proton-transporting ATP synthase complex, coupling factor F(o)	Cytoplasmic
231	Q4AA72	DNA ligase (EC 6.5.1.2) (Polydeoxyribonucleotide synthase [NAD(+)])	MHJ_0258	79 kDa	1	3	2	3	0	1	1			DNA ligase (NAD+) activity; DNA repair; DNA replication; metal ion binding	Cytoplasmic
232	Q4A941	Leucine--tRNA ligase (EC 6.1.1.4) (Leucyl-tRNA synthetase)	MHJ_0647	92 kDa	3	4	0	1	1	4	0			ATP binding; aminoacyl-tRNA editing activity; cytoplasm; leucine-tRNA ligase activity; leucyl-tRNA aminoacylation	Cytoplasmic
233	Q4AAN0	Uncharacterized protein	MHJ_0097	112 kDa	2	1	2	0	0	6	0		90		Unknown
234	Q4AAH7	Cytidine deaminase (EC 3.5.4.5)	MHJ_0153	15 kDa	2	3	2	0	1	1	0			cytidine deaminase activity; zinc ion binding	Cytoplasmic
235	Q4AAW5	Glycyl-tRNA synthetase (EC 6.1.1.14)	MHJ_0054	53 kDa	0	1	1	0	0	1	0			ATP binding; cytoplasm; glycine-tRNA ligase activity; glycyl-tRNA aminoacylation	Cytoplasmic
236	Q4A9V2	Proline--tRNA ligase (EC 6.1.1.15) (Prolyl-tRNA synthetase) (ProRS)	MHJ_0381	55 kDa	1	4	1	2	1	0	0			ATP binding; cytoplasm; proline-tRNA ligase activity; prolyl-tRNA aminoacylation	Cytoplasmic
237	Q4AA67*	Putative P102-like protein	MHJ_0263	116 kDa	2	0	0	2	2	2	0		2, 40		Unknown
238	Q4AA83	Uncharacterized protein	MHJ_0247	14 kDa	0	2	2	1	2	1	0				Unknown
239	Q4AAS5	Glutamyl-tRNA amidotransferase subunit A (EC 6.3.5.-)	MHJ_0024	49 kDa	2	1	2	1	1	2	0			carbon-nitrogen ligase activity, with glutamine as amido-N-donor; transferase activity	Cytoplasmic
240	Q4AAM9	ATP-dependent protease binding protein	MHJ_0098	79 kDa	3	2	2	2	1	1	0			ATP binding; nucleoside-triphosphatase activity; peptidase activity	Cytoplasmic
241	Q4A914	Uncharacterized protein	MHJ_0674	71 kDa	4	0	0	0	0	2	0			integral component of membrane; protein insertion into membrane	CytoplasmicMembrane
242	Q4A954	Uncharacterized protein	MHJ_0634	22 kDa	4	3	1	1	0	2	0			cell division; chromosome separation; cytoplasm	Cytoplasmic
243	Q4AAS0*	Topoisomerase IV subunit A (EC 5.99.1.-)	MHJ_0029	97 kDa	0	6	0	0	0	1	0			ATP binding; DNA binding; DNA topoisomerase type II (ATP-hydrolyzing) activity; DNA topological change; chromosome	Cytoplasmic
244	Q4AAJ3	Glutamate--tRNA ligase (EC 6.1.1.17) (Glutamyl-tRNA synthetase) (GluRS)	MHJ_0137	55 kDa	1	1	1	2	3	3	1			ATP binding; cytoplasm; glutamate-tRNA ligase activity; glutamyl-tRNA aminoacylation; tRNA binding	Cytoplasmic
245	Q4AA87	Seryl-tRNA synthetase (EC 6.1.1.11)	MHJ_0243	47 kDa	0	2	4	1	2	1	0			ATP binding; cytoplasm; serine-tRNA ligase activity; seryl-tRNA aminoacylation	Cytoplasmic
246	Q4A9N7	S-adenosylmethionine synthase (EC 2.5.1.6)	MHJ_0448	42 kDa	2	3	1	2	2	2	0			ATP binding; S-adenosylmethionine biosynthetic process; cytoplasm; metal ion binding; methionine adenosyltransferase activity; one-carbon metabolic process	Cytoplasmic
247	Q4A944	Replicative DNA helicase (EC 3.6.1.-)	MHJ_0644	53 kDa	1	2	0	3	1	2	0			ATP binding; DNA binding; DNA helicase activity; DNA replication	Cytoplasmic
248	Q4AAM5	Uncharacterized protein	MHJ_0104	108 kDa	0	0	1	0	0	0	4				CytoplasmicMembrane
249	Q4AAT9	Heat-inducible transcription repressor HrcA	MHJ_0010	38 kDa	0	0	1	0	3	3	0			DNA binding; regulation of transcription, DNA-templated; response to stress; transcription, DNA-templated	Cytoplasmic
250	Q4A934	Ribose-phosphate pyrophosphokinase (EC 2.7.6.1)	MHJ_0654	36 kDa	0	0	0	0	3	4	0			kinase activity; magnesium ion binding; nucleotide biosynthetic process; ribose phosphate diphosphokinase activity	Cytoplasmic
251	Q4AA27	Putative glycine cleavage system H protein	MHJ_0304	13 kDa	2	3	1	2	0	1	1	12		glycine catabolic process; glycine cleavage complex	Cytoplasmic
252	Q4AAX4	Probable endonuclease 4 (EC 3.1.21.2) (Endodeoxyribonuclease IV) (Endonuclease IV)	MHJ_0058	32 kDa	1	1	2	0	1	0	1			DNA binding; DNA repair; deoxyribonuclease IV (phage-T4-induced) activity; intracellular; zinc ion binding	Cytoplasmic
253	Q4AAR2	Cytidylate kinase (CK) (EC 2.7.4.25) (Cytidine monophosphate kinase) (CMP kinase)	MHJ_0065	27 kDa	1	1	2	1	0	2	0			ATP binding; cytidylate kinase activity; cytoplasm; pyrimidine nucleotide metabolic process	Cytoplasmic
254	Q4A9L8	Uncharacterized protein	MHJ_0467	69 kDa	1	0	1	0	0	6	0				CytoplasmicMembrane
255	Q4AAS6	Asp-tRNAAsn/Glu-tRNAGln amidotransferase C subunit (EC 6.3.5.-)	MHJ_0023	11 kDa	1	2	0	1	0	1	0			ligase activity; transferase activity	Cytoplasmic
256	Q4AAJ5	Peptide chain release factor 1 (RF-1)	MHJ_0135	41 kDa	2	0	1	3	2	2	0		69, 122	cytoplasm; translation release factor activity, codon specific	Cytoplasmic
257	Q4AA79	Thymidylate kinase (EC 2.7.4.9) (dTMP kinase)	MHJ_0251	24 kDa	1	1	0	2	1	2	1			ATP binding; dTDP biosynthetic process; dTTP biosynthetic process; thymidylate kinase activity	Cytoplasmic
258	Q4AAA5	Ribose ABC transport ATP-binding protein	MHJ_0225	54 kDa	1	3	2	2	1	0	0			ATP binding; ATPase activity	CytoplasmicMembrane
259	Q4AA95	Aspartate--tRNA ligase (EC 6.1.1.12) (Aspartyl-tRNA synthetase)	MHJ_0235	66 kDa	1	1	0	3	1	3	0			ATP binding; aspartate-tRNA ligase activity; aspartyl-tRNA aminoacylation; cytoplasm; nucleic acid binding	Cytoplasmic
260	Q4AAN6	Uncharacterized protein	MHJ_0091	62 kDa	1	1	1	1	0	3	0				Cytoplasmic
261	Q4AAN3	Prolipoprotein diacylglyceryl transferase (EC 2.4.99.-)	MHJ_0094	38 kDa	2	0	1	0	0	1	0			lipoprotein biosynthetic process; membrane; protein lipoylation; transferase activity, transferring glycosyl groups	CytoplasmicMembrane
262	Q4AAN9	Excinuclease ABC subunit A	MHJ_0088	106 kDa	0	2	1	0	0	0	0			ATP binding; ATPase activity; DNA binding; SOS response; cytoplasm; excinuclease ABC activity; excinuclease repair complex; metal ion binding; nucleotide-excision repair	Unknown
263	Q4A9H0	Glucokinase (EC 2.7.1.2)	MHJ_0515	33 kDa	2	1	0	0	1	3	0			glucokinase activity	Cytoplasmic
264	Q4AA18	Uncharacterized protein	MHJ_0314	58 kDa	0	2	0	2	0	0	2				Unknown
265	Q4A9L5	NH(3)-dependent NAD(+) synthetase (EC 6.3.1.5)	MHJ_0470	28 kDa	1	1	1	3	2	1	0		46	ATP binding; NAD biosynthetic process; NAD+ synthase (glutamine-hydrolyzing) activity; NAD+ synthase activity	Cytoplasmic
266	Q4AAT6	Uncharacterized protein	MHJ_0013	9 kDa	0	2	0	0	0	0	0				Unknown
267	Q4A952	tRNA N6-adenosine threonylcarbamoyltransferase (EC 2.6.99.4) (N6-L-threonylcarbamoyladenine synthase) (t(6)A synthase) (t(6)A37 threonylcarbamoyladenosine biosynthesis protein TsaD) (tRNA threonylcarbamoyladenosine biosynthesis protein TsaD)	MHJ_0636	36 kDa	1	1	1	0	2	2	1			cytoplasm; iron ion binding; metalloendopeptidase activity; threonylcarbamoyladenosine biosynthetic process; transferase activity, transferring acyl groups other than amino-acyl groups	CytoplasmicMembrane
268	Q4A917	Valine--tRNA ligase (EC 6.1.1.9) (Valyl-tRNA synthetase) (ValRS)	MHJ_0671	97 kDa	2	3	0	3	1	3	0			ATP binding; aminoacyl-tRNA editing activity; cytoplasm; valine-tRNA ligase activity; valyl-tRNA aminoacylation	Cytoplasmic
269	Q4AAI7	Uncharacterized protein	MHJ_0143	32 kDa	1	1	1	1	0	2	0				Cytoplasmic
270	Q4AAG1	Methionine aminopeptidase (MAP) (MetAP) (EC 3.4.11.18) (Peptidase M)	MHJ_0169	28 kDa	1	1	0	1	2	1	1			metal ion binding; metalloaminopeptidase activity; protein initiator methionine removal	Cytoplasmic
271	Q4AAA6	Inosose dehydratase (EC 4.2.1.44) (2-keto-myo-inositol dehydratase) (2KMI dehydratase)	MHJ_0224	35 kDa	2	2	1	0	0	0	0			inositol catabolic process; manganese ion binding; myo-inosose-2 dehydratase activity	Cytoplasmic
272	Q4AA61	Uncharacterized protein	MHJ_0269	31 kDa	2	3	0	0	0	1	0			hydrolase activity	Cytoplasmic
273	Q4AAD0	Peptidyl-tRNA hydrolase (PTH) (EC 3.1.1.29)	MHJ_0200	21 kDa	2	1	1	2	2	1	0			aminoacyl-tRNA hydrolase activity; cytoplasm	Cytoplasmic
274	Q4AAS7	Signal peptidase I (EC 3.4.21.89)	MHJ_0022	18 kDa	2	0	0	0	0	1	2			integral component of membrane; serine-type peptidase activity	CytoplasmicMembrane
275	Q4AA75	Energy-coupling factor transporter ATP-binding protein EcfA1 (ECF transporter A component EcfA1) (EC 3.6.3.-)	MHJ_0255	30 kDa	1	2	0	0	0	2	0		110, 158	ATP binding; ATP-binding cassette (ABC) transporter complex; ATPase activity; transport	CytoplasmicMembrane
276	Q4A9K3	Uncharacterized protein	MHJ_0482	31 kDa	0	2	2	2	2	2	0			hydrolase activity	Cytoplasmic
277	Q4AA08	Uncharacterized protein	MHJ_0324	24 kDa	1	1	1	0	0	2	2				Unknown
278	Q4A9I4	Oligopeptide ABC transporter permease protein	MHJ_0501	39 kDa	1	0	1	0	0	1	0			integral component of membrane; plasma membrane; transporter activity	CytoplasmicMembrane
279	Q4A942	Uncharacterized protein	MHJ_0646	77 kDa	1	0	0	0	0	3	0			hydrolase activity; manganese ion binding	CytoplasmicMembrane
280	Q4A9K8	Uncharacterized protein	MHJ_0477	87 kDa	1	0	1	0	0	1	1				Unknown
281	Q4AAX3	Tyrosine--tRNA ligase (EC 6.1.1.1) (Tyrosyl-tRNA synthetase) (TyrRS)	MHJ_0059	48 kDa	2	2	0	0	0	1	0			ATP binding; RNA binding; cytoplasm; tyrosine-tRNA ligase activity; tyrosyl-tRNA aminoacylation	Cytoplasmic
282	Q4AAS8	Uncharacterized protein	MHJ_0021	31 kDa	1	1	3	0	0	1	2		36		Unknown
283	Q4A980	Putative sugar ABC transporter ATP-binding protein	MHJ_0607	57 kDa	0	2	1	0	0	0	0			ATP binding; ATPase activity	CytoplasmicMembrane
284	Q4A9I8	Uncharacterized protein	MHJ_0497	41 kDa	0	0	1	0	1	1	1			ATP binding; asparagine-tRNA ligase activity; asparaginyl-tRNA aminoacylation; cytoplasm	Cytoplasmic
285	Q4A9X7	Putative P37-like ABC transporter substrate-binding lipoprotein	MHJ_0356	48 kDa	0	0	1	0	0	0	0			membrane; transporter activity	CytoplasmicMembrane
286	Q4AAG2	Translation initiation factor IF-1	MHJ_0168	9 kDa	1	2	2	0	1	1	0			cytoplasm; translation initiation factor activity	Cytoplasmic
287	Q4AAQ0	Putative amino acid permease	MHJ_0077	51 kDa	2	0	2	0	0	1	1			amino acid transmembrane transporter activity; integral component of membrane	CytoplasmicMembrane
288	Q4A9Q4*	Uncharacterized protein	MHJ_0431	75 kDa	0	0	1	0	0	0	1				Unknown
289	Q4AAI0	Putative DNA methylase (EC 2.1.1.-)	MHJ_0150	21 kDa	2	1	0	2	1	2	0			methyltransferase activity; rRNA methylation	Unknown
290	Q4A9T2	Uncharacterized protein	MHJ_0403	55 kDa	1	0	0	0	0	2	0				CytoplasmicMembrane
291	Q4A9N6	Putative ABC transporter ATP-binding protein	MHJ_0449	33 kDa	0	1	0	0	3	2	0			ATP binding; ATPase activity	CytoplasmicMembrane
292	Q4AAQ3	Uncharacterized protein	MHJ_0074	14 kDa	0	0	0	0	0	0	2				CytoplasmicMembrane
293	Q4A9L4	Probable transcriptional regulatory protein MHJ_0471	MHJ_0471	27 kDa	2	1	0	1	1	1	0			DNA binding; cytoplasm; regulation of transcription, DNA-templated; transcription, DNA-templated	Cytoplasmic
294	Q4AA55	DNA topoisomerase 1 (EC 5.99.1.2) (DNA topoisomerase I)	MHJ_0275	73 kDa	1	1	0	1	1	1	0			ATP binding; DNA binding; DNA topoisomerase type I activity; DNA topological change; chromosome; magnesium ion binding	Cytoplasmic
295	Q4AAR9	Topoisomerase IV subunit B (EC 5.99.1.-)	MHJ_0030	73 kDa	2	1	0	0	1	1	0			ATP binding; DNA binding; DNA topoisomerase type II (ATP-hydrolyzing) activity; DNA topological change	Cytoplasmic
296	Q4A9N2	50S ribosomal protein L31	MHJ_0453	8 kDa	1	1	0	0	0	1	0			ribosome; structural constituent of ribosome; translation	Unknown
297	Q4AAJ2	Uncharacterized protein	MHJ_0138	19 kDa	0	2	0	0	2	0	0				Unknown
298	Q4AAQ8	Elongation factor 4 (EF-4) (EC 3.6.5.n1) (Ribosomal back-translocase LepA)	MHJ_0069	67 kDa	0	0	0	1	1	1	0			GTP binding; GTPase activity; plasma membrane; positive regulation of translation; ribosome binding; translation elongation factor activity	CytoplasmicMembrane
299	Q4AAD1	Uncharacterized protein	MHJ_0199	17 kDa	0	1	2	0	1	0	0				Cytoplasmic
300	Q4AAK6	Uncharacterized protein	MHJ_0123	30 kDa	2	2	0	0	0	0	0				Cytoplasmic
301	Q4A999	Glycerol-3-phosphate dehydrogenase (EC 1.1.5.3)	MHJ_0588	43 kDa	1	0	0	0	1	0	0			sn-glycerol-3-phosphate:ubiquinone-8 oxidoreductase activity	CytoplasmicMembrane
302	Q4A9Q3	Uncharacterized protein	MHJ_0432	20 kDa	2	3	0	2	0	0	0				Unknown
303	Q4AAQ9	Uncharacterized protein	MHJ_0068	9 kDa	1	1	1	0	0	1	1				CytoplasmicMembrane
304	Q4AA29	Lipoate-protein ligase A (EC 6.-.-.-)	MHJ_0302	40 kDa	0	1	1	0	0	1	1			ATP binding; cytoplasm; ligase activity; protein lipoylation; transferase activity	Cytoplasmic
305	Q4A9J6	PTS system, fructose-specific IIABC component (EC 2.7.1.69)	MHJ_0489	72 kDa	1	1	1	0	0	2	0			integral component of membrane; phosphoenolpyruvate-dependent sugar phosphotransferase system; protein-N(PI)-phosphohistidine-sugar phosphotransferase activity; sugar:proton symporter activity	CytoplasmicMembrane
306	Q4A9R4	Uncharacterized protein	MHJ_0421	44 kDa	0	0	0	1	0	1	2				Cytoplasmic
307	Q4A9K6	Uncharacterized protein	MHJ_0479	34 kDa	0	2	1	0	0	1	0				Cytoplasmic
308	Q4A979	Putative ABC transporter protein	MHJ_0608	66 kDa	2	0	0	0	0	5	0			integral component of membrane; plasma membrane; transporter activity	CytoplasmicMembrane
309	Q4A9Z9	Putative ABC transporter ATP-binding protein	MHJ_0333	91 kDa	1	0	1	0	0	1	0			ATP binding; ATPase activity; integral component of membrane; plasma membrane; response to antibiotic; transport	CytoplasmicMembrane
310	Q4A9S7	Putative DNA methylase	MHJ_0408	30 kDa	1	0	0	2	1	2	0			methyltransferase activity; nucleic acid binding	Cytoplasmic
311	Q4AAI6	Uncharacterized protein	MHJ_0144	47 kDa	1	0	0	2	1	0	0			cytoplasm; protein folding	CytoplasmicMembrane
312	Q4A9K5	Uncharacterized protein	MHJ_0480	21 kDa	2	2	0	0	0	1	0		6		Unknown
313	Q4AAU4	Putative MgpA like-protein	MHJ_0005	38 kDa	0	0	0	0	0	3	0			hydrolase activity; manganese ion binding; nucleic acid binding	Cytoplasmic
314	Q4AA33	Putative ABC transporter ATP-binding protein	MHJ_0298	87 kDa	1	0	0	0	0	3	0			ATP binding; ATPase activity; membrane	CytoplasmicMembrane
315	Q4A9F2	DNA polymerase III polC-type (PolIII) (EC 2.7.7.7)	MHJ_0533	169 kDa	2	1	0	0	0	1	0			3'-5' exonuclease activity; DNA binding; DNA-directed DNA polymerase activity; cytoplasm	Cytoplasmic
316	Q4AA46	Ribosome-binding ATPase YchF	MHJ_0284	42 kDa	0	0	0	2	2	0	0			ATP binding; ATPase activity; GTP binding; ribosomal large subunit binding; ribosome binding	Cytoplasmic
317	Q4A9W9	Putative lipoprotein	MHJ_0364	36 kDa	0	0	0	0	1	1	2			hydrolase activity, acting on ester bonds; nucleic acid binding	Extracellular
318	Q4A9L3	5'-methylthioadenosine nucleosidase / S-adenosylhomocysteine nucleosidase (EC 3.2.2.16)	MHJ_0472	25 kDa	0	1	1	0	0	0	0			methylthioadenosine nucleosidase activity; nucleoside metabolic process	Unknown
319	Q4A9P4	Uncharacterized protein	MHJ_0441	72 kDa	0	0	0	0	0	0	4			catalytic activity	Unknown
320	Q4AA70	Cation-transporting P-type ATPase (EC 3.6.1.-)	MHJ_0260	98 kDa	0	0	0	0	0	2	0			ATP binding; cation-transporting ATPase activity; integral component of membrane; metal ion binding	CytoplasmicMembrane
321	Q4A9B9	Uncharacterized protein	MHJ_0568	25 kDa	0	3	0	0	0	0	0			serine-type endopeptidase activity	Unknown
322	Q4A9C7	Putative PTS system enzyme IIA component (EC 2.7.1.69)	MHJ_0558	17 kDa	0	1	1	0	0	0	0			protein-N(PI)-phosphohistidine-sugar phosphotransferase activity	Unknown
323	Q4A9Q6	Uncharacterized protein	MHJ_0429	47 kDa	0	0	0	1	2	2	0				Cytoplasmic
324	Q4A9I9	Uncharacterized protein	MHJ_0496	64 kDa	0	1	0	1	0	0	0				Cytoplasmic
325	Q4A9B3	Fructose-bisphosphate aldolase (EC 4.1.2.13)	MHJ_0574	31 kDa	3	0	0	0	0	2	0			carbohydrate metabolic process; fructose-bisphosphate aldolase activity; zinc ion binding	Cytoplasmic
326	Q4AAV4	GTPase Obg (GTP-binding protein Obg)	MHJ_0037	47 kDa	0	0	1	3	1	0	0			GTP binding; GTPase activity; cytoplasm; magnesium ion binding	Cytoplasmic
327	Q4A9S6	Methionyl-tRNA synthetase (EC 6.1.1.10)	MHJ_0409	61 kDa	0	0	1	1	0	0	0			ATP binding; cytoplasm; methionine-tRNA ligase activity; methionyl-tRNA aminoacylation	Cytoplasmic
328	Q4A9V4	Putative ABC transporter ATP-binding protein	MHJ_0379	86 kDa	0	0	0	0	0	4	0			ATP binding; ATPase activity; plasma membrane; response to antibiotic; transport	CytoplasmicMembrane
329	Q4AA73	Putative ABC transporter permease protein	MHJ_0257	37 kDa	1	0	0	0	0	2	0				CytoplasmicMembrane
330	Q4AA56	Uncharacterized protein	MHJ_0274	26 kDa	0	0	0	1	1	0	2				Unknown
331	Q4AA31	Uncharacterized protein	MHJ_0300	228 kDa	2	1	0	0	0	0	0				Unknown
332	Q4A9M0	Uncharacterized protein	MHJ_0465	82 kDa	0	0	1	0	0	1	0				Unknown
333	Q4AAI3	Ribulose-phosphate 3-epimerase (EC 5.1.3.1)	MHJ_0147	25 kDa	1	1	0	0	0	1	0			carbohydrate metabolic process; ribulose-phosphate 3-epimerase activity	Cytoplasmic
334	Q5ZZV3	Uncharacterized protein (M. hyo 232 match)	mhp604 - 232	9 kDa	0	1	0	0	0	1	0				Cytoplasmic
335	Q4AA71	UPF0348 protein MHJ_0259	MHJ_0259	37 kDa	0	0	0	0	0	0	1				Cytoplasmic
336	Q5ZZV5	Uncharacterized protein (M. hyo 232 match)	mhp602 - 232	11 kDa	0	2	0	0	0	0	0				Unknown
337	Q4AAC3	Uncharacterized protein	MHJ_0207	41 kDa	0	0	0	0	0	0	3				Cytoplasmic
338	Q4A966	Uncharacterized protein	MHJ_0621	95 kDa	0	0	0	0	0	0	4				Unknown
339	Q4AAC5	tRNA modification GTPase MnmE (EC 3.6.-.-)	MHJ_0205	50 kDa	0	0	0	1	0	0	0	127		GTP binding; GTPase activity; cytoplasm; metal ion binding; tRNA modification	Cytoplasmic
340	Q4A9Z6	Uncharacterized protein	MHJ_0337	38 kDa	1	0	1	0	0	0	0				CytoplasmicMembrane
341	Q4AAR1	GTPase Der (GTP-binding protein EngA)	MHJ_0066	50 kDa	0	0	0	2	0	1	0			GTP binding; ribosome biogenesis	Cytoplasmic
342	Q4AA20	Uncharacterized protein	MHJ_0312	52 kDa	0	0	0	1	0	1	0				Unknown
343	Q4A9B1	Glucosamine-6-phosphate isomerase (EC 3.5.99.6)	nagB	29 kDa	0	0	0	0	0	2	0			N-acetylglucosamine metabolic process; carbohydrate metabolic process; glucosamine-6-phosphate deaminase activity; hydrolase activity	Unknown
344	Q4AA34	Putative ABC transporter ATP-binding protein	MHJ_0297	74 kDa	0	0	0	0	0	1	0			ATP binding; ATPase activity	CytoplasmicMembrane
345	A4Q7T6	Uncharacterized protein	MHJ_0696	12 kDa	0	0	0	0	0	0	1				CytoplasmicMembrane
346	Q4AAH8	GTPase Era	MHJ_0152	34 kDa	0	0	0	0	0	2	0			GTP binding; GTPase activity; SSU rRNA binding; cytoplasm; plasma membrane; ribosomal small subunit biogenesis	CytoplasmicMembrane
347	Q4A9M3	tRNA (guanine-N(7)-)-methyltransferase (EC 2.1.1.33) (tRNA (guanine(46)-N(7))-methyltransferase) (tRNA(m7G46)-methyltransferase)	MHJ_0462	24 kDa	0	0	0	0	0	1	0			tRNA (guanine-N7-)-methyltransferase activity	Unknown
348	Q4AA78	Putative DNA polymerase III delta subunit	MHJ_0252	34 kDa	1	0	0	0	0	0	1				Unknown
349	Q4AAV3	Uncharacterized protein	MHJ_0038	15 kDa	0	1	1	0	0	0	0				CytoplasmicMembrane

## Sheet: Peptide report
Experiment name	Biological sample category	Biological sample name	MS/MS sample name	Protein name	Protein accession numbers	Database sources	Protein molecular weight (Da)	Protein identification probability	Exclusive unique peptide count	Exclusive unique spectrum count	Total spectrum count	Percentage of total spectra	Percentage sequence coverage	Peptide sequence	Previous amino acid	Next amino acid	Best Peptide identification probability	Best Mascot Ion score	Best Mascot Identity score	Best Mascot Delta Ion score	Number of identified +1H spectra	Number of identified +2H spectra	Number of identified +3H spectra	Number of identified +4H spectra	Number of enzymatic termini	Calculated +1H Peptide Mass (AMU)	Total TIC	Peptide start index	Peptide stop index	Assigned	Other Proteins
MhpJ Global proteome	J Slice Ion Trap	J Slice Ion Trap 1	ph221209_SDJ_01 (LTQ_1)	tr|Q4A925|Putative adhesin like-protein P146 Tax_Id=262719 [Mycoplasma hyopneumoniae]	Q4A925	LudwigNR_Q110_generic_forward.fasta	146745	1	8	10	16	0.00186	0.0798	AGTNDFISLSANSEPSFLIK	R	A	0.997	101	54.2	0	0	2	0	0	2	2111.07	75706.8	269	288	TRUE
MhpJ Global proteome	J Slice Ion Trap	J Slice Ion Trap 1	ph221209_SDJ_01 (LTQ_1)	tr|Q4A925|Putative adhesin like-protein P146 Tax_Id=262719 [Mycoplasma hyopneumoniae]	Q4A925	LudwigNR_Q110_generic_forward.fasta	146745	1	8	10	16	0.00186	0.0798	ALLFDETGK	K	L	0.997	58.8	53.2	0	0	2	0	0	2	993.525	116501	71	79	TRUE
MhpJ Global proteome	J Slice Ion Trap	J Slice Ion Trap 1	ph221209_SDJ_01 (LTQ_1)	tr|Q4A925|Putative adhesin like-protein P146 Tax_Id=262719 [Mycoplasma hyopneumoniae]	Q4A925	LudwigNR_Q110_generic_forward.fasta	146745	1	8	10	16	0.00186	0.0798	ETDFSVDFSSSQTSLASQK	R	I	0.997	123	54.2	0	0	2	0	0	2	2063.94	264080	186	204	TRUE
MhpJ Global proteome	J Slice Ion Trap	J Slice Ion Trap 1	ph221209_SDJ_01 (LTQ_1)	tr|Q4A925|Putative adhesin like-protein P146 Tax_Id=262719 [Mycoplasma hyopneumoniae]	Q4A925	LudwigNR_Q110_generic_forward.fasta	146745	1	8	10	16	0.00186	0.0798	GLNIEEAEMLEEIK	R	L	0.997	84.6	54	0	0	3	0	0	2	1633.8	403458	301	314	TRUE
MhpJ Global proteome	J Slice Ion Trap	J Slice Ion Trap 1	ph221209_SDJ_01 (LTQ_1)	tr|Q4A925|Putative adhesin like-protein P146 Tax_Id=262719 [Mycoplasma hyopneumoniae]	Q4A925	LudwigNR_Q110_generic_forward.fasta	146745	1	8	10	16	0.00186	0.0798	IFDFSITR	K	R	0.997	66.2	52.8	0	0	2	0	0	2	998.531	259857	260	267	TRUE
MhpJ Global proteome	J Slice Ion Trap	J Slice Ion Trap 1	ph221209_SDJ_01 (LTQ_1)	tr|Q4A925|Putative adhesin like-protein P146 Tax_Id=262719 [Mycoplasma hyopneumoniae]	Q4A925	LudwigNR_Q110_generic_forward.fasta	146745	1	8	10	16	0.00186	0.0798	SDVFDNSTTYK	K	Q	0.993	55.6	53.7	0	0	1	0	0	2	1276.57	2359.01	57	67	TRUE
MhpJ Global proteome	J Slice Ion Trap	J Slice Ion Trap 1	ph221209_SDJ_01 (LTQ_1)	tr|Q4A925|Putative adhesin like-protein P146 Tax_Id=262719 [Mycoplasma hyopneumoniae]	Q4A925	LudwigNR_Q110_generic_forward.fasta	146745	1	8	10	16	0.00186	0.0798	SFQTNIQNLR	K	E	0.997	69.2	53.7	0	0	2	0	0	2	1220.64	442921	176	185	TRUE
MhpJ Global proteome	J Slice Ion Trap	J Slice Ion Trap 1	ph221209_SDJ_01 (LTQ_1)	tr|Q4A925|Putative adhesin like-protein P146 Tax_Id=262719 [Mycoplasma hyopneumoniae]	Q4A925	LudwigNR_Q110_generic_forward.fasta	146745	1	8	10	16	0.00186	0.0798	SQFALADFNANHR	R	K	0.997	84.7	53.9	0	0	2	0	0	2	1490.71	238224	159	171	TRUE
MhpJ Global proteome	J Slice Ion Trap	J Slice Ion Trap 1	ph221209_SDJ_01 (LTQ_1)	tr|Q4AAQ0|Putative amino acid permease Tax_Id=262719 [Mycoplasma hyopneumoniae]	Q4A8T1,Q4AAQ0,Q601A2	LudwigNR_Q110_generic_forward.fasta	50918.8	0.998	2	2	3	0.000349	0.067	FISPLAEDGFLPAFLAK	R	K	0.997	95.4	54.2	0	0	2	0	0	2	1835.99	55505.7	295	311	TRUE
MhpJ Global proteome	J Slice Ion Trap	J Slice Ion Trap 1	ph221209_SDJ_01 (LTQ_1)	tr|Q4AAQ0|Putative amino acid permease Tax_Id=262719 [Mycoplasma hyopneumoniae]	Q4A8T1,Q4AAQ0,Q601A2	LudwigNR_Q110_generic_forward.fasta	50918.8	0.998	2	2	3	0.000349	0.067	MSGAFSYVQPQAR	R	F	0.997	83.6	53.9	0	0	1	0	0	2	1457.68	47167.9	282	294	TRUE
MhpJ Global proteome	J Slice Ion Trap	J Slice Ion Trap 1	ph221209_SDJ_01 (LTQ_1)	tr|Q4AAD6|Putative uncharacterized protein Tax_Id=262719 [Mycoplasma hyopneumoniae]	O07132,Q4AAD6,Q6R5H7	LudwigNR_Q110_generic_forward.fasta	123377	1	5	5	7	0.000815	0.0449	IFEALK	Q	K	0.953	32.8	49.6	0	1	0	0	0	1	720.429	27556.8	713	718	TRUE
MhpJ Global proteome	J Slice Ion Trap	J Slice Ion Trap 1	ph221209_SDJ_01 (LTQ_1)	tr|Q4AAD6|Putative uncharacterized protein Tax_Id=262719 [Mycoplasma hyopneumoniae]	O07132,Q4AAD6,Q6R5H7	LudwigNR_Q110_generic_forward.fasta	123377	1	5	5	7	0.000815	0.0449	LNQQIENLSTK	K	I	0.995	57.7	53.7	0	0	2	0	0	2	1287.69	16094.3	180	190	TRUE
MhpJ Global proteome	J Slice Ion Trap	J Slice Ion Trap 1	ph221209_SDJ_01 (LTQ_1)	tr|Q4AAD6|Putative uncharacterized protein Tax_Id=262719 [Mycoplasma hyopneumoniae]	O07132,Q4AAD6,Q6R5H7	LudwigNR_Q110_generic_forward.fasta	123377	1	5	5	7	0.000815	0.0449	SDIYEQTVAFAK	K	Q	0.997	73.1	53.8	0	0	2	0	0	2	1371.68	272941	149	160	TRUE
MhpJ Global proteome	J Slice Ion Trap	J Slice Ion Trap 1	ph221209_SDJ_01 (LTQ_1)	tr|Q4AAD6|Putative uncharacterized protein Tax_Id=262719 [Mycoplasma hyopneumoniae]	O07132,Q4AAD6,Q6R5H7	LudwigNR_Q110_generic_forward.fasta	123377	1	5	5	7	0.000815	0.0449	VIDSFSFFTK	K	N	0.997	59.3	53.6	0	0	1	0	0	2	1190.61	12882.2	86	95	TRUE
MhpJ Global proteome	J Slice Ion Trap	J Slice Ion Trap 1	ph221209_SDJ_01 (LTQ_1)	tr|Q4AAD6|Putative uncharacterized protein Tax_Id=262719 [Mycoplasma hyopneumoniae]	O07132,Q4AAD6,Q6R5H7	LudwigNR_Q110_generic_forward.fasta	123377	1	5	5	7	0.000815	0.0449	WLVDSNNNIR	R	N	0.994	56.4	53.7	0	0	1	0	0	2	1230.62	97743.7	72	81	TRUE
MhpJ Global proteome	J Slice Ion Trap	J Slice Ion Trap 1	ph221209_SDJ_01 (LTQ_1)	tr|Q4A915|Putative uncharacterized protein Tax_Id=262719 [Mycoplasma hyopneumoniae]	Q4A915	LudwigNR_Q110_generic_forward.fasta	101947	1	2	2	3	0.000349	0.0288	ALLLNNEEINQNFK	R	N	0.997	90.7	54.1	0	0	2	0	0	2	1659.87	159751	30	43	TRUE
MhpJ Global proteome	J Slice Ion Trap	J Slice Ion Trap 1	ph221209_SDJ_01 (LTQ_1)	tr|Q4A915|Putative uncharacterized protein Tax_Id=262719 [Mycoplasma hyopneumoniae]	Q4A915	LudwigNR_Q110_generic_forward.fasta	101947	1	2	2	3	0.000349	0.0288	VPSLPLLYQAK	K	Q	0.946	46.4	53.6	0	0	1	0	0	2	1228.73	9790.56	499	509	TRUE
MhpJ Global proteome	J Slice Ion Trap	J Slice Ion Trap 1	ph221209_SDJ_01 (LTQ_1)	tr|Q4A5F1|Putative ABC transporter permease protein Tax_Id=262723 [Mycoplasma synoviae]	Q4A5F1	LudwigNR_Q110_generic_forward.fasta	301740	0.98	1	1	1	0.000116	0.00303	KAINETYK	D	N	0.959	32.8	48.7	0	1	0	0	0	1	967.51	29654.3	1987	1994	TRUE
MhpJ Global proteome	J Slice Ion Trap	J Slice Ion Trap 1	ph221209_SDJ_01 (LTQ_1)	tr|Q4A860|ABC transporter ATP-binding protein Tax_Id=262722 [Mycoplasma hyopneumoniae]	Q4A860	LudwigNR_Q110_generic_forward.fasta	87203.8	0.683	0	0	0	0	0.0158	TTLINLIAGFTK	K	K	0.997	87.8	53.7	0	0	1	0	0	2	1291.76	9206.04	41	52	FALSE	Q600Y5,Q4AA24,Q4A861,Q4AA34
MhpJ Global proteome	J Slice Ion Trap	J Slice Ion Trap 1	ph221209_SDJ_01 (LTQ_1)	tr|Q4AA97|Protein-export membrane protein Tax_Id=262719 [Mycoplasma hyopneumoniae]	Q4AA97	LudwigNR_Q110_generic_forward.fasta	97846.2	1	8	9	13	0.00151	0.135	EADAAIFQR	K	L	0.988	52.7	53.3	0	0	2	0	0	2	1020.51	9548.75	76	84	TRUE
MhpJ Global proteome	J Slice Ion Trap	J Slice Ion Trap 1	ph221209_SDJ_01 (LTQ_1)	tr|Q4AA97|Protein-export membrane protein Tax_Id=262719 [Mycoplasma hyopneumoniae]	Q4AA97	LudwigNR_Q110_generic_forward.fasta	97846.2	1	8	9	13	0.00151	0.135	EISLQAIR	K	E	0.984	51.3	53.1	0	0	1	0	0	2	929.542	13937.7	766	773	TRUE
MhpJ Global proteome	J Slice Ion Trap	J Slice Ion Trap 1	ph221209_SDJ_01 (LTQ_1)	tr|Q4AA97|Protein-export membrane protein Tax_Id=262719 [Mycoplasma hyopneumoniae]	Q4AA97	LudwigNR_Q110_generic_forward.fasta	97846.2	1	8	9	13	0.00151	0.135	IASLNTAIQNNFSNIR	K	M	0.997	99.8	54.1	0	0	2	1	0	2	1775.94	237125	638	653	TRUE
MhpJ Global proteome	J Slice Ion Trap	J Slice Ion Trap 1	ph221209_SDJ_01 (LTQ_1)	tr|Q4AA97|Protein-export membrane protein Tax_Id=262719 [Mycoplasma hyopneumoniae]	Q4AA97	LudwigNR_Q110_generic_forward.fasta	97846.2	1	8	9	13	0.00151	0.135	IYEQTFANINDYEK	K	-	0.997	97.2	54.1	0	0	2	0	0	2	1747.82	226762	852	865	TRUE
MhpJ Global proteome	J Slice Ion Trap	J Slice Ion Trap 1	ph221209_SDJ_01 (LTQ_1)	tr|Q4AA97|Protein-export membrane protein Tax_Id=262719 [Mycoplasma hyopneumoniae]	Q4AA97	LudwigNR_Q110_generic_forward.fasta	97846.2	1	8	9	13	0.00151	0.135	LTGGANLSGTSVFTEGEGR	R	I	0.997	99.7	54.1	0	0	2	0	0	2	1852.9	435951	85	103	TRUE
MhpJ Global proteome	J Slice Ion Trap	J Slice Ion Trap 1	ph221209_SDJ_01 (LTQ_1)	tr|Q4AA97|Protein-export membrane protein Tax_Id=262719 [Mycoplasma hyopneumoniae]	Q4AA97	LudwigNR_Q110_generic_forward.fasta	97846.2	1	8	9	13	0.00151	0.135	SGENIYNFVHVGEK	K	T	0.997	50.2	53.4	0	0	0	1	0	2	1592.77	21266.9	237	250	TRUE
MhpJ Global proteome	J Slice Ion Trap	J Slice Ion Trap 1	ph221209_SDJ_01 (LTQ_1)	tr|Q4AA97|Protein-export membrane protein Tax_Id=262719 [Mycoplasma hyopneumoniae]	Q4AA97	LudwigNR_Q110_generic_forward.fasta	97846.2	1	8	9	13	0.00151	0.135	SNSTILLNPLNENGNIFNLEIK	K	T	0.997	81.1	54.1	0	0	1	0	0	2	2458.28	6727.35	608	629	TRUE
MhpJ Global proteome	J Slice Ion Trap	J Slice Ion Trap 1	ph221209_SDJ_01 (LTQ_1)	tr|Q4AA97|Protein-export membrane protein Tax_Id=262719 [Mycoplasma hyopneumoniae]	Q4AA97	LudwigNR_Q110_generic_forward.fasta	97846.2	1	8	9	13	0.00151	0.135	YLISDATVSQALNGK	K	S	0.997	96.5	53.9	0	0	1	0	0	2	1580.82	19417.5	276	290	TRUE
MhpJ Global proteome	J Slice Ion Trap	J Slice Ion Trap 1	ph221209_SDJ_01 (LTQ_1)	tr|Q4AA59|Putative transcriptional regulator Tax_Id=262719 [Mycoplasma hyopneumoniae]	Q4AA59	LudwigNR_Q110_generic_forward.fasta	31062.8	0.71	1	1	1	0.000116	0.048	VSQLFIGDLISLK	K	I	0.997	74.1	53.9	0	0	1	0	0	2	1432.84	31237.8	232	244	TRUE
MhpJ Global proteome	J Slice Ion Trap	J Slice Ion Trap 1	ph221209_SDJ_01 (LTQ_1)	sp|Q7NBG0|Isoleucyl-tRNA synthetase Tax_Id=2096 [Mycoplasma gallisepticum]	Q7NBG0	LudwigNR_Q110_generic_forward.fasta	105017	0.71	1	1	2	0.000233	0.0178	QKYLVGSNLYEQLIAK	G	F	0.986	52.7	54.1	0	0	2	0	0	1	1868.02	106255	266	281	TRUE
MhpJ Global proteome	J Slice Ion Trap	J Slice Ion Trap 1	ph221209_SDJ_01 (LTQ_1)	tr|Q4A9I7|Oligopeptide ABC transporter ATP-binding protein Tax_Id=262719 [Mycoplasma hyopneumoniae]	Q4A9I7	LudwigNR_Q110_generic_forward.fasta	91482.2	0.71	1	1	1	0.000116	0.0142	SLGFEQQNLNR	K	I	0.995	57.5	53.7	0	0	1	0	0	2	1305.65	19831.4	554	564	TRUE
MhpJ Global proteome	J Slice Ion Trap	J Slice Ion Trap 1	ph221209_SDJ_01 (LTQ_1)	tr|Q9KGX8|P76 membrane protein Tax_Id=2099 [Mycoplasma hyopneumoniae]	Q9KGX8	LudwigNR_Q110_generic_forward.fasta	160811	1	6	6	7	0.000815	0.054	AFHTSLSGFSSVAK	R	E	0.997	70.1	53.8	0	0	1	0	0	2	1438.73	79132.3	147	160	TRUE
MhpJ Global proteome	J Slice Ion Trap	J Slice Ion Trap 1	ph221209_SDJ_01 (LTQ_1)	tr|Q9KGX8|P76 membrane protein Tax_Id=2099 [Mycoplasma hyopneumoniae]	Q9KGX8	LudwigNR_Q110_generic_forward.fasta	160811	1	6	6	7	0.000815	0.054	ISAGQAFELHK	K	N	0.997	79.3	53.6	0	0	1	0	0	2	1200.64	29598.7	76	86	TRUE
MhpJ Global proteome	J Slice Ion Trap	J Slice Ion Trap 1	ph221209_SDJ_01 (LTQ_1)	tr|Q9KGX8|P76 membrane protein Tax_Id=2099 [Mycoplasma hyopneumoniae]	Q9KGX8	LudwigNR_Q110_generic_forward.fasta	160811	1	6	6	7	0.000815	0.054	LTDAIDFSK	K	I	0.952	46.2	52.9	0	0	1	0	0	2	1009.52	45588.1	94	102	TRUE
MhpJ Global proteome	J Slice Ion Trap	J Slice Ion Trap 1	ph221209_SDJ_01 (LTQ_1)	tr|Q9KGX8|P76 membrane protein Tax_Id=2099 [Mycoplasma hyopneumoniae]	Q9KGX8	LudwigNR_Q110_generic_forward.fasta	160811	1	6	6	7	0.000815	0.054	NFATEIVLPSAFSIK	K	F	0.997	116	54	0	0	2	0	0	2	1636.89	202670	184	198	TRUE
MhpJ Global proteome	J Slice Ion Trap	J Slice Ion Trap 1	ph221209_SDJ_01 (LTQ_1)	tr|Q9KGX8|P76 membrane protein Tax_Id=2099 [Mycoplasma hyopneumoniae]	Q9KGX8	LudwigNR_Q110_generic_forward.fasta	160811	1	6	6	7	0.000815	0.054	NLTVFVFDAITK	R	K	0.992	55.2	53.7	0	0	1	0	0	2	1367.76	8376.51	129	140	TRUE
MhpJ Global proteome	J Slice Ion Trap	J Slice Ion Trap 1	ph221209_SDJ_01 (LTQ_1)	tr|Q9KGX8|P76 membrane protein Tax_Id=2099 [Mycoplasma hyopneumoniae]	Q9KGX8	LudwigNR_Q110_generic_forward.fasta	160811	1	6	6	7	0.000815	0.054	SATELLSPINDTELSK	K	I	0.997	70.5	54.1	0	0	1	0	0	2	1717.89	75835.5	47	62	TRUE
MhpJ Global proteome	J Slice Ion Trap	J Slice Ion Trap 1	ph221209_SDJ_01 (LTQ_1)	tr|Q4A9J2|Putative P216 surface protein Tax_Id=262719 [Mycoplasma hyopneumoniae]	Q4A9J2,Q71A35	LudwigNR_Q110_generic_forward.fasta	215630	1	6	6	7	0.000815	0.0415	AGLQFEGYENLPSDFNLEDLK	K	N	0.997	111	54.2	0	0	1	0	0	2	2399.14	19767.9	699	719	TRUE
MhpJ Global proteome	J Slice Ion Trap	J Slice Ion Trap 1	ph221209_SDJ_01 (LTQ_1)	tr|Q4A9J2|Putative P216 surface protein Tax_Id=262719 [Mycoplasma hyopneumoniae]	Q4A9J2,Q71A35	LudwigNR_Q110_generic_forward.fasta	215630	1	6	6	7	0.000815	0.0415	APEFGLPLFLPK	K	E	0.997	62.9	53.7	0	0	1	0	0	2	1328.76	26609.1	751	762	TRUE
MhpJ Global proteome	J Slice Ion Trap	J Slice Ion Trap 1	ph221209_SDJ_01 (LTQ_1)	tr|Q4A9J2|Putative P216 surface protein Tax_Id=262719 [Mycoplasma hyopneumoniae]	Q4A9J2,Q71A35	LudwigNR_Q110_generic_forward.fasta	215630	1	6	6	7	0.000815	0.0415	FIYLLPLDMPK	K	A	0.994	56.5	53.7	0	0	1	0	0	2	1365.75	28961.8	148	158	TRUE
MhpJ Global proteome	J Slice Ion Trap	J Slice Ion Trap 1	ph221209_SDJ_01 (LTQ_1)	tr|Q4A9J2|Putative P216 surface protein Tax_Id=262719 [Mycoplasma hyopneumoniae]	Q4A9J2,Q71A35	LudwigNR_Q110_generic_forward.fasta	215630	1	6	6	7	0.000815	0.0415	GNLVDPFVYSFIR	K	N	0.997	69.5	53.9	0	0	2	0	0	2	1526.8	76598.1	241	253	TRUE
MhpJ Global proteome	J Slice Ion Trap	J Slice Ion Trap 1	ph221209_SDJ_01 (LTQ_1)	tr|Q4A9J2|Putative P216 surface protein Tax_Id=262719 [Mycoplasma hyopneumoniae]	Q4A9J2,Q71A35	LudwigNR_Q110_generic_forward.fasta	215630	1	6	6	7	0.000815	0.0415	SSILGDQEPNIK	K	T	0.994	56.4	53.7	0	0	1	0	0	2	1300.67	40738.7	461	472	TRUE
MhpJ Global proteome	J Slice Ion Trap	J Slice Ion Trap 1	ph221209_SDJ_01 (LTQ_1)	tr|Q4A9J2|Putative P216 surface protein Tax_Id=262719 [Mycoplasma hyopneumoniae]	Q4A9J2,Q71A35	LudwigNR_Q110_generic_forward.fasta	215630	1	6	6	7	0.000815	0.0415	VGADVYQLK	K	F	0.964	47.8	53.3	0	0	1	0	0	2	992.541	12337.9	916	924	TRUE
MhpJ Global proteome	J Slice Ion Trap	J Slice Ion Trap 1	ph221209_SDJ_01 (LTQ_1)	tr|Q4A9I1|Dihydrolipoamide dehydrogenase Tax_Id=262719 [Mycoplasma hyopneumoniae]	Q4A9I1	LudwigNR_Q110_generic_forward.fasta	65944.7	1	5	5	9	0.00105	0.112	FEDDQIIYEFEGK	R	T	0.997	103	54	0	0	1	0	0	2	1632.74	32126.1	396	408	TRUE
MhpJ Global proteome	J Slice Ion Trap	J Slice Ion Trap 1	ph221209_SDJ_01 (LTQ_1)	tr|Q4A9I1|Dihydrolipoamide dehydrogenase Tax_Id=262719 [Mycoplasma hyopneumoniae]	Q4A9I1	LudwigNR_Q110_generic_forward.fasta	65944.7	1	5	5	9	0.00105	0.112	LLANLDSEISQIITK	R	N	0.997	106	54.1	0	0	2	0	0	2	1657.94	42658.3	364	378	TRUE
MhpJ Global proteome	J Slice Ion Trap	J Slice Ion Trap 1	ph221209_SDJ_01 (LTQ_1)	tr|Q4A9I1|Dihydrolipoamide dehydrogenase Tax_Id=262719 [Mycoplasma hyopneumoniae]	Q4A9I1	LudwigNR_Q110_generic_forward.fasta	65944.7	1	5	5	9	0.00105	0.112	NVILATGSVDR	K	K	0.997	65.7	53.6	0	0	2	0	0	2	1144.63	63182.1	290	300	TRUE
MhpJ Global proteome	J Slice Ion Trap	J Slice Ion Trap 1	ph221209_SDJ_01 (LTQ_1)	tr|Q4A9I1|Dihydrolipoamide dehydrogenase Tax_Id=262719 [Mycoplasma hyopneumoniae]	Q4A9I1	LudwigNR_Q110_generic_forward.fasta	65944.7	1	5	5	9	0.00105	0.112	QANSQGLAEVGIELDSR	R	G	0.997	129	54.2	0	0	2	0	0	2	1786.89	64749.5	424	440	TRUE
MhpJ Global proteome	J Slice Ion Trap	J Slice Ion Trap 1	ph221209_SDJ_01 (LTQ_1)	tr|Q4A9I1|Dihydrolipoamide dehydrogenase Tax_Id=262719 [Mycoplasma hyopneumoniae]	Q4A9I1	LudwigNR_Q110_generic_forward.fasta	65944.7	1	5	5	9	0.00105	0.112	VSDALLSFDFGPK	K	K	0.997	93.5	53.7	0	0	2	0	0	2	1395.72	69692.6	108	120	TRUE
MhpJ Global proteome	J Slice Ion Trap	J Slice Ion Trap 1	ph221209_SDJ_01 (LTQ_1)	sp|P0C0J3|L-lactate dehydrogenase Tax_Id=262719 [Mycoplasma hyopneumoniae]	P0C0J3,P0C0J4,Q4A8M8	LudwigNR_Q110_generic_forward.fasta	34240.3	0.979	1	1	1	0.000116	0.0381	VIGSGTVLDTAR	K	L	0.997	88	53.6	0	0	1	0	0	2	1188.66	32520.8	141	152	TRUE
MhpJ Global proteome	J Slice Ion Trap	J Slice Ion Trap 1	ph221209_SDJ_01 (LTQ_1)	tr|Q4AAD5|Putative uncharacterized protein Tax_Id=262719 [Mycoplasma hyopneumoniae]	Q4AAD5	LudwigNR_Q110_generic_forward.fasta	102421	1	9	10	15	0.00175	0.142	ANLTLMEFQILLAQNFENER	R	G	0.997	67	54	0	0	0	1	0	2	2410.21	11612.2	181	200	TRUE
MhpJ Global proteome	J Slice Ion Trap	J Slice Ion Trap 1	ph221209_SDJ_01 (LTQ_1)	tr|Q4AAD5|Putative uncharacterized protein Tax_Id=262719 [Mycoplasma hyopneumoniae]	Q4AAD5	LudwigNR_Q110_generic_forward.fasta	102421	1	9	10	15	0.00175	0.142	ASLSLYNSLGEPVFLGPDYQLDPVLDRK	K	K	0.995	44.8	54.2	0	0	0	1	0	2	3106.61	1066.77	217	244	TRUE
MhpJ Global proteome	J Slice Ion Trap	J Slice Ion Trap 1	ph221209_SDJ_01 (LTQ_1)	tr|Q4AAD5|Putative uncharacterized protein Tax_Id=262719 [Mycoplasma hyopneumoniae]	Q4AAD5	LudwigNR_Q110_generic_forward.fasta	102421	1	9	10	15	0.00175	0.142	FDSIVLNLK	K	I	0.979	50.2	53.3	0	0	1	0	0	2	1048.6	88316.4	65	73	TRUE
MhpJ Global proteome	J Slice Ion Trap	J Slice Ion Trap 1	ph221209_SDJ_01 (LTQ_1)	tr|Q4AAD5|Putative uncharacterized protein Tax_Id=262719 [Mycoplasma hyopneumoniae]	Q4AAD5	LudwigNR_Q110_generic_forward.fasta	102421	1	9	10	15	0.00175	0.142	IGTVYLSIIPK	K	L	0.997	64.6	53.6	0	0	1	0	0	2	1203.73	179582	360	370	TRUE
MhpJ Global proteome	J Slice Ion Trap	J Slice Ion Trap 1	ph221209_SDJ_01 (LTQ_1)	tr|Q4AAD5|Putative uncharacterized protein Tax_Id=262719 [Mycoplasma hyopneumoniae]	Q4AAD5	LudwigNR_Q110_generic_forward.fasta	102421	1	9	10	15	0.00175	0.142	ISLSDYWYGSPNSK	K	A	0.997	110	54.1	0	0	2	0	0	2	1616.76	63951.7	317	330	TRUE
MhpJ Global proteome	J Slice Ion Trap	J Slice Ion Trap 1	ph221209_SDJ_01 (LTQ_1)	tr|Q4AAD5|Putative uncharacterized protein Tax_Id=262719 [Mycoplasma hyopneumoniae]	Q4AAD5	LudwigNR_Q110_generic_forward.fasta	102421	1	9	10	15	0.00175	0.142	SIYLLNTGK	K	Y	0.978	37.7	49.6	0	2	0	0	0	2	1008.57	59743.1	486	494	TRUE
MhpJ Global proteome	J Slice Ion Trap	J Slice Ion Trap 1	ph221209_SDJ_01 (LTQ_1)	tr|Q4AAD5|Putative uncharacterized protein Tax_Id=262719 [Mycoplasma hyopneumoniae]	Q4AAD5	LudwigNR_Q110_generic_forward.fasta	102421	1	9	10	15	0.00175	0.142	SWLETNLQGK	K	L	0.997	59.5	53.6	0	0	2	0	0	2	1175.61	78651.6	292	301	TRUE
MhpJ Global proteome	J Slice Ion Trap	J Slice Ion Trap 1	ph221209_SDJ_01 (LTQ_1)	tr|Q4AAD5|Putative uncharacterized protein Tax_Id=262719 [Mycoplasma hyopneumoniae]	Q4AAD5	LudwigNR_Q110_generic_forward.fasta	102421	1	9	10	15	0.00175	0.142	TVTNLENPSEEVLK	K	S	0.997	96.2	54	0	0	2	0	0	2	1572.81	773984	472	485	TRUE
MhpJ Global proteome	J Slice Ion Trap	J Slice Ion Trap 1	ph221209_SDJ_01 (LTQ_1)	tr|Q4AAD5|Putative uncharacterized protein Tax_Id=262719 [Mycoplasma hyopneumoniae]	Q4AAD5	LudwigNR_Q110_generic_forward.fasta	102421	1	9	10	15	0.00175	0.142	YQAAVAQMFGTIK	K	A	0.997	84.5	53.9	0	0	3	0	0	2	1443.73	383582	426	438	TRUE
MhpJ Global proteome	J Slice Ion Trap	J Slice Ion Trap 1	ph221209_SDJ_01 (LTQ_1)	tr|Q4AAP9|NADH oxidase Tax_Id=262719 [Mycoplasma hyopneumoniae]	Q4AAP9	LudwigNR_Q110_generic_forward.fasta	51473.7	0.71	1	1	2	0.000233	0.0283	TIYPQAELVTYDR	K	N	0.997	74.4	54	0	0	2	0	0	2	1568.8	402186	21	33	TRUE
MhpJ Global proteome	J Slice Ion Trap	J Slice Ion Trap 1	ph221209_SDJ_01 (LTQ_1)	tr|Q4A942|Putative uncharacterized protein Tax_Id=262719 [Mycoplasma hyopneumoniae]	Q4A781,Q4A942,Q5ZZP1	LudwigNR_Q110_generic_forward.fasta	76645	0.71	1	1	2	0.000233	0.018	GGNQVSIYPYGK	R	K	0.997	64.5	53.5	0	0	2	0	0	2	1282.64	57854.1	287	298	TRUE
MhpJ Global proteome	J Slice Ion Trap	J Slice Ion Trap 1	ph221209_SDJ_01 (LTQ_1)	tr|Q4AAC1|Oligopeptide transport system permease protein Tax_Id=262719 [Mycoplasma hyopneumoniae]	Q4A8F2,Q4AAC1,Q601N4	LudwigNR_Q110_generic_forward.fasta	36327.1	1	2	3	3	0.000349	0.0841	NFTWVIASR	R	V	0.952	46.6	53.3	0	0	1	0	0	2	1093.58	33772	214	222	TRUE
MhpJ Global proteome	J Slice Ion Trap	J Slice Ion Trap 1	ph221209_SDJ_01 (LTQ_1)	tr|Q4AAC1|Oligopeptide transport system permease protein Tax_Id=262719 [Mycoplasma hyopneumoniae]	Q4A8F2,Q4AAC1,Q601N4	LudwigNR_Q110_generic_forward.fasta	36327.1	1	2	3	3	0.000349	0.0841	NINYFSQGFILGTDSQGR	K	D	0.997	62.7	54.2	0	0	2	0	0	2	2016.98	4827.81	97	114	TRUE
MhpJ Global proteome	J Slice Ion Trap	J Slice Ion Trap 1	ph221209_SDJ_01 (LTQ_1)	tr|Q4AAN3|Prolipoprotein diacylglyceryl transferase Tax_Id=262719 [Mycoplasma hyopneumoniae]	Q4AAN3	LudwigNR_Q110_generic_forward.fasta	38398.2	0.997	2	2	3	0.000349	0.0683	NMFISDEIAPDGQLR	K	V	0.997	80.9	54	0	0	2	0	0	2	1721.82	72096.3	180	194	TRUE
MhpJ Global proteome	J Slice Ion Trap	J Slice Ion Trap 1	ph221209_SDJ_01 (LTQ_1)	tr|Q4AAN3|Prolipoprotein diacylglyceryl transferase Tax_Id=262719 [Mycoplasma hyopneumoniae]	Q4AAN3	LudwigNR_Q110_generic_forward.fasta	38398.2	0.997	2	2	3	0.000349	0.0683	NPLNLDR	R	H	0.945	45.1	52.4	0	0	1	0	0	2	841.453	6770.62	312	318	TRUE
MhpJ Global proteome	J Slice Ion Trap	J Slice Ion Trap 1	ph221209_SDJ_01 (LTQ_1)	sp|P0C0K1|Uncharacterized protein MHJ_0132 Tax_Id=262719 [Mycoplasma hyopneumoniae]	P0C0K1,P0C0K2	LudwigNR_Q110_generic_forward.fasta	54504.8	1	3	4	4	0.000466	0.0496	LSLATFFK	K	Q	0.985	51.2	52.7	0	0	1	0	0	2	926.535	16594.6	238	245	TRUE
MhpJ Global proteome	J Slice Ion Trap	J Slice Ion Trap 1	ph221209_SDJ_01 (LTQ_1)	sp|P0C0K1|Uncharacterized protein MHJ_0132 Tax_Id=262719 [Mycoplasma hyopneumoniae]	P0C0K1,P0C0K2	LudwigNR_Q110_generic_forward.fasta	54504.8	1	3	4	4	0.000466	0.0496	NFILNFATK	K	N	0.995	56.4	53	0	1	1	0	0	2	1067.59	59873.7	4	12	TRUE
MhpJ Global proteome	J Slice Ion Trap	J Slice Ion Trap 1	ph221209_SDJ_01 (LTQ_1)	sp|P0C0K1|Uncharacterized protein MHJ_0132 Tax_Id=262719 [Mycoplasma hyopneumoniae]	P0C0K1,P0C0K2	LudwigNR_Q110_generic_forward.fasta	54504.8	1	3	4	4	0.000466	0.0496	SFSEIER	R	I	0.976	48.9	52.5	0	0	1	0	0	2	867.421	38131.3	475	481	TRUE
MhpJ Global proteome	J Slice Ion Trap	J Slice Ion Trap 1	ph221209_SDJ_01 (LTQ_1)	tr|Q4AA25|Putative ABC transporter ATP-binding protein Tax_Id=262719 [Mycoplasma hyopneumoniae]	Q4AA25,Q600X6	LudwigNR_Q110_generic_forward.fasta	87580.4	0.979	1	1	1	0.000116	0.0363	NIVTDTLAQSNFDAIR	K	I	0.997	104	54.1	0	0	1	0	0	2	1777.91	13574.7	284	299	TRUE
MhpJ Global proteome	J Slice Ion Trap	J Slice Ion Trap 1	ph221209_SDJ_01 (LTQ_1)	tr|Q4AA25|Putative ABC transporter ATP-binding protein Tax_Id=262719 [Mycoplasma hyopneumoniae]	Q4AA25,Q600X6	LudwigNR_Q110_generic_forward.fasta	87580.4	0.979	1	1	1	0.000116	0.0363	STLINLIAGFTK	K	K	0.997	83.5	53.6	0	0	2	0	0	2	1277.75	24222.7	41	52	FALSE	Q4A8Z1
MhpJ Global proteome	J Slice Ion Trap	J Slice Ion Trap 1	ph221209_SDJ_01 (LTQ_1)	tr|Q4AA24|Putative ABC transporter ATP-binding protein Tax_Id=262719 [Mycoplasma hyopneumoniae]	Q4AA24	LudwigNR_Q110_generic_forward.fasta	74804.5	1	3	3	4	0.000466	0.0631	LGAPIDYIDESEFFK	R	N	0.997	89	54.1	0	0	2	0	0	2	1743.85	52899.6	353	367	TRUE
MhpJ Global proteome	J Slice Ion Trap	J Slice Ion Trap 1	ph221209_SDJ_01 (LTQ_1)	tr|Q4AA24|Putative ABC transporter ATP-binding protein Tax_Id=262719 [Mycoplasma hyopneumoniae]	Q4AA24	LudwigNR_Q110_generic_forward.fasta	74804.5	1	3	3	4	0.000466	0.0631	NLTTFTDNEINNLR	R	E	0.997	91	54	0	0	1	0	0	2	1664.82	11264.6	312	325	TRUE
MhpJ Global proteome	J Slice Ion Trap	J Slice Ion Trap 1	ph221209_SDJ_01 (LTQ_1)	tr|Q4AA24|Putative ABC transporter ATP-binding protein Tax_Id=262719 [Mycoplasma hyopneumoniae]	Q4AA24	LudwigNR_Q110_generic_forward.fasta	74804.5	1	3	3	4	0.000466	0.0631	TTLINLIAGFTK	K	K	0.997	87.8	53.7	0	0	1	0	0	2	1291.76	9206.04	41	52	TRUE	Q600Y5,Q4A861,Q4A860,Q4AA34
MhpJ Global proteome	J Slice Ion Trap	J Slice Ion Trap 1	ph221209_SDJ_01 (LTQ_1)	tr|C7LKM0|Holo-(acyl-carrier-protein) synthase Tax_Id=436113 [Mycoplasma mycoides subsp. capri str. GM12]	C7LKM0,Q2SS83,Q6MT35	LudwigNR_Q110_generic_forward.fasta	12710.9	0.71	1	1	2	0.000233	0.118	MINNVGIDIVENK	-	R	0.979	50.8	53.9	0	0	2	0	0	2	1475.74	501106	1	13	TRUE
MhpJ Global proteome	J Slice Ion Trap	J Slice Ion Trap 1	ph221209_SDJ_01 (LTQ_1)	sp|P75358|Glyceraldehyde-3-phosphate dehydrogenase Tax_Id=2104 [Mycoplasma pneumoniae]	P75358	LudwigNR_Q110_generic_forward.fasta	36805.7	0.71	1	2	3	0.000349	0.0237	VAINGFGR	R	I	0.994	55.9	53.1	0	0	3	0	0	2	833.463	174017	10	17	TRUE
MhpJ Global proteome	J Slice Ion Trap	J Slice Ion Trap 1	ph221209_SDJ_01 (LTQ_1)	tr|Q4A9B5|Dihydrolipoyl dehydrogenase Tax_Id=262719 [Mycoplasma hyopneumoniae]	Q4A9B5	LudwigNR_Q110_generic_forward.fasta	50569.8	0.997	1	2	2	0.000233	0.0242	QLLNLDVDFQK	K	A	0.979	50.7	53.8	0	0	2	0	0	2	1332.72	21054.2	353	363	TRUE
MhpJ Global proteome	J Slice Ion Trap	J Slice Ion Trap 1	ph221209_SDJ_01 (LTQ_1)	tr|Q4AAA3|Periplasmic sugar-binding protein Tax_Id=262719 [Mycoplasma hyopneumoniae]	Q4A8D1,Q4AAA3,Q601Q6	LudwigNR_Q110_generic_forward.fasta	43911	0.71	1	1	1	0.000116	0.0349	VANDATQVFQDAQK	R	R	0.97	49.2	53.9	0	0	1	0	0	2	1534.75	21607	240	253	TRUE
MhpJ Global proteome	J Slice Ion Trap	J Slice Ion Trap 1	ph221209_SDJ_01 (LTQ_1)	tr|Q4A9Y0|Putative amino acid permease Tax_Id=262719 [Mycoplasma hyopneumoniae]	Q4A811,Q4A9Y0,Q600T6	LudwigNR_Q110_generic_forward.fasta	57623.8	0.998	2	3	3	0.000349	0.0618	ASEIENLESK	K	I	0.997	68.6	53.4	0	0	1	0	0	2	1119.55	6067.95	504	513	TRUE
MhpJ Global proteome	J Slice Ion Trap	J Slice Ion Trap 1	ph221209_SDJ_01 (LTQ_1)	tr|Q4A9Y0|Putative amino acid permease Tax_Id=262719 [Mycoplasma hyopneumoniae]	Q4A811,Q4A9Y0,Q600T6	LudwigNR_Q110_generic_forward.fasta	57623.8	0.998	2	3	3	0.000349	0.0618	TYNAGGSNAFVQTATNSFNFAK	K	L	0.997	131	54.2	0	0	2	0	0	2	2310.08	33891.7	185	206	TRUE
MhpJ Global proteome	J Slice Ion Trap	J Slice Ion Trap 1	ph221209_SDJ_01 (LTQ_1)	tr|Q4A9Y6|Putative uncharacterized protein Tax_Id=262719 [Mycoplasma hyopneumoniae]	Q4A9Y6	LudwigNR_Q110_generic_forward.fasta	80799.1	1	5	5	7	0.000815	0.087	AFLETFGASQNDTR	K	T	0.997	98.9	53.9	0	0	2	0	0	2	1556.73	65161.3	508	521	TRUE
MhpJ Global proteome	J Slice Ion Trap	J Slice Ion Trap 1	ph221209_SDJ_01 (LTQ_1)	tr|Q4A9Y6|Putative uncharacterized protein Tax_Id=262719 [Mycoplasma hyopneumoniae]	Q4A9Y6	LudwigNR_Q110_generic_forward.fasta	80799.1	1	5	5	7	0.000815	0.087	IASLEEFNEIIK	K	K	0.958	47.7	53.8	0	0	1	0	0	2	1405.76	28917.6	549	560	TRUE
MhpJ Global proteome	J Slice Ion Trap	J Slice Ion Trap 1	ph221209_SDJ_01 (LTQ_1)	tr|Q4A9Y6|Putative uncharacterized protein Tax_Id=262719 [Mycoplasma hyopneumoniae]	Q4A9Y6	LudwigNR_Q110_generic_forward.fasta	80799.1	1	5	5	7	0.000815	0.087	NFALESFAEIR	R	E	0.997	59	53.5	0	0	2	0	0	2	1296.66	56372.3	145	155	TRUE
MhpJ Global proteome	J Slice Ion Trap	J Slice Ion Trap 1	ph221209_SDJ_01 (LTQ_1)	tr|Q4A9Y6|Putative uncharacterized protein Tax_Id=262719 [Mycoplasma hyopneumoniae]	Q4A9Y6	LudwigNR_Q110_generic_forward.fasta	80799.1	1	5	5	7	0.000815	0.087	NSPSLLVEPSLLNSK	K	S	0.997	65.4	53.9	0	0	1	0	0	2	1597.88	7775.96	464	478	TRUE
MhpJ Global proteome	J Slice Ion Trap	J Slice Ion Trap 1	ph221209_SDJ_01 (LTQ_1)	tr|Q4A9Y6|Putative uncharacterized protein Tax_Id=262719 [Mycoplasma hyopneumoniae]	Q4A9Y6	LudwigNR_Q110_generic_forward.fasta	80799.1	1	5	5	7	0.000815	0.087	VEDLLSVFR	K	S	0.997	77.6	53.4	0	0	1	0	0	2	1077.59	12975.5	87	95	TRUE
MhpJ Global proteome	J Slice Ion Trap	J Slice Ion Trap 1	ph221209_SDJ_01 (LTQ_1)	tr|Q4AAB9|Oligopeptide ABC transporter ATP-binding protein Tax_Id=262719 [Mycoplasma hyopneumoniae]	Q4AAB9,Q601N6	LudwigNR_Q110_generic_forward.fasta	51024.1	0.998	2	2	2	0.000233	0.0609	ISPEIIQQINNNFYK	K	N	0.997	77.4	54.1	0	0	1	0	0	2	1820.95	15813.9	191	205	TRUE
MhpJ Global proteome	J Slice Ion Trap	J Slice Ion Trap 1	ph221209_SDJ_01 (LTQ_1)	tr|Q4AAB9|Oligopeptide ABC transporter ATP-binding protein Tax_Id=262719 [Mycoplasma hyopneumoniae]	Q4AAB9,Q601N6	LudwigNR_Q110_generic_forward.fasta	51024.1	0.998	2	2	2	0.000233	0.0609	YPLEFSGGQQQR	R	I	0.993	55.9	53.7	0	0	1	0	0	2	1409.68	54274	277	288	TRUE
MhpJ Global proteome	J Slice Ion Trap	J Slice Ion Trap 1	ph221209_SDJ_01 (LTQ_1)	tr|Q4AAC0|Oligopeptide ABC transporter ATP-binding protein Tax_Id=262719 [Mycoplasma hyopneumoniae]	Q4AAC0,Q601N5	LudwigNR_Q110_generic_forward.fasta	54040.6	1	4	5	7	0.000815	0.136	GVVPSSLNSIVGDAFAVR	R	N	0.997	75.8	54.2	0	0	2	1	0	2	1788.95	306281	395	412	TRUE
MhpJ Global proteome	J Slice Ion Trap	J Slice Ion Trap 1	ph221209_SDJ_01 (LTQ_1)	tr|Q4AAC0|Oligopeptide ABC transporter ATP-binding protein Tax_Id=262719 [Mycoplasma hyopneumoniae]	Q4AAC0,Q601N5	LudwigNR_Q110_generic_forward.fasta	54040.6	1	4	5	7	0.000815	0.136	NDYALEQDFFIEPK	R	F	0.997	77.3	54.1	0	0	2	0	0	2	1728.81	48231	413	426	TRUE
MhpJ Global proteome	J Slice Ion Trap	J Slice Ion Trap 1	ph221209_SDJ_01 (LTQ_1)	tr|Q4AAC0|Oligopeptide ABC transporter ATP-binding protein Tax_Id=262719 [Mycoplasma hyopneumoniae]	Q4AAC0,Q601N5	LudwigNR_Q110_generic_forward.fasta	54040.6	1	4	5	7	0.000815	0.136	NLNLSFVNPANPEIR	K	N	0.995	57.6	54.1	0	0	1	0	0	2	1697.9	25095.9	126	140	TRUE
MhpJ Global proteome	J Slice Ion Trap	J Slice Ion Trap 1	ph221209_SDJ_01 (LTQ_1)	tr|Q4AAC0|Oligopeptide ABC transporter ATP-binding protein Tax_Id=262719 [Mycoplasma hyopneumoniae]	Q4AAC0,Q601N5	LudwigNR_Q110_generic_forward.fasta	54040.6	1	4	5	7	0.000815	0.136	VISAVFQNPMSTLNPTK	K	K	0.997	63.6	54.2	0	0	1	0	0	2	1862.97	18307.2	213	229	TRUE
MhpJ Global proteome	J Slice Ion Trap	J Slice Ion Trap 1	ph221209_SDJ_01 (LTQ_1)	tr|Q4A914|Putative uncharacterized protein Tax_Id=262719 [Mycoplasma hyopneumoniae]	Q4A751,Q4A914,Q5ZZL1	LudwigNR_Q110_generic_forward.fasta	71483.9	1	4	4	5	0.000582	0.0722	AFDYFQSQNNQNK	K	K	0.997	66.7	54.1	0	0	1	0	0	2	1603.71	17293.8	10	22	TRUE
MhpJ Global proteome	J Slice Ion Trap	J Slice Ion Trap 1	ph221209_SDJ_01 (LTQ_1)	tr|Q4A914|Putative uncharacterized protein Tax_Id=262719 [Mycoplasma hyopneumoniae]	Q4A751,Q4A914,Q5ZZL1	LudwigNR_Q110_generic_forward.fasta	71483.9	1	4	4	5	0.000582	0.0722	DVFQVIYNK	R	L	0.96	47.2	53.1	0	0	2	0	0	2	1125.59	221820	248	256	TRUE
MhpJ Global proteome	J Slice Ion Trap	J Slice Ion Trap 1	ph221209_SDJ_01 (LTQ_1)	tr|Q4A914|Putative uncharacterized protein Tax_Id=262719 [Mycoplasma hyopneumoniae]	Q4A751,Q4A914,Q5ZZL1	LudwigNR_Q110_generic_forward.fasta	71483.9	1	4	4	5	0.000582	0.0722	LILLPQFSQGK	K	L	0.997	59.2	53.6	0	0	1	0	0	2	1243.74	54092.9	257	267	TRUE
MhpJ Global proteome	J Slice Ion Trap	J Slice Ion Trap 1	ph221209_SDJ_01 (LTQ_1)	tr|Q4A914|Putative uncharacterized protein Tax_Id=262719 [Mycoplasma hyopneumoniae]	Q4A751,Q4A914,Q5ZZL1	LudwigNR_Q110_generic_forward.fasta	71483.9	1	4	4	5	0.000582	0.0722	NNNFLVSADNK	K	K	0.982	51.2	53.6	0	0	1	0	0	2	1235.6	2043.91	99	109	TRUE
MhpJ Global proteome	J Slice Ion Trap	J Slice Ion Trap 1	ph221209_SDJ_01 (LTQ_1)	tr|Q4AAC2|Oligopeptide ABC transporter system permease Tax_Id=262719 [Mycoplasma hyopneumoniae]	Q4A8F3,Q4AAC2,Q601N3	LudwigNR_Q110_generic_forward.fasta	41830.8	1	3	3	5	0.000582	0.104	LGPGSNILNFSVSK	R	I	0.997	79.1	53.9	0	0	2	0	0	2	1432.78	610895	11	24	TRUE
MhpJ Global proteome	J Slice Ion Trap	J Slice Ion Trap 1	ph221209_SDJ_01 (LTQ_1)	tr|Q4AAC2|Oligopeptide ABC transporter system permease Tax_Id=262719 [Mycoplasma hyopneumoniae]	Q4A8F3,Q4AAC2,Q601N3	LudwigNR_Q110_generic_forward.fasta	41830.8	1	3	3	5	0.000582	0.104	QLYGLDLPQAQR	K	Y	0.995	57.5	53.9	0	0	1	0	0	2	1401.75	94877.2	110	121	TRUE
MhpJ Global proteome	J Slice Ion Trap	J Slice Ion Trap 1	ph221209_SDJ_01 (LTQ_1)	tr|Q4AAC2|Oligopeptide ABC transporter system permease Tax_Id=262719 [Mycoplasma hyopneumoniae]	Q4A8F3,Q4AAC2,Q601N3	LudwigNR_Q110_generic_forward.fasta	41830.8	1	3	3	5	0.000582	0.104	SIDYNLIYSVVK	K	H	0.997	80.6	53.8	0	0	2	0	0	2	1413.76	280393	29	40	TRUE
MhpJ Global proteome	J Slice Ion Trap	J Slice Ion Trap 1	ph221209_SDJ_01 (LTQ_1)	tr|Q4A9W4|Putative uncharacterized protein Tax_Id=262719 [Mycoplasma hyopneumoniae]	Q4A9W4,Q600R9	LudwigNR_Q110_generic_forward.fasta	114132	1	6	6	8	0.000932	0.0896	ITEFSEDDYYPQINFEK	K	N	0.996	59	54.2	0	0	2	0	0	2	2137.96	42797.4	338	354	TRUE
MhpJ Global proteome	J Slice Ion Trap	J Slice Ion Trap 1	ph221209_SDJ_01 (LTQ_1)	tr|Q4A9W4|Putative uncharacterized protein Tax_Id=262719 [Mycoplasma hyopneumoniae]	Q4A9W4,Q600R9	LudwigNR_Q110_generic_forward.fasta	114132	1	6	6	8	0.000932	0.0896	MSEGIINLWNK	K	S	0.983	51.7	53.7	0	0	1	0	0	2	1321.65	8497.79	564	574	TRUE
MhpJ Global proteome	J Slice Ion Trap	J Slice Ion Trap 1	ph221209_SDJ_01 (LTQ_1)	tr|Q4A9W4|Putative uncharacterized protein Tax_Id=262719 [Mycoplasma hyopneumoniae]	Q4A9W4,Q600R9	LudwigNR_Q110_generic_forward.fasta	114132	1	6	6	8	0.000932	0.0896	NILENGDYYGYEFNEDR	K	L	0.997	64.7	54.2	0	0	1	0	0	2	2110.9	2018.75	522	538	TRUE
MhpJ Global proteome	J Slice Ion Trap	J Slice Ion Trap 1	ph221209_SDJ_01 (LTQ_1)	tr|Q4A9W4|Putative uncharacterized protein Tax_Id=262719 [Mycoplasma hyopneumoniae]	Q4A9W4,Q600R9	LudwigNR_Q110_generic_forward.fasta	114132	1	6	6	8	0.000932	0.0896	NNTSLPINFATDYGWNR	K	Y	0.995	58	54.2	0	0	1	0	0	2	1983.92	2196.98	109	125	TRUE
MhpJ Global proteome	J Slice Ion Trap	J Slice Ion Trap 1	ph221209_SDJ_01 (LTQ_1)	tr|Q4A9W4|Putative uncharacterized protein Tax_Id=262719 [Mycoplasma hyopneumoniae]	Q4A9W4,Q600R9	LudwigNR_Q110_generic_forward.fasta	114132	1	6	6	8	0.000932	0.0896	QVNWAINNNEAR	K	K	0.997	72.7	53.9	0	0	2	0	0	2	1428.7	75299.7	219	230	TRUE
MhpJ Global proteome	J Slice Ion Trap	J Slice Ion Trap 1	ph221209_SDJ_01 (LTQ_1)	tr|Q4A9W4|Putative uncharacterized protein Tax_Id=262719 [Mycoplasma hyopneumoniae]	Q4A9W4,Q600R9	LudwigNR_Q110_generic_forward.fasta	114132	1	6	6	8	0.000932	0.0896	TNQEVSTFLSLLAK	K	R	0.997	94.7	53.9	0	0	1	0	0	2	1550.84	33986.3	578	591	TRUE
MhpJ Global proteome	J Slice Ion Trap	J Slice Ion Trap 1	ph221209_SDJ_01 (LTQ_1)	tr|Q4A9W1|Transport protein Tax_Id=262719 [Mycoplasma hyopneumoniae]	Q4A7Z2,Q4A9W1,Q600R6	LudwigNR_Q110_generic_forward.fasta	63075.5	1	5	6	8	0.000932	0.121	EGGVVPLDPYLGWTSANNFLQK	K	G	0.997	59.6	54.2	0	0	2	0	0	2	2405.21	50816.3	118	139	TRUE
MhpJ Global proteome	J Slice Ion Trap	J Slice Ion Trap 1	ph221209_SDJ_01 (LTQ_1)	tr|Q4A9W1|Transport protein Tax_Id=262719 [Mycoplasma hyopneumoniae]	Q4A7Z2,Q4A9W1,Q600R6	LudwigNR_Q110_generic_forward.fasta	63075.5	1	5	6	8	0.000932	0.121	FNGFAAPESATSAAK	K	T	0.997	76.8	53.8	0	0	1	0	0	2	1468.71	112301	326	340	TRUE
MhpJ Global proteome	J Slice Ion Trap	J Slice Ion Trap 1	ph221209_SDJ_01 (LTQ_1)	tr|Q4A9W1|Transport protein Tax_Id=262719 [Mycoplasma hyopneumoniae]	Q4A7Z2,Q4A9W1,Q600R6	LudwigNR_Q110_generic_forward.fasta	63075.5	1	5	6	8	0.000932	0.121	PVFNAIGGIK	K	E	0.997	70.3	53.2	0	0	2	0	0	1	1015.59	141971	108	117	TRUE
MhpJ Global proteome	J Slice Ion Trap	J Slice Ion Trap 1	ph221209_SDJ_01 (LTQ_1)	tr|Q4A9W1|Transport protein Tax_Id=262719 [Mycoplasma hyopneumoniae]	Q4A7Z2,Q4A9W1,Q600R6	LudwigNR_Q110_generic_forward.fasta	63075.5	1	5	6	8	0.000932	0.121	VEVDLINKEV	K	-	0.997	64.4	53.5	0	0	2	0	0	2	1157.64	264171	580	589	TRUE
MhpJ Global proteome	J Slice Ion Trap	J Slice Ion Trap 1	ph221209_SDJ_01 (LTQ_1)	tr|Q4A9W1|Transport protein Tax_Id=262719 [Mycoplasma hyopneumoniae]	Q4A7Z2,Q4A9W1,Q600R6	LudwigNR_Q110_generic_forward.fasta	63075.5	1	5	6	8	0.000932	0.121	YQESFSSALNFLVR	K	V	0.997	83	54.1	0	0	1	0	0	2	1660.83	18895.4	35	48	TRUE
MhpJ Global proteome	J Slice Ion Trap	J Slice Ion Trap 1	ph221209_SDJ_01 (LTQ_1)	tr|Q4A9W5|Putative Lppt protein Tax_Id=262719 [Mycoplasma hyopneumoniae]	Q4A9W5	LudwigNR_Q110_generic_forward.fasta	108953	1	5	5	6	0.000699	0.0815	AFQFLPENFTGQISLR	K	N	0.997	89.9	54.1	0	0	1	0	0	2	1867.97	30937	166	181	TRUE
MhpJ Global proteome	J Slice Ion Trap	J Slice Ion Trap 1	ph221209_SDJ_01 (LTQ_1)	tr|Q4A9W5|Putative Lppt protein Tax_Id=262719 [Mycoplasma hyopneumoniae]	Q4A9W5	LudwigNR_Q110_generic_forward.fasta	108953	1	5	5	6	0.000699	0.0815	LEGTFLVNDQVPAGLNLTQDK	K	Q	0.995	58	54.2	0	0	1	0	0	2	2273.17	9849.13	396	416	TRUE
MhpJ Global proteome	J Slice Ion Trap	J Slice Ion Trap 1	ph221209_SDJ_01 (LTQ_1)	tr|Q4A9W5|Putative Lppt protein Tax_Id=262719 [Mycoplasma hyopneumoniae]	Q4A9W5	LudwigNR_Q110_generic_forward.fasta	108953	1	5	5	6	0.000699	0.0815	NNLDIAQLFSLSSNPK	K	S	0.997	87.7	54.1	0	0	2	0	0	2	1760.92	63112.9	321	336	TRUE
MhpJ Global proteome	J Slice Ion Trap	J Slice Ion Trap 1	ph221209_SDJ_01 (LTQ_1)	tr|Q4A9W5|Putative Lppt protein Tax_Id=262719 [Mycoplasma hyopneumoniae]	Q4A9W5	LudwigNR_Q110_generic_forward.fasta	108953	1	5	5	6	0.000699	0.0815	NYEFNSEISK	K	Y	0.989	53.4	53.7	0	0	1	0	0	2	1230.56	27385	307	316	TRUE
MhpJ Global proteome	J Slice Ion Trap	J Slice Ion Trap 1	ph221209_SDJ_01 (LTQ_1)	tr|Q4A9W5|Putative Lppt protein Tax_Id=262719 [Mycoplasma hyopneumoniae]	Q4A9W5	LudwigNR_Q110_generic_forward.fasta	108953	1	5	5	6	0.000699	0.0815	SYLPVTVFASTINTK	K	I	0.997	91.5	54	0	0	1	0	0	2	1640.89	12024	461	475	TRUE
MhpJ Global proteome	J Slice Ion Trap	J Slice Ion Trap 1	ph221209_SDJ_01 (LTQ_1)	tr|Q4A8Z1|ABC transporter ATP-binding protein Tax_Id=262722 [Mycoplasma hyopneumoniae]	Q4A8Z1	LudwigNR_Q110_generic_forward.fasta	89304.6	0.998	2	2	4	0.000466	0.0284	LYFSNDDLYR	R	N	0.997	66.8	53.7	0	0	2	0	0	2	1305.61	70860.8	603	612	TRUE
MhpJ Global proteome	J Slice Ion Trap	J Slice Ion Trap 1	ph221209_SDJ_01 (LTQ_1)	tr|Q4A8Z1|ABC transporter ATP-binding protein Tax_Id=262722 [Mycoplasma hyopneumoniae]	Q4A8Z1	LudwigNR_Q110_generic_forward.fasta	89304.6	0.998	2	2	4	0.000466	0.0284	STLINLIAGFTK	K	K	0.997	83.5	53.6	0	0	2	0	0	2	1277.75	24222.7	41	52	TRUE	Q4AA25,Q600X6
MhpJ Global proteome	J Slice Ion Trap	J Slice Ion Trap 1	ph221209_SDJ_01 (LTQ_1)	tr|Q4A9I5|Oligopeptide transport system permease protein Tax_Id=262719 [Mycoplasma hyopneumoniae]	Q4A7M0,Q4A9I5,Q600F5	LudwigNR_Q110_generic_forward.fasta	43080.4	1	3	3	3	0.000349	0.0831	FVSIIGTDQYGR	K	D	0.997	79.2	53.7	0	0	1	0	0	2	1355.7	26024.6	157	168	TRUE
MhpJ Global proteome	J Slice Ion Trap	J Slice Ion Trap 1	ph221209_SDJ_01 (LTQ_1)	tr|Q4A9I5|Oligopeptide transport system permease protein Tax_Id=262719 [Mycoplasma hyopneumoniae]	Q4A7M0,Q4A9I5,Q600F5	LudwigNR_Q110_generic_forward.fasta	43080.4	1	3	3	3	0.000349	0.0831	GDTIELFPNR	K	W	0.997	58.8	53.5	0	0	1	0	0	2	1161.59	72968.6	128	137	TRUE
MhpJ Global proteome	J Slice Ion Trap	J Slice Ion Trap 1	ph221209_SDJ_01 (LTQ_1)	tr|Q4A9I5|Oligopeptide transport system permease protein Tax_Id=262719 [Mycoplasma hyopneumoniae]	Q4A7M0,Q4A9I5,Q600F5	LudwigNR_Q110_generic_forward.fasta	43080.4	1	3	3	3	0.000349	0.0831	TTVSTDILEK	K	I	0.992	55	53.5	0	0	1	0	0	2	1106.59	98513	104	113	TRUE
MhpJ Global proteome	J Slice Ion Trap	J Slice Ion Trap 1	ph221209_SDJ_01 (LTQ_1)	tr|Q4A9F8|Uracil phosphoribosyltransferase Tax_Id=262719 [Mycoplasma hyopneumoniae]	Q4A9F8,Q600B3	LudwigNR_Q110_generic_forward.fasta	22931	0.71	1	1	1	0.000116	0.0833	AGFGMLDSFLELAPYAK	R	V	0.997	84.2	54.2	0	0	1	0	0	2	1845.91	20018.2	77	93	TRUE
MhpJ Global proteome	J Slice Ion Trap	J Slice Ion Trap 1	ph221209_SDJ_01 (LTQ_1)	tr|Q4AAC8|Cell division protein Tax_Id=262719 [Mycoplasma hyopneumoniae]	Q4A8F9,Q4AAC8	LudwigNR_Q110_generic_forward.fasta	78507.4	1	11	15	20	0.00233	0.243	EQTQVITNEQIDEAIDR	R	V	0.997	97.6	54.2	0	0	2	0	0	2	2002.96	274601	452	468	TRUE
MhpJ Global proteome	J Slice Ion Trap	J Slice Ion Trap 1	ph221209_SDJ_01 (LTQ_1)	tr|Q4AAC8|Cell division protein Tax_Id=262719 [Mycoplasma hyopneumoniae]	Q4A8F9,Q4AAC8	LudwigNR_Q110_generic_forward.fasta	78507.4	1	11	15	20	0.00233	0.243	FQAGNALISPAIK	K	N	0.997	61.6	53.8	0	0	1	0	0	2	1329.75	83955.2	98	110	TRUE
MhpJ Global proteome	J Slice Ion Trap	J Slice Ion Trap 1	ph221209_SDJ_01 (LTQ_1)	tr|Q4AAC8|Cell division protein Tax_Id=262719 [Mycoplasma hyopneumoniae]	Q4A8F9,Q4AAC8	LudwigNR_Q110_generic_forward.fasta	78507.4	1	11	15	20	0.00233	0.243	GILLGGPPGTGK	R	T	0.997	65.9	53	0	0	2	0	0	2	1066.63	121162	264	275	TRUE
MhpJ Global proteome	J Slice Ion Trap	J Slice Ion Trap 1	ph221209_SDJ_01 (LTQ_1)	tr|Q4AAC8|Cell division protein Tax_Id=262719 [Mycoplasma hyopneumoniae]	Q4A8F9,Q4AAC8	LudwigNR_Q110_generic_forward.fasta	78507.4	1	11	15	20	0.00233	0.243	GSQGGAGFFNPGK	R	N	0.979	50.2	53.4	0	0	1	0	0	2	1224.56	10246.7	204	216	TRUE
MhpJ Global proteome	J Slice Ion Trap	J Slice Ion Trap 1	ph221209_SDJ_01 (LTQ_1)	tr|Q4AAC8|Cell division protein Tax_Id=262719 [Mycoplasma hyopneumoniae]	Q4A8F9,Q4AAC8	LudwigNR_Q110_generic_forward.fasta	78507.4	1	11	15	20	0.00233	0.243	NDSPAIIFIDELDAIGR	R	S	0.997	91.5	54.2	0	0	2	0	0	2	1858.95	34282	319	335	TRUE
MhpJ Global proteome	J Slice Ion Trap	J Slice Ion Trap 1	ph221209_SDJ_01 (LTQ_1)	tr|Q4AAC8|Cell division protein Tax_Id=262719 [Mycoplasma hyopneumoniae]	Q4A8F9,Q4AAC8	LudwigNR_Q110_generic_forward.fasta	78507.4	1	11	15	20	0.00233	0.243	NQLENTNITTYSELVSLAIK	K	T	0.997	87.7	54.2	0	0	2	1	0	2	2251.18	22698.9	111	130	TRUE
MhpJ Global proteome	J Slice Ion Trap	J Slice Ion Trap 1	ph221209_SDJ_01 (LTQ_1)	tr|Q4AAC8|Cell division protein Tax_Id=262719 [Mycoplasma hyopneumoniae]	Q4A8F9,Q4AAC8	LudwigNR_Q110_generic_forward.fasta	78507.4	1	11	15	20	0.00233	0.243	SELLASIAAFMGGR	K	A	0.997	69.1	53.8	0	0	2	0	0	2	1438.74	76060	537	550	TRUE
MhpJ Global proteome	J Slice Ion Trap	J Slice Ion Trap 1	ph221209_SDJ_01 (LTQ_1)	tr|Q4AAC8|Cell division protein Tax_Id=262719 [Mycoplasma hyopneumoniae]	Q4A8F9,Q4AAC8	LudwigNR_Q110_generic_forward.fasta	78507.4	1	11	15	20	0.00233	0.243	SIIVNLPDIK	R	E	0.955	46.5	53	0	0	1	0	0	2	1111.67	93700.3	393	402	TRUE
MhpJ Global proteome	J Slice Ion Trap	J Slice Ion Trap 1	ph221209_SDJ_01 (LTQ_1)	tr|Q4AAC8|Cell division protein Tax_Id=262719 [Mycoplasma hyopneumoniae]	Q4A8F9,Q4AAC8	LudwigNR_Q110_generic_forward.fasta	78507.4	1	11	15	20	0.00233	0.243	TPGFSGAQLANVINEATLLSVR	R	E	0.997	111	54.2	0	0	1	2	0	2	2258.21	77171.7	430	451	TRUE
MhpJ Global proteome	J Slice Ion Trap	J Slice Ion Trap 1	ph221209_SDJ_01 (LTQ_1)	tr|Q4AAC8|Cell division protein Tax_Id=262719 [Mycoplasma hyopneumoniae]	Q4A8F9,Q4AAC8	LudwigNR_Q110_generic_forward.fasta	78507.4	1	11	15	20	0.00233	0.243	TSPSSYTGLSLEK	K	I	0.973	49.5	53.7	0	0	1	0	0	2	1369.68	148302	131	143	TRUE
MhpJ Global proteome	J Slice Ion Trap	J Slice Ion Trap 1	ph221209_SDJ_01 (LTQ_1)	tr|Q4AAC8|Cell division protein Tax_Id=262719 [Mycoplasma hyopneumoniae]	Q4A8F9,Q4AAC8	LudwigNR_Q110_generic_forward.fasta	78507.4	1	11	15	20	0.00233	0.243	VVDSVNGELDAYTVIANPHVIGK	K	F	0.997	54.3	54	0	0	0	2	0	2	2410.26	59241	75	97	TRUE
MhpJ Global proteome	J Slice Ion Trap	J Slice Ion Trap 1	ph221209_SDJ_01 (LTQ_1)	sp|Q4A9S1|Asparaginyl-tRNA synthetase Tax_Id=262719 [Mycoplasma hyopneumoniae]	Q4A7W9,Q4A9S1,Q600N9	LudwigNR_Q110_generic_forward.fasta	52357.8	0.71	1	1	1	0.000116	0.0334	YGNPGSSGFGLGFER	K	L	0.997	72.6	54	0	0	1	0	0	2	1544.71	20265.4	409	423	TRUE
MhpJ Global proteome	J Slice Ion Trap	J Slice Ion Trap 1	ph221209_SDJ_01 (LTQ_1)	tr|Q4A995|Putative ATP-binding protein Tax_Id=262719 [Mycoplasma hyopneumoniae]	Q4A995	LudwigNR_Q110_generic_forward.fasta	124274	1	4	4	6	0.000699	0.0422	FVSTYIAR	K	K	0.994	55.6	53	0	0	1	0	0	2	956.52	15634.4	872	879	TRUE
MhpJ Global proteome	J Slice Ion Trap	J Slice Ion Trap 1	ph221209_SDJ_01 (LTQ_1)	tr|Q4A995|Putative ATP-binding protein Tax_Id=262719 [Mycoplasma hyopneumoniae]	Q4A995	LudwigNR_Q110_generic_forward.fasta	124274	1	4	4	6	0.000699	0.0422	IDNENYIDLYGALK	R	L	0.997	85.7	54	0	0	2	0	0	2	1640.82	60721.9	46	59	TRUE
MhpJ Global proteome	J Slice Ion Trap	J Slice Ion Trap 1	ph221209_SDJ_01 (LTQ_1)	tr|Q4A995|Putative ATP-binding protein Tax_Id=262719 [Mycoplasma hyopneumoniae]	Q4A995	LudwigNR_Q110_generic_forward.fasta	124274	1	4	4	6	0.000699	0.0422	LLANLITVER	R	A	0.997	84.4	53.3	0	0	2	0	0	2	1141.69	88873.2	28	37	TRUE
MhpJ Global proteome	J Slice Ion Trap	J Slice Ion Trap 1	ph221209_SDJ_01 (LTQ_1)	tr|Q4A995|Putative ATP-binding protein Tax_Id=262719 [Mycoplasma hyopneumoniae]	Q4A995	LudwigNR_Q110_generic_forward.fasta	124274	1	4	4	6	0.000699	0.0422	LNNDNEFQQLYTR	K	F	0.997	65.9	54	0	0	1	0	0	2	1654.78	53136.9	605	617	TRUE
MhpJ Global proteome	J Slice Ion Trap	J Slice Ion Trap 1	ph221209_SDJ_01 (LTQ_1)	tr|Q602B4|Glyceraldehyde 3-phosphate dehydrogenase Tax_Id=295358 [Mycoplasma hyopneumoniae]	Q4A8X7,Q602B4	LudwigNR_Q110_generic_forward.fasta	36874.1	0.71	1	1	1	0.000116	0.0238	IAINGFGR	K	I	0.967	48	53.1	0	0	1	0	0	2	847.479	70361.3	4	11	TRUE
MhpJ Global proteome	J Slice Ion Trap	J Slice Ion Trap 1	ph221209_SDJ_01 (LTQ_1)	tr|Q4AAA4|Putative ribose ABC transporter Tax_Id=262719 [Mycoplasma hyopneumoniae]	Q4AAA4	LudwigNR_Q110_generic_forward.fasta	68679.8	1	4	4	4	0.000466	0.113	ALENLENQYLNLALDQASFESQK	K	I	0.997	89.8	54	0	0	1	0	0	2	2639.28	80061.3	86	108	TRUE
MhpJ Global proteome	J Slice Ion Trap	J Slice Ion Trap 1	ph221209_SDJ_01 (LTQ_1)	tr|Q4AAA4|Putative ribose ABC transporter Tax_Id=262719 [Mycoplasma hyopneumoniae]	Q4AAA4	LudwigNR_Q110_generic_forward.fasta	68679.8	1	4	4	4	0.000466	0.113	NFMDYIHQDSK	K	N	0.975	49.9	53.8	0	0	1	0	0	2	1413.61	11350.5	157	167	TRUE
MhpJ Global proteome	J Slice Ion Trap	J Slice Ion Trap 1	ph221209_SDJ_01 (LTQ_1)	tr|Q4AAA4|Putative ribose ABC transporter Tax_Id=262719 [Mycoplasma hyopneumoniae]	Q4AAA4	LudwigNR_Q110_generic_forward.fasta	68679.8	1	4	4	4	0.000466	0.113	QFQQIGETDPSFFSSR	K	Q	0.997	73	54.1	0	0	1	0	0	2	1856.85	7342.93	176	191	TRUE
MhpJ Global proteome	J Slice Ion Trap	J Slice Ion Trap 1	ph221209_SDJ_01 (LTQ_1)	tr|Q4AAA4|Putative ribose ABC transporter Tax_Id=262719 [Mycoplasma hyopneumoniae]	Q4AAA4	LudwigNR_Q110_generic_forward.fasta	68679.8	1	4	4	4	0.000466	0.113	YVYAVGDNPVAATFSGIK	R	N	0.997	109	54.2	0	0	1	0	0	2	1871.95	8721.36	465	482	TRUE
MhpJ Global proteome	J Slice Ion Trap	J Slice Ion Trap 1	ph221209_SDJ_01 (LTQ_1)	tr|Q4A7J3|Putative uncharacterized protein Tax_Id=262722 [Mycoplasma hyopneumoniae]	Q4A7J3	LudwigNR_Q110_generic_forward.fasta	17917.7	0.71	1	1	2	0.000233	0.0523	MNFDLEER	-	K	0.997	62.5	53	0	0	2	0	0	2	1069.46	43534.4	1	8	TRUE
MhpJ Global proteome	J Slice Ion Trap	J Slice Ion Trap 1	ph221209_SDJ_01 (LTQ_1)	sp|Q4A952|Probable O-sialoglycoprotein endopeptidase Tax_Id=262719 [Mycoplasma hyopneumoniae]	Q4A792,Q4A952,Q5ZZQ1	LudwigNR_Q110_generic_forward.fasta	35963.2	0.71	1	1	1	0.000116	0.0435	VLENPLDFSFSGLK	K	T	0.969	49.1	54	0	0	1	0	0	2	1565.82	5121.84	202	215	TRUE
MhpJ Global proteome	J Slice Ion Trap	J Slice Ion Trap 1	ph221209_SDJ_01 (LTQ_1)	tr|Q4A979|Putative ABC transporter protein Tax_Id=262719 [Mycoplasma hyopneumoniae]	Q4A979	LudwigNR_Q110_generic_forward.fasta	65927.2	0.999	2	2	2	0.000233	0.0421	IEEINYEINNLESR	K	R	0.973	49.9	54.1	0	0	1	0	0	2	1735.85	14273	414	427	TRUE
MhpJ Global proteome	J Slice Ion Trap	J Slice Ion Trap 1	ph221209_SDJ_01 (LTQ_1)	tr|Q4A979|Putative ABC transporter protein Tax_Id=262719 [Mycoplasma hyopneumoniae]	Q4A979	LudwigNR_Q110_generic_forward.fasta	65927.2	0.999	2	2	2	0.000233	0.0421	LNSLGYYDLK	K	N	0.997	58.8	53.5	0	0	1	0	0	2	1185.62	48089.7	518	527	TRUE
MhpJ Global proteome	J Slice Ion Trap	J Slice Ion Trap 1	ph221209_SDJ_01 (LTQ_1)	sp|Q4A970|DNA-directed RNA polymerase subunit beta' Tax_Id=262719 [Mycoplasma hyopneumoniae]	Q4A970	LudwigNR_Q110_generic_forward.fasta	159417	0.995	1	1	1	0.000116	0.0184	LVSIGEAVGIIAAQSIGEPGTQLTMR	R	T	0.997	51.4	54.1	0	0	0	1	0	2	2627.41	3992.2	1112	1137	TRUE
MhpJ Global proteome	J Slice Ion Trap	J Slice Ion Trap 1	ph221209_SDJ_01 (LTQ_1)	tr|Q4A9I2|Dihydrolipoamide acetyltransferase Tax_Id=262719 [Mycoplasma hyopneumoniae]	Q4A9I2,Q600F2,Q93T73	LudwigNR_Q110_generic_forward.fasta	33153.2	1	3	3	3	0.000349	0.105	ELLEKPEILGIL	K	-	0.984	51.8	53.7	0	0	1	0	0	2	1366.82	16655.5	295	306	TRUE
MhpJ Global proteome	J Slice Ion Trap	J Slice Ion Trap 1	ph221209_SDJ_01 (LTQ_1)	tr|Q4A9I2|Dihydrolipoamide acetyltransferase Tax_Id=262719 [Mycoplasma hyopneumoniae]	Q4A9I2,Q600F2,Q93T73	LudwigNR_Q110_generic_forward.fasta	33153.2	1	3	3	3	0.000349	0.105	KIEASDVENYIK	R	S	0.987	40.4	52.4	0	0	0	1	0	2	1408.73	25227.9	30	41	TRUE
MhpJ Global proteome	J Slice Ion Trap	J Slice Ion Trap 1	ph221209_SDJ_01 (LTQ_1)	tr|Q4A9I2|Dihydrolipoamide acetyltransferase Tax_Id=262719 [Mycoplasma hyopneumoniae]	Q4A9I2,Q600F2,Q93T73	LudwigNR_Q110_generic_forward.fasta	33153.2	1	3	3	3	0.000349	0.105	LSIVEIAK	K	E	0.949	45.9	52.9	0	0	1	0	0	2	872.545	54733.4	192	199	TRUE
MhpJ Global proteome	J Slice Ion Trap	J Slice Ion Trap 1	ph221209_SDJ_01 (LTQ_1)	tr|Q4AA06|Putative uncharacterized protein Tax_Id=262719 [Mycoplasma hyopneumoniae]	Q4A832,Q4AA06	LudwigNR_Q110_generic_forward.fasta	24656.1	1	3	3	4	0.000466	0.223	IYQELIQQTAYLER	K	E	0.997	72.5	54.1	0	0	1	0	0	2	1767.93	13074.2	147	160	TRUE
MhpJ Global proteome	J Slice Ion Trap	J Slice Ion Trap 1	ph221209_SDJ_01 (LTQ_1)	tr|Q4AA06|Putative uncharacterized protein Tax_Id=262719 [Mycoplasma hyopneumoniae]	Q4A832,Q4AA06	LudwigNR_Q110_generic_forward.fasta	24656.1	1	3	3	4	0.000466	0.223	LIAVSENYPELQASK	R	I	0.997	88.8	54.1	0	0	2	0	0	2	1661.87	177137	132	146	TRUE
MhpJ Global proteome	J Slice Ion Trap	J Slice Ion Trap 1	ph221209_SDJ_01 (LTQ_1)	tr|Q4AA06|Putative uncharacterized protein Tax_Id=262719 [Mycoplasma hyopneumoniae]	Q4A832,Q4AA06	LudwigNR_Q110_generic_forward.fasta	24656.1	1	3	3	4	0.000466	0.223	SNIENAQEIEDLNNSLFGR	K	L	0.997	70.9	54.2	0	0	1	0	0	2	2163.03	1686.45	113	131	TRUE
MhpJ Global proteome	J Slice Ion Trap	J Slice Ion Trap 1	ph221209_SDJ_01 (LTQ_1)	tr|Q4A9N5|Putative uncharacterized protein Tax_Id=262719 [Mycoplasma hyopneumoniae]	Q4A9N5	LudwigNR_Q110_generic_forward.fasta	304634	1	20	21	31	0.00361	0.104	ADIDSFIAK	R	N	0.997	64.2	53	0	0	1	0	0	2	979.51	12687.8	1752	1760	TRUE
MhpJ Global proteome	J Slice Ion Trap	J Slice Ion Trap 1	ph221209_SDJ_01 (LTQ_1)	tr|Q4A9N5|Putative uncharacterized protein Tax_Id=262719 [Mycoplasma hyopneumoniae]	Q4A9N5	LudwigNR_Q110_generic_forward.fasta	304634	1	20	21	31	0.00361	0.104	EIIISSINPLVINGK	K	T	0.997	91.9	54	0	0	2	0	0	2	1609.95	25678	196	210	TRUE
MhpJ Global proteome	J Slice Ion Trap	J Slice Ion Trap 1	ph221209_SDJ_01 (LTQ_1)	tr|Q4A9N5|Putative uncharacterized protein Tax_Id=262719 [Mycoplasma hyopneumoniae]	Q4A9N5	LudwigNR_Q110_generic_forward.fasta	304634	1	20	21	31	0.00361	0.104	ENEYISSGEFSR	K	E	0.997	70.1	53.9	0	0	2	0	0	2	1417.62	94613.7	115	126	TRUE
MhpJ Global proteome	J Slice Ion Trap	J Slice Ion Trap 1	ph221209_SDJ_01 (LTQ_1)	tr|Q4A9N5|Putative uncharacterized protein Tax_Id=262719 [Mycoplasma hyopneumoniae]	Q4A9N5	LudwigNR_Q110_generic_forward.fasta	304634	1	20	21	31	0.00361	0.104	FLVDSYLNNQVAK	K	D	0.997	65.1	53.9	0	0	2	0	0	2	1510.79	67714.1	2184	2196	TRUE
MhpJ Global proteome	J Slice Ion Trap	J Slice Ion Trap 1	ph221209_SDJ_01 (LTQ_1)	tr|Q4A9N5|Putative uncharacterized protein Tax_Id=262719 [Mycoplasma hyopneumoniae]	Q4A9N5	LudwigNR_Q110_generic_forward.fasta	304634	1	20	21	31	0.00361	0.104	GALQIAGYTK	K	Q	0.978	50	53.2	0	0	2	0	0	2	1021.57	48878.5	2426	2435	TRUE
MhpJ Global proteome	J Slice Ion Trap	J Slice Ion Trap 1	ph221209_SDJ_01 (LTQ_1)	tr|Q4A9N5|Putative uncharacterized protein Tax_Id=262719 [Mycoplasma hyopneumoniae]	Q4A9N5	LudwigNR_Q110_generic_forward.fasta	304634	1	20	21	31	0.00361	0.104	INFQNQDYIQEQQIGR	K	L	0.997	96.8	54.2	0	0	2	0	0	2	1993.97	189840	513	528	TRUE
MhpJ Global proteome	J Slice Ion Trap	J Slice Ion Trap 1	ph221209_SDJ_01 (LTQ_1)	tr|Q4A9N5|Putative uncharacterized protein Tax_Id=262719 [Mycoplasma hyopneumoniae]	Q4A9N5	LudwigNR_Q110_generic_forward.fasta	304634	1	20	21	31	0.00361	0.104	LANNSINLNNASGYVVK	R	V	0.997	95	54.1	0	0	2	0	0	2	1790.94	102763	1622	1638	TRUE
MhpJ Global proteome	J Slice Ion Trap	J Slice Ion Trap 1	ph221209_SDJ_01 (LTQ_1)	tr|Q4A9N5|Putative uncharacterized protein Tax_Id=262719 [Mycoplasma hyopneumoniae]	Q4A9N5	LudwigNR_Q110_generic_forward.fasta	304634	1	20	21	31	0.00361	0.104	LDGQNQVLAYVNK	K	F	0.997	75.5	53.9	0	0	2	0	0	2	1461.77	114435	1706	1718	TRUE
MhpJ Global proteome	J Slice Ion Trap	J Slice Ion Trap 1	ph221209_SDJ_01 (LTQ_1)	tr|Q4A9N5|Putative uncharacterized protein Tax_Id=262719 [Mycoplasma hyopneumoniae]	Q4A9N5	LudwigNR_Q110_generic_forward.fasta	304634	1	20	21	31	0.00361	0.104	LLGLDQFENILK	K	N	0.997	66.9	53.9	0	0	1	0	0	2	1402.79	29402.8	2346	2357	TRUE
MhpJ Global proteome	J Slice Ion Trap	J Slice Ion Trap 1	ph221209_SDJ_01 (LTQ_1)	tr|Q4A9N5|Putative uncharacterized protein Tax_Id=262719 [Mycoplasma hyopneumoniae]	Q4A9N5	LudwigNR_Q110_generic_forward.fasta	304634	1	20	21	31	0.00361	0.104	LVDILSYR	R	I	0.997	66.4	53	0	0	2	0	0	2	978.562	64603.5	779	786	TRUE
MhpJ Global proteome	J Slice Ion Trap	J Slice Ion Trap 1	ph221209_SDJ_01 (LTQ_1)	tr|Q4A9N5|Putative uncharacterized protein Tax_Id=262719 [Mycoplasma hyopneumoniae]	Q4A9N5	LudwigNR_Q110_generic_forward.fasta	304634	1	20	21	31	0.00361	0.104	NGLVDSESRNPVVISR	K	S	0.99	42.2	53.5	0	0	0	1	0	2	1741.92	22282.2	2064	2079	TRUE
MhpJ Global proteome	J Slice Ion Trap	J Slice Ion Trap 1	ph221209_SDJ_01 (LTQ_1)	tr|Q4A9N5|Putative uncharacterized protein Tax_Id=262719 [Mycoplasma hyopneumoniae]	Q4A9N5	LudwigNR_Q110_generic_forward.fasta	304634	1	20	21	31	0.00361	0.104	NPQFQELLADPVFAK	K	S	0.997	69.8	54.1	0	0	2	0	0	2	1716.9	96796.9	1386	1400	TRUE
MhpJ Global proteome	J Slice Ion Trap	J Slice Ion Trap 1	ph221209_SDJ_01 (LTQ_1)	tr|Q4A9N5|Putative uncharacterized protein Tax_Id=262719 [Mycoplasma hyopneumoniae]	Q4A9N5	LudwigNR_Q110_generic_forward.fasta	304634	1	20	21	31	0.00361	0.104	NYNLSPFNGIILSNPEIEQISK	K	S	0.987	53.2	54.1	0	0	1	0	0	2	2490.29	4187.49	2358	2379	TRUE
MhpJ Global proteome	J Slice Ion Trap	J Slice Ion Trap 1	ph221209_SDJ_01 (LTQ_1)	tr|Q4A9N5|Putative uncharacterized protein Tax_Id=262719 [Mycoplasma hyopneumoniae]	Q4A9N5	LudwigNR_Q110_generic_forward.fasta	304634	1	20	21	31	0.00361	0.104	QTFTIDVQQK	R	T	0.995	57.6	53.5	0	0	1	0	0	2	1207.63	48355.3	479	488	TRUE
MhpJ Global proteome	J Slice Ion Trap	J Slice Ion Trap 1	ph221209_SDJ_01 (LTQ_1)	tr|Q4A9N5|Putative uncharacterized protein Tax_Id=262719 [Mycoplasma hyopneumoniae]	Q4A9N5	LudwigNR_Q110_generic_forward.fasta	304634	1	20	21	31	0.00361	0.104	SEEGQNNFNLAFILQNR	K	L	0.992	55.7	54.2	0	0	1	0	0	2	1993.97	2730.59	1517	1533	TRUE
MhpJ Global proteome	J Slice Ion Trap	J Slice Ion Trap 1	ph221209_SDJ_01 (LTQ_1)	tr|Q4A9N5|Putative uncharacterized protein Tax_Id=262719 [Mycoplasma hyopneumoniae]	Q4A9N5	LudwigNR_Q110_generic_forward.fasta	304634	1	20	21	31	0.00361	0.104	SSEASQLGFSYFFPESDPR	K	K	0.997	60.4	54.2	0	0	1	0	0	2	2150.97	2185.84	1104	1122	TRUE
MhpJ Global proteome	J Slice Ion Trap	J Slice Ion Trap 1	ph221209_SDJ_01 (LTQ_1)	tr|Q4A9N5|Putative uncharacterized protein Tax_Id=262719 [Mycoplasma hyopneumoniae]	Q4A9N5	LudwigNR_Q110_generic_forward.fasta	304634	1	20	21	31	0.00361	0.104	TQDLLPLLNIYQK	K	E	0.997	61.7	53.9	0	0	2	0	0	2	1558.88	29875.9	235	247	TRUE
MhpJ Global proteome	J Slice Ion Trap	J Slice Ion Trap 1	ph221209_SDJ_01 (LTQ_1)	tr|Q4A9N5|Putative uncharacterized protein Tax_Id=262719 [Mycoplasma hyopneumoniae]	Q4A9N5	LudwigNR_Q110_generic_forward.fasta	304634	1	20	21	31	0.00361	0.104	VDTNINPVSSQQR	K	V	0.985	52.3	53.9	0	0	1	0	0	2	1457.73	9599.1	665	677	TRUE
MhpJ Global proteome	J Slice Ion Trap	J Slice Ion Trap 1	ph221209_SDJ_01 (LTQ_1)	tr|Q4A9N5|Putative uncharacterized protein Tax_Id=262719 [Mycoplasma hyopneumoniae]	Q4A9N5	LudwigNR_Q110_generic_forward.fasta	304634	1	20	21	31	0.00361	0.104	YIMENFLLNPK	K	F	0.997	71.1	53.8	0	0	1	0	0	2	1397.71	17425.9	1449	1459	TRUE
MhpJ Global proteome	J Slice Ion Trap	J Slice Ion Trap 1	ph221209_SDJ_01 (LTQ_1)	tr|Q4A9N5|Putative uncharacterized protein Tax_Id=262719 [Mycoplasma hyopneumoniae]	Q4A9N5	LudwigNR_Q110_generic_forward.fasta	304634	1	20	21	31	0.00361	0.104	YLTIQNLENLEDIR	K	Q	0.997	104	54.1	0	0	2	0	0	2	1733.91	48740.9	1185	1198	TRUE
MhpJ Global proteome	J Slice Ion Trap	J Slice Ion Trap 1	ph221209_SDJ_01 (LTQ_1)	tr|Q4AAW6|Signal recognition particle protein Tax_Id=262719 [Mycoplasma hyopneumoniae]	Q4AAW6	LudwigNR_Q110_generic_forward.fasta	49428	0.994	1	1	1	0.000116	0.025	ILISSMTIEER	K	K	0.946	46.4	53.7	0	0	1	0	0	2	1307.69	29046.9	375	385	TRUE
MhpJ Global proteome	J Slice Ion Trap	J Slice Ion Trap 1	ph221209_SDJ_01 (LTQ_1)	sp|Q4AAW1|ATP synthase subunit b Tax_Id=262719 [Mycoplasma hyopneumoniae]	Q4AAW1	LudwigNR_Q110_generic_forward.fasta	22075.2	0.71	1	1	1	0.000116	0.0638	ILQQSLIADLEK	K	E	0.984	51.7	53.7	0	0	1	0	0	2	1370.79	4594.93	160	171	TRUE
MhpJ Global proteome	J Slice Ion Trap	J Slice Ion Trap 1	ph221209_SDJ_01 (LTQ_1)	tr|Q4A941|Leucyl-tRNA synthetase Tax_Id=262719 [Mycoplasma hyopneumoniae]	Q4A941	LudwigNR_Q110_generic_forward.fasta	92186.9	0.71	1	1	1	0.000116	0.0177	ISQFIEQNSFSSPK	K	L	0.985	52.3	54	0	0	1	0	0	2	1611.8	18697.3	279	292	TRUE
MhpJ Global proteome	J Slice Ion Trap	J Slice Ion Trap 1	ph221209_SDJ_01 (LTQ_1)	tr|Q4A9K0|Putative uncharacterized protein Tax_Id=262719 [Mycoplasma hyopneumoniae]	Q4A7N5,Q4A9K0,Q600G9	LudwigNR_Q110_generic_forward.fasta	22497.2	0.71	1	1	1	0.000116	0.0644	VTSLDSFVEILTK	K	E	0.997	64.4	53.8	0	0	1	0	0	2	1451.8	13052.7	179	191	TRUE
MhpJ Global proteome	J Slice Ion Trap	J Slice Ion Trap 1	ph221209_SDJ_01 (LTQ_1)	tr|Q4A9X1|Putative lipoprotein Tax_Id=262719 [Mycoplasma hyopneumoniae]	Q4A9X1	LudwigNR_Q110_generic_forward.fasta	84675.1	0.71	1	1	1	0.000116	0.0149	NFEELGQVFLR	R	F	0.97	49.1	53.7	0	0	1	0	0	2	1351.7	5464.55	396	406	TRUE
MhpJ Global proteome	J Slice Ion Trap	J Slice Ion Trap 1	ph221209_SDJ_01 (LTQ_1)	tr|Q4A9L6|Phosphoenolpyruvate-protein phosphotransferase Tax_Id=262719 [Mycoplasma hyopneumoniae]	Q4A9L6	LudwigNR_Q110_generic_forward.fasta	64536.4	0.709	1	1	1	0.000116	0.0208	NLNILDLSAIDK	L	D	0.95	46.8	53.7	0	0	1	0	0	1	1329.73	28409.3	146	157	TRUE
MhpJ Global proteome	J Slice Ion Trap	J Slice Ion Trap 1	ph221209_SDJ_02 (LTQ_2)	tr|Q4A925|Putative adhesin like-protein P146 Tax_Id=262719 [Mycoplasma hyopneumoniae]	Q4A925	LudwigNR_Q110_generic_forward.fasta	146745	1	5	6	10	0.00138	0.0568	AGTNDFISLSANSEPSFLIK	R	A	0.997	90.9	54.2	0	0	2	1	0	2	2111.07	42505.5	269	288	TRUE
MhpJ Global proteome	J Slice Ion Trap	J Slice Ion Trap 1	ph221209_SDJ_02 (LTQ_2)	tr|Q4A925|Putative adhesin like-protein P146 Tax_Id=262719 [Mycoplasma hyopneumoniae]	Q4A925	LudwigNR_Q110_generic_forward.fasta	146745	1	5	6	10	0.00138	0.0568	ETDFSVDFSSSQTSLASQK	R	I	0.997	130	54.2	0	0	2	0	0	2	2063.94	21512.2	186	204	TRUE
MhpJ Global proteome	J Slice Ion Trap	J Slice Ion Trap 1	ph221209_SDJ_02 (LTQ_2)	tr|Q4A925|Putative adhesin like-protein P146 Tax_Id=262719 [Mycoplasma hyopneumoniae]	Q4A925	LudwigNR_Q110_generic_forward.fasta	146745	1	5	6	10	0.00138	0.0568	GLNIEEAEMLEEIK	R	L	0.997	92.8	54	0	0	2	0	0	2	1633.8	27968.7	301	314	TRUE
MhpJ Global proteome	J Slice Ion Trap	J Slice Ion Trap 1	ph221209_SDJ_02 (LTQ_2)	tr|Q4A925|Putative adhesin like-protein P146 Tax_Id=262719 [Mycoplasma hyopneumoniae]	Q4A925	LudwigNR_Q110_generic_forward.fasta	146745	1	5	6	10	0.00138	0.0568	SDVFDNSTTYK	K	Q	0.994	55.4	53.7	0	0	1	0	0	2	1276.57	4002.91	57	67	TRUE
MhpJ Global proteome	J Slice Ion Trap	J Slice Ion Trap 1	ph221209_SDJ_02 (LTQ_2)	tr|Q4A925|Putative adhesin like-protein P146 Tax_Id=262719 [Mycoplasma hyopneumoniae]	Q4A925	LudwigNR_Q110_generic_forward.fasta	146745	1	5	6	10	0.00138	0.0568	SFQTNIQNLR	K	E	0.985	50.9	53.5	0	0	2	0	0	2	1221.62	154229	176	185	TRUE
MhpJ Global proteome	J Slice Ion Trap	J Slice Ion Trap 1	ph221209_SDJ_02 (LTQ_2)	tr|Q4AAD6|Putative uncharacterized protein Tax_Id=262719 [Mycoplasma hyopneumoniae]	O07132,Q4AAD6,Q6R5H7	LudwigNR_Q110_generic_forward.fasta	123377	1	4	4	7	0.000968	0.0467	INFQDPEYTK	K	A	0.985	50.8	53.4	0	0	2	0	0	2	1254.6	44290.1	103	112	TRUE
MhpJ Global proteome	J Slice Ion Trap	J Slice Ion Trap 1	ph221209_SDJ_02 (LTQ_2)	tr|Q4AAD6|Putative uncharacterized protein Tax_Id=262719 [Mycoplasma hyopneumoniae]	O07132,Q4AAD6,Q6R5H7	LudwigNR_Q110_generic_forward.fasta	123377	1	4	4	7	0.000968	0.0467	LNQQIENLSTK	K	I	0.997	65.5	53.7	0	0	1	0	0	2	1287.69	9965.9	180	190	TRUE
MhpJ Global proteome	J Slice Ion Trap	J Slice Ion Trap 1	ph221209_SDJ_02 (LTQ_2)	tr|Q4AAD6|Putative uncharacterized protein Tax_Id=262719 [Mycoplasma hyopneumoniae]	O07132,Q4AAD6,Q6R5H7	LudwigNR_Q110_generic_forward.fasta	123377	1	4	4	7	0.000968	0.0467	SDIYEQTVAFAK	K	Q	0.997	73.1	53.8	0	0	2	0	0	2	1371.68	26683.6	149	160	TRUE
MhpJ Global proteome	J Slice Ion Trap	J Slice Ion Trap 1	ph221209_SDJ_02 (LTQ_2)	tr|Q4AAD6|Putative uncharacterized protein Tax_Id=262719 [Mycoplasma hyopneumoniae]	O07132,Q4AAD6,Q6R5H7	LudwigNR_Q110_generic_forward.fasta	123377	1	4	4	7	0.000968	0.0467	VSTLAFSPYAFETDSDYK	K	I	0.997	70.5	54.2	0	0	2	0	0	2	2040.94	16062.8	50	67	TRUE
MhpJ Global proteome	J Slice Ion Trap	J Slice Ion Trap 1	ph221209_SDJ_02 (LTQ_2)	tr|Q4AAB9|Oligopeptide ABC transporter ATP-binding protein Tax_Id=262719 [Mycoplasma hyopneumoniae]	Q4AAB9,Q601N6	LudwigNR_Q110_generic_forward.fasta	51024.1	0.82	1	1	1	0.000138	0.0248	NVDITYGSGSR	R	K	0.956	46	53.3	0	0	1	0	0	2	1168.56	1344.73	48	58	TRUE
MhpJ Global proteome	J Slice Ion Trap	J Slice Ion Trap 1	ph221209_SDJ_02 (LTQ_2)	tr|Q4A915|Putative uncharacterized protein Tax_Id=262719 [Mycoplasma hyopneumoniae]	Q4A915	LudwigNR_Q110_generic_forward.fasta	101947	1	4	5	6	0.00083	0.0623	ALLLNNEEINQNFK	R	N	0.997	100	54.1	0	0	2	0	0	2	1659.87	46532.5	30	43	TRUE
MhpJ Global proteome	J Slice Ion Trap	J Slice Ion Trap 1	ph221209_SDJ_02 (LTQ_2)	tr|Q4A915|Putative uncharacterized protein Tax_Id=262719 [Mycoplasma hyopneumoniae]	Q4A915	LudwigNR_Q110_generic_forward.fasta	101947	1	4	5	6	0.00083	0.0623	LFNFSLENMLNK	K	T	0.997	63	53.9	0	0	1	0	0	2	1485.74	10565.1	542	553	TRUE
MhpJ Global proteome	J Slice Ion Trap	J Slice Ion Trap 1	ph221209_SDJ_02 (LTQ_2)	tr|Q4A915|Putative uncharacterized protein Tax_Id=262719 [Mycoplasma hyopneumoniae]	Q4A915	LudwigNR_Q110_generic_forward.fasta	101947	1	4	5	6	0.00083	0.0623	LNSLLESENLNNK	K	W	0.997	92.4	54	0	0	1	0	0	2	1487.77	16764.3	782	794	TRUE
MhpJ Global proteome	J Slice Ion Trap	J Slice Ion Trap 1	ph221209_SDJ_02 (LTQ_2)	tr|Q4A915|Putative uncharacterized protein Tax_Id=262719 [Mycoplasma hyopneumoniae]	Q4A915	LudwigNR_Q110_generic_forward.fasta	101947	1	4	5	6	0.00083	0.0623	NLLLISPSANLIYSK	K	I	0.997	77.5	54.1	0	0	2	0	0	2	1645.95	30610.1	587	601	TRUE
MhpJ Global proteome	J Slice Ion Trap	J Slice Ion Trap 1	ph221209_SDJ_02 (LTQ_2)	tr|Q4A860|ABC transporter ATP-binding protein Tax_Id=262722 [Mycoplasma hyopneumoniae]	Q4A860	LudwigNR_Q110_generic_forward.fasta	87203.8	0.82	1	1	1	0.000138	0.0184	ASGNTTIETPTISK	R	S	0.997	59	53.9	0	0	1	0	0	2	1419.73	11900.7	475	488	TRUE
MhpJ Global proteome	J Slice Ion Trap	J Slice Ion Trap 1	ph221209_SDJ_02 (LTQ_2)	tr|Q4A9J9|Putative uncharacterized protein Tax_Id=262719 [Mycoplasma hyopneumoniae]	Q4A9J9	LudwigNR_Q110_generic_forward.fasta	105970	0.82	1	1	1	0.000138	0.00765	TYLLEAR	R	N	0.984	49.6	52.7	0	0	1	0	0	2	865.478	10897.6	438	444	TRUE
MhpJ Global proteome	J Slice Ion Trap	J Slice Ion Trap 1	ph221209_SDJ_02 (LTQ_2)	tr|Q4AA97|Protein-export membrane protein Tax_Id=262719 [Mycoplasma hyopneumoniae]	Q4AA97	LudwigNR_Q110_generic_forward.fasta	97846.2	1	2	2	3	0.000415	0.0405	IASLNTAIQNNFSNIR	K	M	0.997	87.4	54.1	0	0	1	0	0	2	1775.94	23191	638	653	TRUE
MhpJ Global proteome	J Slice Ion Trap	J Slice Ion Trap 1	ph221209_SDJ_02 (LTQ_2)	tr|Q4AA97|Protein-export membrane protein Tax_Id=262719 [Mycoplasma hyopneumoniae]	Q4AA97	LudwigNR_Q110_generic_forward.fasta	97846.2	1	2	2	3	0.000415	0.0405	LTGGANLSGTSVFTEGEGR	R	I	0.997	127	54.1	0	0	2	0	0	2	1852.9	70188.7	85	103	TRUE
MhpJ Global proteome	J Slice Ion Trap	J Slice Ion Trap 1	ph221209_SDJ_02 (LTQ_2)	tr|Q4A9I1|Dihydrolipoamide dehydrogenase Tax_Id=262719 [Mycoplasma hyopneumoniae]	Q4A9I1	LudwigNR_Q110_generic_forward.fasta	65944.7	1	5	5	6	0.00083	0.107	AIASGNAYGFAK	K	L	0.997	79.1	53.4	0	0	2	0	0	2	1169.59	27168.5	535	546	TRUE
MhpJ Global proteome	J Slice Ion Trap	J Slice Ion Trap 1	ph221209_SDJ_02 (LTQ_2)	tr|Q4A9I1|Dihydrolipoamide dehydrogenase Tax_Id=262719 [Mycoplasma hyopneumoniae]	Q4A9I1	LudwigNR_Q110_generic_forward.fasta	65944.7	1	5	5	6	0.00083	0.107	LLANLDSEISQIITK	R	N	0.997	89.7	54.1	0	0	1	0	0	2	1657.94	13070.1	364	378	TRUE
MhpJ Global proteome	J Slice Ion Trap	J Slice Ion Trap 1	ph221209_SDJ_02 (LTQ_2)	tr|Q4A9I1|Dihydrolipoamide dehydrogenase Tax_Id=262719 [Mycoplasma hyopneumoniae]	Q4A9I1	LudwigNR_Q110_generic_forward.fasta	65944.7	1	5	5	6	0.00083	0.107	QANSQGLAEVGIELDSR	R	G	0.997	113	54.2	0	0	1	0	0	2	1786.89	19192	424	440	TRUE
MhpJ Global proteome	J Slice Ion Trap	J Slice Ion Trap 1	ph221209_SDJ_02 (LTQ_2)	tr|Q4A9I1|Dihydrolipoamide dehydrogenase Tax_Id=262719 [Mycoplasma hyopneumoniae]	Q4A9I1	LudwigNR_Q110_generic_forward.fasta	65944.7	1	5	5	6	0.00083	0.107	VITNTNILR	K	F	0.991	52.8	53.3	0	0	1	0	0	2	1044.6	19093.3	387	395	TRUE
MhpJ Global proteome	J Slice Ion Trap	J Slice Ion Trap 1	ph221209_SDJ_02 (LTQ_2)	tr|Q4A9I1|Dihydrolipoamide dehydrogenase Tax_Id=262719 [Mycoplasma hyopneumoniae]	Q4A9I1	LudwigNR_Q110_generic_forward.fasta	65944.7	1	5	5	6	0.00083	0.107	VSDALLSFDFGPK	K	K	0.946	45.5	53.7	0	0	1	0	0	2	1395.72	8523.91	108	120	TRUE
MhpJ Global proteome	J Slice Ion Trap	J Slice Ion Trap 1	ph221209_SDJ_02 (LTQ_2)	tr|Q9KGX8|P76 membrane protein Tax_Id=2099 [Mycoplasma hyopneumoniae]	Q9KGX8	LudwigNR_Q110_generic_forward.fasta	160811	1	4	4	5	0.000692	0.0364	LTDAIDFSK	K	I	0.997	64.4	53	0	0	1	0	0	2	1009.52	14279.9	94	102	TRUE
MhpJ Global proteome	J Slice Ion Trap	J Slice Ion Trap 1	ph221209_SDJ_02 (LTQ_2)	tr|Q9KGX8|P76 membrane protein Tax_Id=2099 [Mycoplasma hyopneumoniae]	Q9KGX8	LudwigNR_Q110_generic_forward.fasta	160811	1	4	4	5	0.000692	0.0364	NFATEIVLPSAFSIK	K	F	0.997	113	54	0	0	2	0	0	2	1636.89	20152.7	184	198	TRUE
MhpJ Global proteome	J Slice Ion Trap	J Slice Ion Trap 1	ph221209_SDJ_02 (LTQ_2)	tr|Q9KGX8|P76 membrane protein Tax_Id=2099 [Mycoplasma hyopneumoniae]	Q9KGX8	LudwigNR_Q110_generic_forward.fasta	160811	1	4	4	5	0.000692	0.0364	NLTVFVFDAITK	R	K	0.96	46.8	53.7	0	0	1	0	0	2	1367.76	7164.82	129	140	TRUE
MhpJ Global proteome	J Slice Ion Trap	J Slice Ion Trap 1	ph221209_SDJ_02 (LTQ_2)	tr|Q9KGX8|P76 membrane protein Tax_Id=2099 [Mycoplasma hyopneumoniae]	Q9KGX8	LudwigNR_Q110_generic_forward.fasta	160811	1	4	4	5	0.000692	0.0364	SATELLSPINDTELSK	K	I	0.997	86.4	54.1	0	0	1	0	0	2	1717.89	36650.7	47	62	TRUE
MhpJ Global proteome	J Slice Ion Trap	J Slice Ion Trap 1	ph221209_SDJ_02 (LTQ_2)	tr|Q4A9J2|Putative P216 surface protein Tax_Id=262719 [Mycoplasma hyopneumoniae]	Q4A9J2,Q71A35	LudwigNR_Q110_generic_forward.fasta	215630	1	3	3	4	0.000553	0.0186	FDFLTNNGR	K	T	0.989	52	53.3	0	0	1	0	0	2	1084.51	8187.76	93	101	TRUE
MhpJ Global proteome	J Slice Ion Trap	J Slice Ion Trap 1	ph221209_SDJ_02 (LTQ_2)	tr|Q4A9J2|Putative P216 surface protein Tax_Id=262719 [Mycoplasma hyopneumoniae]	Q4A9J2,Q71A35	LudwigNR_Q110_generic_forward.fasta	215630	1	3	3	4	0.000553	0.0186	IIGDENEFDQNNR	K	L	0.997	76	54	0	0	2	0	0	2	1563.7	40352.8	811	823	TRUE
MhpJ Global proteome	J Slice Ion Trap	J Slice Ion Trap 1	ph221209_SDJ_02 (LTQ_2)	tr|Q4A9J2|Putative P216 surface protein Tax_Id=262719 [Mycoplasma hyopneumoniae]	Q4A9J2,Q71A35	LudwigNR_Q110_generic_forward.fasta	215630	1	3	3	4	0.000553	0.0186	LPENSPIQYQQEK	R	A	0.971	48.5	54	0	0	1	0	0	2	1573.79	5262.76	556	568	TRUE
MhpJ Global proteome	J Slice Ion Trap	J Slice Ion Trap 1	ph221209_SDJ_02 (LTQ_2)	tr|Q4A8Z1|ABC transporter ATP-binding protein Tax_Id=262722 [Mycoplasma hyopneumoniae]	Q4A8Z1	LudwigNR_Q110_generic_forward.fasta	89304.6	0.82	1	1	1	0.000138	0.0129	ANFLNIENEK	R	L	0.951	45.9	53.6	0	0	1	0	0	2	1191.6	8268.39	111	120	TRUE
MhpJ Global proteome	J Slice Ion Trap	J Slice Ion Trap 1	ph221209_SDJ_02 (LTQ_2)	tr|Q4A9N5|Putative uncharacterized protein Tax_Id=262719 [Mycoplasma hyopneumoniae]	Q4A9N5	LudwigNR_Q110_generic_forward.fasta	304634	1	6	7	7	0.000968	0.0298	ENEYISSGEFSR	K	E	0.997	62.5	53.9	0	0	1	0	0	2	1417.62	25048.2	115	126	TRUE
MhpJ Global proteome	J Slice Ion Trap	J Slice Ion Trap 1	ph221209_SDJ_02 (LTQ_2)	tr|Q4A9N5|Putative uncharacterized protein Tax_Id=262719 [Mycoplasma hyopneumoniae]	Q4A9N5	LudwigNR_Q110_generic_forward.fasta	304634	1	6	7	7	0.000968	0.0298	INFQNQDYIQEQQIGR	K	L	0.997	87.8	54.2	0	0	2	0	0	2	1993.97	12556.4	513	528	TRUE
MhpJ Global proteome	J Slice Ion Trap	J Slice Ion Trap 1	ph221209_SDJ_02 (LTQ_2)	tr|Q4A9N5|Putative uncharacterized protein Tax_Id=262719 [Mycoplasma hyopneumoniae]	Q4A9N5	LudwigNR_Q110_generic_forward.fasta	304634	1	6	7	7	0.000968	0.0298	ISEDLGPNSLNLK	K	L	0.994	55.6	53.8	0	0	1	0	0	2	1399.74	20390.4	1260	1272	TRUE
MhpJ Global proteome	J Slice Ion Trap	J Slice Ion Trap 1	ph221209_SDJ_02 (LTQ_2)	tr|Q4A9N5|Putative uncharacterized protein Tax_Id=262719 [Mycoplasma hyopneumoniae]	Q4A9N5	LudwigNR_Q110_generic_forward.fasta	304634	1	6	7	7	0.000968	0.0298	LANNSINLNNASGYVVK	R	V	0.997	79.5	54.2	0	0	1	0	0	2	1790.94	11847.6	1622	1638	TRUE
MhpJ Global proteome	J Slice Ion Trap	J Slice Ion Trap 1	ph221209_SDJ_02 (LTQ_2)	tr|Q4A9N5|Putative uncharacterized protein Tax_Id=262719 [Mycoplasma hyopneumoniae]	Q4A9N5	LudwigNR_Q110_generic_forward.fasta	304634	1	6	7	7	0.000968	0.0298	LDGQNQVLAYVNK	K	F	0.983	50.8	53.9	0	0	1	0	0	2	1461.77	4431.22	1706	1718	TRUE
MhpJ Global proteome	J Slice Ion Trap	J Slice Ion Trap 1	ph221209_SDJ_02 (LTQ_2)	tr|Q4A9N5|Putative uncharacterized protein Tax_Id=262719 [Mycoplasma hyopneumoniae]	Q4A9N5	LudwigNR_Q110_generic_forward.fasta	304634	1	6	7	7	0.000968	0.0298	LVDILSYR	R	I	0.987	51.2	53	0	0	1	0	0	2	978.562	13749.2	779	786	TRUE
MhpJ Global proteome	J Slice Ion Trap	J Slice Ion Trap 1	ph221209_SDJ_02 (LTQ_2)	sp|P0C0J3|L-lactate dehydrogenase Tax_Id=262719 [Mycoplasma hyopneumoniae]	P0C0J3,P0C0J4,Q4A8M8	LudwigNR_Q110_generic_forward.fasta	34240.3	0.82	1	1	1	0.000138	0.0381	VIGSGTVLDTAR	K	L	0.997	59.5	53.6	0	0	1	0	0	2	1188.66	33280.1	141	152	TRUE
MhpJ Global proteome	J Slice Ion Trap	J Slice Ion Trap 1	ph221209_SDJ_02 (LTQ_2)	sp|Q4AAR4|Chaperone protein dnaK Tax_Id=262719 [Mycoplasma hyopneumoniae]	Q4AAR4	LudwigNR_Q110_generic_forward.fasta	65566.6	0.82	1	2	2	0.000277	0.0183	FNLSGIEAAPR	R	G	0.997	66.5	53.6	0	0	2	0	0	2	1174.62	49178.1	429	439	TRUE
MhpJ Global proteome	J Slice Ion Trap	J Slice Ion Trap 1	ph221209_SDJ_02 (LTQ_2)	sp|Q4A9G1|Elongation factor Tu Tax_Id=262719 [Mycoplasma hyopneumoniae]	Q4A7K0,Q4A9G1,Q600B6	LudwigNR_Q110_generic_forward.fasta	44095.1	0.994	1	1	1	0.000138	0.0398	NLQTAMAGDNAGVLLR	K	G	0.997	102	54.1	0	0	1	0	0	2	1659.85	9858.48	273	288	TRUE
MhpJ Global proteome	J Slice Ion Trap	J Slice Ion Trap 1	ph221209_SDJ_02 (LTQ_2)	tr|Q4AAP9|NADH oxidase Tax_Id=262719 [Mycoplasma hyopneumoniae]	Q4AAP9	LudwigNR_Q110_generic_forward.fasta	51473.7	0.82	1	1	2	0.000277	0.0239	LLGAQIGSYGK	R	Q	0.997	82.6	53.5	0	0	2	0	0	2	1106.62	21803.9	391	401	TRUE
MhpJ Global proteome	J Slice Ion Trap	J Slice Ion Trap 1	ph221209_SDJ_02 (LTQ_2)	sp|P0C0K1|Uncharacterized protein MHJ_0132 Tax_Id=262719 [Mycoplasma hyopneumoniae]	P0C0K1,P0C0K2	LudwigNR_Q110_generic_forward.fasta	54504.8	0.82	1	1	1	0.000138	0.0186	NFILNFATK	K	N	0.969	47.2	53	0	0	1	0	0	2	1067.59	18256.5	4	12	TRUE
MhpJ Global proteome	J Slice Ion Trap	J Slice Ion Trap 1	ph221209_SDJ_02 (LTQ_2)	tr|Q4A9Y0|Putative amino acid permease Tax_Id=262719 [Mycoplasma hyopneumoniae]	Q4A811,Q4A9Y0,Q600T6	LudwigNR_Q110_generic_forward.fasta	57623.8	0.82	1	1	1	0.000138	0.0425	TYNAGGSNAFVQTATNSFNFAK	K	L	0.997	149	54.2	0	0	1	0	0	2	2310.08	12273.3	185	206	TRUE
MhpJ Global proteome	J Slice Ion Trap	J Slice Ion Trap 1	ph221209_SDJ_02 (LTQ_2)	tr|Q602B4|Glyceraldehyde 3-phosphate dehydrogenase Tax_Id=295358 [Mycoplasma hyopneumoniae]	Q4A8X7,Q602B4	LudwigNR_Q110_generic_forward.fasta	36874.1	0.82	1	1	2	0.000277	0.0238	IAINGFGR	K	I	0.991	52.5	53.1	0	0	2	0	0	2	847.479	89469.6	4	11	TRUE
MhpJ Global proteome	J Slice Ion Trap	J Slice Ion Trap 1	ph221209_SDJ_02 (LTQ_2)	tr|C7LKM0|Holo-(acyl-carrier-protein) synthase Tax_Id=436113 [Mycoplasma mycoides subsp. capri str. GM12]	C7LKM0,Q2SS83,Q6MT35	LudwigNR_Q110_generic_forward.fasta	12764	0.82	1	1	2	0.000277	0.118	MINNVGIDIVENK	-	R	0.997	59.2	53.9	0	0	2	0	0	2	1475.74	282099	1	13	TRUE
MhpJ Global proteome	J Slice Ion Trap	J Slice Ion Trap 1	ph221209_SDJ_02 (LTQ_2)	tr|Q4AA25|Putative ABC transporter ATP-binding protein Tax_Id=262719 [Mycoplasma hyopneumoniae]	Q4AA25,Q600X6	LudwigNR_Q110_generic_forward.fasta	87580.4	0.998	2	2	3	0.000415	0.035	FITNPNEVILSQK	R	L	0.997	76.5	54	0	0	2	0	0	2	1503.81	35313.7	377	389	TRUE
MhpJ Global proteome	J Slice Ion Trap	J Slice Ion Trap 1	ph221209_SDJ_02 (LTQ_2)	tr|Q4AA25|Putative ABC transporter ATP-binding protein Tax_Id=262719 [Mycoplasma hyopneumoniae]	Q4AA25,Q600X6	LudwigNR_Q110_generic_forward.fasta	87580.4	0.998	2	2	3	0.000415	0.035	YYSTNGGPDQILNR	R	A	0.997	60.5	54	0	0	1	0	0	2	1597.76	13618.9	621	634	TRUE
MhpJ Global proteome	J Slice Ion Trap	J Slice Ion Trap 1	ph221209_SDJ_02 (LTQ_2)	tr|Q4AA06|Putative uncharacterized protein Tax_Id=262719 [Mycoplasma hyopneumoniae]	Q4A832,Q4AA06	LudwigNR_Q110_generic_forward.fasta	24656.1	0.82	1	1	1	0.000138	0.0698	LIAVSENYPELQASK	R	I	0.997	88.9	54.1	0	0	1	0	0	2	1661.87	9566.24	132	146	TRUE
MhpJ Global proteome	J Slice Ion Trap	J Slice Ion Trap 1	ph221209_SDJ_02 (LTQ_2)	tr|Q4A7J3|Putative uncharacterized protein Tax_Id=262722 [Mycoplasma hyopneumoniae]	Q4A7J3	LudwigNR_Q110_generic_forward.fasta	17917.7	0.987	1	1	4	0.000553	0.0523	MNFDLEER	-	K	0.997	69	53.2	0	0	4	0	0	2	1069.46	72509.5	1	8	TRUE
MhpJ Global proteome	J Slice Ion Trap	J Slice Ion Trap 1	ph221209_SDJ_02 (LTQ_2)	tr|Q4A9Y6|Putative uncharacterized protein Tax_Id=262719 [Mycoplasma hyopneumoniae]	Q4A9Y6	LudwigNR_Q110_generic_forward.fasta	80799.1	0.999	2	2	3	0.000415	0.0342	NFALESFAEIR	R	E	0.949	45.6	53.5	0	0	1	0	0	2	1296.66	9206.4	145	155	TRUE
MhpJ Global proteome	J Slice Ion Trap	J Slice Ion Trap 1	ph221209_SDJ_02 (LTQ_2)	tr|Q4A9Y6|Putative uncharacterized protein Tax_Id=262719 [Mycoplasma hyopneumoniae]	Q4A9Y6	LudwigNR_Q110_generic_forward.fasta	80799.1	0.999	2	2	3	0.000415	0.0342	QLQLSANNQVDPK	K	Q	0.997	71.5	53.8	0	0	2	0	0	2	1454.76	36732.8	562	574	TRUE
MhpJ Global proteome	J Slice Ion Trap	J Slice Ion Trap 1	ph221209_SDJ_02 (LTQ_2)	tr|Q4A914|Putative uncharacterized protein Tax_Id=262719 [Mycoplasma hyopneumoniae]	Q4A751,Q4A914,Q5ZZL1	LudwigNR_Q110_generic_forward.fasta	71483.9	0.998	2	2	2	0.000277	0.0394	AFDYFQSQNNQNK	K	K	0.975	49.2	54.1	0	0	1	0	0	2	1603.71	8540.25	10	22	TRUE
MhpJ Global proteome	J Slice Ion Trap	J Slice Ion Trap 1	ph221209_SDJ_02 (LTQ_2)	tr|Q4A914|Putative uncharacterized protein Tax_Id=262719 [Mycoplasma hyopneumoniae]	Q4A751,Q4A914,Q5ZZL1	LudwigNR_Q110_generic_forward.fasta	71483.9	0.998	2	2	2	0.000277	0.0394	LILLPQFSQGK	K	L	0.967	47.6	53.6	0	0	1	0	0	2	1243.74	7722.55	257	267	TRUE
MhpJ Global proteome	J Slice Ion Trap	J Slice Ion Trap 1	ph221209_SDJ_02 (LTQ_2)	tr|Q4AAC2|Oligopeptide ABC transporter system permease Tax_Id=262719 [Mycoplasma hyopneumoniae]	Q4A8F3,Q4AAC2,Q601N3	LudwigNR_Q110_generic_forward.fasta	41830.8	1	3	3	4	0.000553	0.104	LGPGSNILNFSVSK	R	I	0.997	76	53.9	0	0	1	0	0	2	1432.78	32762.1	11	24	TRUE
MhpJ Global proteome	J Slice Ion Trap	J Slice Ion Trap 1	ph221209_SDJ_02 (LTQ_2)	tr|Q4AAC2|Oligopeptide ABC transporter system permease Tax_Id=262719 [Mycoplasma hyopneumoniae]	Q4A8F3,Q4AAC2,Q601N3	LudwigNR_Q110_generic_forward.fasta	41830.8	1	3	3	4	0.000553	0.104	QLYGLDLPQAQR	K	Y	0.993	54.3	53.9	0	0	1	0	0	2	1401.75	85638.6	110	121	TRUE
MhpJ Global proteome	J Slice Ion Trap	J Slice Ion Trap 1	ph221209_SDJ_02 (LTQ_2)	tr|Q4AAC2|Oligopeptide ABC transporter system permease Tax_Id=262719 [Mycoplasma hyopneumoniae]	Q4A8F3,Q4AAC2,Q601N3	LudwigNR_Q110_generic_forward.fasta	41830.8	1	3	3	4	0.000553	0.104	SIDYNLIYSVVK	K	H	0.997	65.3	53.8	0	0	2	0	0	2	1413.76	42154.8	29	40	TRUE
MhpJ Global proteome	J Slice Ion Trap	J Slice Ion Trap 1	ph221209_SDJ_02 (LTQ_2)	tr|Q4AA73|Putative ABC transporter permease protein Tax_Id=262719 [Mycoplasma hyopneumoniae]	Q4A8A0,Q4AA73,Q601T7	LudwigNR_Q110_generic_forward.fasta	36998	0.82	1	1	1	0.000138	0.0344	AEDLSNAMDVR	R	N	0.997	63	53.6	0	0	1	0	0	2	1236.55	3864.66	252	262	TRUE
MhpJ Global proteome	J Slice Ion Trap	J Slice Ion Trap 1	ph221209_SDJ_02 (LTQ_2)	tr|Q4A9W4|Putative uncharacterized protein Tax_Id=262719 [Mycoplasma hyopneumoniae]	Q4A9W4,Q600R9	LudwigNR_Q110_generic_forward.fasta	114132	1	6	6	6	0.00083	0.0754	ITEFSEDDYYPQINFEK	K	N	0.997	86.2	54.2	0	0	1	0	0	2	2137.96	10723.2	338	354	TRUE
MhpJ Global proteome	J Slice Ion Trap	J Slice Ion Trap 1	ph221209_SDJ_02 (LTQ_2)	tr|Q4A9W4|Putative uncharacterized protein Tax_Id=262719 [Mycoplasma hyopneumoniae]	Q4A9W4,Q600R9	LudwigNR_Q110_generic_forward.fasta	114132	1	6	6	6	0.00083	0.0754	LGQNDAELVK	R	Q	0.987	51.4	53.5	0	0	1	0	0	2	1086.58	3157.85	471	480	TRUE
MhpJ Global proteome	J Slice Ion Trap	J Slice Ion Trap 1	ph221209_SDJ_02 (LTQ_2)	tr|Q4A9W4|Putative uncharacterized protein Tax_Id=262719 [Mycoplasma hyopneumoniae]	Q4A9W4,Q600R9	LudwigNR_Q110_generic_forward.fasta	114132	1	6	6	6	0.00083	0.0754	LVYQLPDDKK	R	A	0.984	50.8	53.7	0	0	1	0	0	2	1218.67	18365.9	148	157	TRUE
MhpJ Global proteome	J Slice Ion Trap	J Slice Ion Trap 1	ph221209_SDJ_02 (LTQ_2)	tr|Q4A9W4|Putative uncharacterized protein Tax_Id=262719 [Mycoplasma hyopneumoniae]	Q4A9W4,Q600R9	LudwigNR_Q110_generic_forward.fasta	114132	1	6	6	6	0.00083	0.0754	MSEGIINLWNK	K	S	0.979	49.5	53.7	0	0	1	0	0	2	1320.66	11278.1	564	574	TRUE
MhpJ Global proteome	J Slice Ion Trap	J Slice Ion Trap 1	ph221209_SDJ_02 (LTQ_2)	tr|Q4A9W4|Putative uncharacterized protein Tax_Id=262719 [Mycoplasma hyopneumoniae]	Q4A9W4,Q600R9	LudwigNR_Q110_generic_forward.fasta	114132	1	6	6	6	0.00083	0.0754	QVNWAINNNEAR	K	K	0.997	74.8	53.9	0	0	1	0	0	2	1428.7	27266.6	219	230	TRUE
MhpJ Global proteome	J Slice Ion Trap	J Slice Ion Trap 1	ph221209_SDJ_02 (LTQ_2)	tr|Q4A9W4|Putative uncharacterized protein Tax_Id=262719 [Mycoplasma hyopneumoniae]	Q4A9W4,Q600R9	LudwigNR_Q110_generic_forward.fasta	114132	1	6	6	6	0.00083	0.0754	TNQEVSTFLSLLAK	K	R	0.997	97.7	54	0	0	1	0	0	2	1550.84	10238.2	578	591	TRUE
MhpJ Global proteome	J Slice Ion Trap	J Slice Ion Trap 1	ph221209_SDJ_02 (LTQ_2)	tr|Q4A9W1|Transport protein Tax_Id=262719 [Mycoplasma hyopneumoniae]	Q4A7Z2,Q4A9W1,Q600R6	LudwigNR_Q110_generic_forward.fasta	63117.5	1	4	4	5	0.000692	0.104	EGGVVPLDPYLGWTSANNFLQK	K	G	0.986	51.7	54.1	0	0	1	0	0	2	2405.21	2477.01	118	139	TRUE
MhpJ Global proteome	J Slice Ion Trap	J Slice Ion Trap 1	ph221209_SDJ_02 (LTQ_2)	tr|Q4A9W1|Transport protein Tax_Id=262719 [Mycoplasma hyopneumoniae]	Q4A7Z2,Q4A9W1,Q600R6	LudwigNR_Q110_generic_forward.fasta	63117.5	1	4	4	5	0.000692	0.104	FNGFAAPESATSAAK	K	T	0.978	49.6	53.8	0	0	2	0	0	2	1468.71	237699	326	340	TRUE
MhpJ Global proteome	J Slice Ion Trap	J Slice Ion Trap 1	ph221209_SDJ_02 (LTQ_2)	tr|Q4A9W1|Transport protein Tax_Id=262719 [Mycoplasma hyopneumoniae]	Q4A7Z2,Q4A9W1,Q600R6	LudwigNR_Q110_generic_forward.fasta	63117.5	1	4	4	5	0.000692	0.104	VEVDLINKEV	K	-	0.997	59	53.5	0	0	1	0	0	2	1157.64	38128.8	580	589	TRUE
MhpJ Global proteome	J Slice Ion Trap	J Slice Ion Trap 1	ph221209_SDJ_02 (LTQ_2)	tr|Q4A9W1|Transport protein Tax_Id=262719 [Mycoplasma hyopneumoniae]	Q4A7Z2,Q4A9W1,Q600R6	LudwigNR_Q110_generic_forward.fasta	63117.5	1	4	4	5	0.000692	0.104	YQESFSSALNFLVR	K	V	0.997	62.6	54.1	0	0	1	0	0	2	1660.83	7068.43	35	48	TRUE
MhpJ Global proteome	J Slice Ion Trap	J Slice Ion Trap 1	ph221209_SDJ_02 (LTQ_2)	tr|Q4A9W5|Putative Lppt protein Tax_Id=262719 [Mycoplasma hyopneumoniae]	Q4A9W5	LudwigNR_Q110_generic_forward.fasta	108953	0.82	1	1	1	0.000138	0.0167	NNLDIAQLFSLSSNPK	K	S	0.997	89.4	54.1	0	0	1	0	0	2	1760.92	8655.29	321	336	TRUE
MhpJ Global proteome	J Slice Ion Trap	J Slice Ion Trap 1	ph221209_SDJ_02 (LTQ_2)	tr|C5J6N6|Putative uncharacterized protein MCJ_004430 Tax_Id=572263 [Mycoplasma conjunctivae]	C5J6N6	LudwigNR_Q110_generic_forward.fasta	76830.1	0.82	1	1	1	0.000138	0.0165	NQVINNKNIDP	K	L	0.996	57.4	53.5	0	0	1	0	0	1	1270.63	6265.54	66	76	TRUE
MhpJ Global proteome	J Slice Ion Trap	J Slice Ion Trap 1	ph221209_SDJ_02 (LTQ_2)	tr|Q4A993|Putative uncharacterized protein Tax_Id=262719 [Mycoplasma hyopneumoniae]	Q4A7D2,Q4A993,Q5ZZU3	LudwigNR_Q110_generic_forward.fasta	10903.7	0.82	1	1	2	0.000277	0.11	ENPPITENMIR	R	A	0.991	53.3	53.8	0	0	2	0	0	2	1329.65	36988.5	63	73	TRUE
MhpJ Global proteome	J Slice Ion Trap	J Slice Ion Trap 1	ph221209_SDJ_02 (LTQ_2)	tr|Q4AAD5|Putative uncharacterized protein Tax_Id=262719 [Mycoplasma hyopneumoniae]	Q4AAD5	LudwigNR_Q110_generic_forward.fasta	102421	1	8	8	12	0.00166	0.0962	FIIQDLPVFVDLK	K	V	0.997	72.6	53.9	0	0	1	0	0	2	1546.89	8989	408	420	TRUE
MhpJ Global proteome	J Slice Ion Trap	J Slice Ion Trap 1	ph221209_SDJ_02 (LTQ_2)	tr|Q4AAD5|Putative uncharacterized protein Tax_Id=262719 [Mycoplasma hyopneumoniae]	Q4AAD5	LudwigNR_Q110_generic_forward.fasta	102421	1	8	8	12	0.00166	0.0962	IGTVYLSIIPK	K	L	0.997	69	53.6	0	0	2	0	0	2	1203.73	72698	360	370	TRUE
MhpJ Global proteome	J Slice Ion Trap	J Slice Ion Trap 1	ph221209_SDJ_02 (LTQ_2)	tr|Q4AAD5|Putative uncharacterized protein Tax_Id=262719 [Mycoplasma hyopneumoniae]	Q4AAD5	LudwigNR_Q110_generic_forward.fasta	102421	1	8	8	12	0.00166	0.0962	LLDPSQISVVDK	K	K	0.997	78.5	53.7	0	0	2	0	0	2	1313.73	115390	371	382	TRUE
MhpJ Global proteome	J Slice Ion Trap	J Slice Ion Trap 1	ph221209_SDJ_02 (LTQ_2)	tr|Q4AAD5|Putative uncharacterized protein Tax_Id=262719 [Mycoplasma hyopneumoniae]	Q4AAD5	LudwigNR_Q110_generic_forward.fasta	102421	1	8	8	12	0.00166	0.0962	SFVDLSR	K	A	0.982	30.6	48.6	0	1	0	0	0	2	823.431	8128.37	174	180	TRUE
MhpJ Global proteome	J Slice Ion Trap	J Slice Ion Trap 1	ph221209_SDJ_02 (LTQ_2)	tr|Q4AAD5|Putative uncharacterized protein Tax_Id=262719 [Mycoplasma hyopneumoniae]	Q4AAD5	LudwigNR_Q110_generic_forward.fasta	102421	1	8	8	12	0.00166	0.0962	SIYLLNTGK	K	Y	0.997	37.4	49.4	0	1	0	0	0	2	1008.57	12066.5	486	494	TRUE
MhpJ Global proteome	J Slice Ion Trap	J Slice Ion Trap 1	ph221209_SDJ_02 (LTQ_2)	tr|Q4AAD5|Putative uncharacterized protein Tax_Id=262719 [Mycoplasma hyopneumoniae]	Q4AAD5	LudwigNR_Q110_generic_forward.fasta	102421	1	8	8	12	0.00166	0.0962	TMNLNLEVR	K	G	0.997	59.4	53.5	0	0	2	0	0	2	1105.57	37562.3	270	278	TRUE
MhpJ Global proteome	J Slice Ion Trap	J Slice Ion Trap 1	ph221209_SDJ_02 (LTQ_2)	tr|Q4AAD5|Putative uncharacterized protein Tax_Id=262719 [Mycoplasma hyopneumoniae]	Q4AAD5	LudwigNR_Q110_generic_forward.fasta	102421	1	8	8	12	0.00166	0.0962	TNFDFSQIDSSK	R	S	0.997	61.9	53.8	0	0	1	0	0	2	1389.62	73541.9	162	173	TRUE
MhpJ Global proteome	J Slice Ion Trap	J Slice Ion Trap 1	ph221209_SDJ_02 (LTQ_2)	tr|Q4AAD5|Putative uncharacterized protein Tax_Id=262719 [Mycoplasma hyopneumoniae]	Q4AAD5	LudwigNR_Q110_generic_forward.fasta	102421	1	8	8	12	0.00166	0.0962	TVTNLENPSEEVLK	K	S	0.997	90.3	54	0	0	2	0	0	2	1572.81	145917	472	485	TRUE
MhpJ Global proteome	J Slice Ion Trap	J Slice Ion Trap 1	ph221209_SDJ_02 (LTQ_2)	tr|Q4AAQ0|Putative amino acid permease Tax_Id=262719 [Mycoplasma hyopneumoniae]	Q4A8T1,Q4AAQ0,Q601A2	LudwigNR_Q110_generic_forward.fasta	50918.8	0.82	1	1	1	0.000138	0.029	MSGAFSYVQPQAR	R	F	0.997	72.5	53.9	0	0	1	0	0	2	1457.68	25426	282	294	TRUE
MhpJ Global proteome	J Slice Ion Trap	J Slice Ion Trap 1	ph221209_SDJ_02 (LTQ_2)	tr|Q4AAC8|Cell division protein Tax_Id=262719 [Mycoplasma hyopneumoniae]	Q4A8F9,Q4AAC8	LudwigNR_Q110_generic_forward.fasta	78507.4	1	5	6	8	0.00111	0.0909	EQTQVITNEQIDEAIDR	R	V	0.997	109	54.2	0	0	2	1	0	2	2001.97	38658.2	452	468	TRUE
MhpJ Global proteome	J Slice Ion Trap	J Slice Ion Trap 1	ph221209_SDJ_02 (LTQ_2)	tr|Q4AAC8|Cell division protein Tax_Id=262719 [Mycoplasma hyopneumoniae]	Q4A8F9,Q4AAC8	LudwigNR_Q110_generic_forward.fasta	78507.4	1	5	6	8	0.00111	0.0909	FQAGNALISPAIK	K	N	0.989	52.4	53.8	0	0	2	0	0	2	1329.75	98550.4	98	110	TRUE
MhpJ Global proteome	J Slice Ion Trap	J Slice Ion Trap 1	ph221209_SDJ_02 (LTQ_2)	tr|Q4AAC8|Cell division protein Tax_Id=262719 [Mycoplasma hyopneumoniae]	Q4A8F9,Q4AAC8	LudwigNR_Q110_generic_forward.fasta	78507.4	1	5	6	8	0.00111	0.0909	GSQGGAGFFNPGK	R	N	0.997	71.8	53.4	0	0	1	0	0	2	1223.58	9175.57	204	216	TRUE
MhpJ Global proteome	J Slice Ion Trap	J Slice Ion Trap 1	ph221209_SDJ_02 (LTQ_2)	tr|Q4AAC8|Cell division protein Tax_Id=262719 [Mycoplasma hyopneumoniae]	Q4A8F9,Q4AAC8	LudwigNR_Q110_generic_forward.fasta	78507.4	1	5	6	8	0.00111	0.0909	LLDLAGGER	K	Y	0.992	53.4	53.3	0	0	1	0	0	2	943.521	4959.48	150	158	TRUE
MhpJ Global proteome	J Slice Ion Trap	J Slice Ion Trap 1	ph221209_SDJ_02 (LTQ_2)	tr|Q4AAC8|Cell division protein Tax_Id=262719 [Mycoplasma hyopneumoniae]	Q4A8F9,Q4AAC8	LudwigNR_Q110_generic_forward.fasta	78507.4	1	5	6	8	0.00111	0.0909	SEISSGAANDIEK	K	A	0.996	57.4	53.7	0	0	1	0	0	2	1320.63	1597.52	560	572	TRUE
MhpJ Global proteome	J Slice Ion Trap	J Slice Ion Trap 1	ph221209_SDJ_02 (LTQ_2)	tr|Q4AAB8|Putative uncharacterized protein Tax_Id=262719 [Mycoplasma hyopneumoniae]	Q4AAB8	LudwigNR_Q110_generic_forward.fasta	235727	1	4	4	5	0.000692	0.0244	FNDLSSQQEAEIK	K	K	0.997	79.7	53.9	0	0	1	0	0	2	1509.71	10914.7	1728	1740	TRUE
MhpJ Global proteome	J Slice Ion Trap	J Slice Ion Trap 1	ph221209_SDJ_02 (LTQ_2)	tr|Q4AAB8|Putative uncharacterized protein Tax_Id=262719 [Mycoplasma hyopneumoniae]	Q4AAB8	LudwigNR_Q110_generic_forward.fasta	235727	1	4	4	5	0.000692	0.0244	IMQDYQGELGNYK	R	N	0.997	85.9	54	0	0	1	0	0	2	1574.72	16215.1	1791	1803	TRUE
MhpJ Global proteome	J Slice Ion Trap	J Slice Ion Trap 1	ph221209_SDJ_02 (LTQ_2)	tr|Q4AAB8|Putative uncharacterized protein Tax_Id=262719 [Mycoplasma hyopneumoniae]	Q4AAB8	LudwigNR_Q110_generic_forward.fasta	235727	1	4	4	5	0.000692	0.0244	LVGTYIISEVDPK	K	T	0.991	53.4	53.9	0	0	1	0	0	2	1433.79	23002	619	631	TRUE
MhpJ Global proteome	J Slice Ion Trap	J Slice Ion Trap 1	ph221209_SDJ_02 (LTQ_2)	tr|Q4AAB8|Putative uncharacterized protein Tax_Id=262719 [Mycoplasma hyopneumoniae]	Q4AAB8	LudwigNR_Q110_generic_forward.fasta	235727	1	4	4	5	0.000692	0.0244	VALIVGELTTK	R	I	0.997	74.5	53.5	0	0	2	0	0	2	1143.7	36808.4	437	447	TRUE
MhpJ Global proteome	J Slice Ion Trap	J Slice Ion Trap 1	ph221209_SDJ_02 (LTQ_2)	tr|Q4AAA4|Putative ribose ABC transporter Tax_Id=262719 [Mycoplasma hyopneumoniae]	Q4AAA4	LudwigNR_Q110_generic_forward.fasta	68679.8	0.82	1	1	1	0.000138	0.0182	LETLETDFSLR	K	K	0.997	58.3	53.6	0	0	1	0	0	2	1323.68	15508.2	210	220	TRUE
MhpJ Global proteome	J Slice Ion Trap	J Slice Ion Trap 1	ph221209_SDJ_02 (LTQ_2)	tr|C4XDW7|Putative uncharacterized protein Tax_Id=496833 [Mycoplasma fermentans PG18]	C4XDW7	LudwigNR_Q110_generic_forward.fasta	42861	0.82	1	1	1	0.000138	0.0292	QTDQATVNKMK	P	E	0.974	38.6	52.7	0	0	0	1	0	1	1262.6	696180	202	212	TRUE
MhpJ Global proteome	J Slice Ion Trap	J Slice Ion Trap 1	ph221209_SDJ_02 (LTQ_2)	sp|Q4A970|DNA-directed RNA polymerase subunit beta' Tax_Id=262719 [Mycoplasma hyopneumoniae]	Q4A970	LudwigNR_Q110_generic_forward.fasta	159417	0.82	1	1	1	0.000138	0.00637	ELLAVSDAR	K	T	0.963	46.9	53.4	0	0	1	0	0	2	973.531	8657.99	1246	1254	TRUE
MhpJ Global proteome	J Slice Ion Trap	J Slice Ion Trap 1	ph221209_SDJ_02 (LTQ_2)	tr|Q4A9P0|Putative uncharacterized protein Tax_Id=262719 [Mycoplasma hyopneumoniae]	Q4A9P0	LudwigNR_Q110_generic_forward.fasta	270917	1	4	4	4	0.000553	0.0217	EVLPESISQTEYR	K	K	0.997	63.5	53.9	0	0	1	0	0	2	1550.77	20814	1818	1830	TRUE
MhpJ Global proteome	J Slice Ion Trap	J Slice Ion Trap 1	ph221209_SDJ_02 (LTQ_2)	tr|Q4A9P0|Putative uncharacterized protein Tax_Id=262719 [Mycoplasma hyopneumoniae]	Q4A9P0	LudwigNR_Q110_generic_forward.fasta	270917	1	4	4	4	0.000553	0.0217	FSNNTNTAEFDLK	K	N	0.997	82.5	53.9	0	0	1	0	0	2	1500.7	15001.3	982	994	TRUE
MhpJ Global proteome	J Slice Ion Trap	J Slice Ion Trap 1	ph221209_SDJ_02 (LTQ_2)	tr|Q4A9P0|Putative uncharacterized protein Tax_Id=262719 [Mycoplasma hyopneumoniae]	Q4A9P0	LudwigNR_Q110_generic_forward.fasta	270917	1	4	4	4	0.000553	0.0217	IVSYPNQVGNNIK	K	A	0.958	46.8	53.9	0	0	1	0	0	2	1445.77	23317.9	810	822	TRUE
MhpJ Global proteome	J Slice Ion Trap	J Slice Ion Trap 1	ph221209_SDJ_02 (LTQ_2)	tr|Q4A9P0|Putative uncharacterized protein Tax_Id=262719 [Mycoplasma hyopneumoniae]	Q4A9P0	LudwigNR_Q110_generic_forward.fasta	270917	1	4	4	4	0.000553	0.0217	TTPASFSVVDIQR	R	T	0.977	49.3	53.9	0	0	1	0	0	2	1420.74	7289.94	2130	2142	TRUE
MhpJ Global proteome	J Slice Ion Trap	J Slice Ion Trap 1	ph221209_SDJ_02 (LTQ_2)	tr|Q4A9M2|Putative uncharacterized protein Tax_Id=262719 [Mycoplasma hyopneumoniae]	Q4A7Q6,Q4A9M2,Q600J1	LudwigNR_Q110_generic_forward.fasta	29666.7	0.82	1	1	1	0.000138	0.116	QIDMVNTEEVQISQLEAITEVEIPVEYTLK	R	H	0.992	44.4	54.1	0	0	0	1	0	2	3478.74	2347.34	197	226	TRUE
MhpJ Global proteome	J Slice Ion Trap	J Slice Ion Trap 1	ph221209_SDJ_02 (LTQ_2)	tr|Q4A995|Putative ATP-binding protein Tax_Id=262719 [Mycoplasma hyopneumoniae]	Q4A995	LudwigNR_Q110_generic_forward.fasta	124274	1	3	3	3	0.000415	0.0356	IDNENYIDLYGALK	R	L	0.997	62.2	54	0	0	1	0	0	2	1640.82	10561.5	46	59	TRUE
MhpJ Global proteome	J Slice Ion Trap	J Slice Ion Trap 1	ph221209_SDJ_02 (LTQ_2)	tr|Q4A995|Putative ATP-binding protein Tax_Id=262719 [Mycoplasma hyopneumoniae]	Q4A995	LudwigNR_Q110_generic_forward.fasta	124274	1	3	3	3	0.000415	0.0356	IIFESYPEIEK	R	L	0.961	46.9	53.7	0	0	1	0	0	2	1367.71	18851.4	827	837	TRUE
MhpJ Global proteome	J Slice Ion Trap	J Slice Ion Trap 1	ph221209_SDJ_02 (LTQ_2)	tr|Q4A995|Putative ATP-binding protein Tax_Id=262719 [Mycoplasma hyopneumoniae]	Q4A995	LudwigNR_Q110_generic_forward.fasta	124274	1	3	3	3	0.000415	0.0356	LNNDNEFQQLYTR	K	F	0.997	70.5	54	0	0	1	0	0	2	1654.78	19769.4	605	617	TRUE
MhpJ Global proteome	J Slice Ion Trap	J Slice Ion Trap 1	ph221209_SDJ_02 (LTQ_2)	tr|Q4A9J6|PTS system, fructose-specific IIABC component Tax_Id=262719 [Mycoplasma hyopneumoniae]	Q4A7N1,Q4A9J6,Q600G5	LudwigNR_Q110_generic_forward.fasta	71891.7	0.82	1	1	2	0.000277	0.0182	IASIILDPEISK	K	V	0.991	53.1	53.7	0	0	2	0	0	2	1298.76	46240.3	118	129	TRUE
MhpJ Global proteome	J Slice Ion Trap	J Slice Ion Trap 1	ph221209_SDJ_02 (LTQ_2)	tr|Q4A9L8|Putative uncharacterized protein Tax_Id=262719 [Mycoplasma hyopneumoniae]	Q4A9L8	LudwigNR_Q110_generic_forward.fasta	68827.7	0.82	1	1	1	0.000138	0.0236	EIIYASENAANFAK	R	I	0.997	65.5	53.9	0	0	1	0	0	2	1540.76	14815.3	361	374	TRUE
MhpJ Global proteome	J Slice Ion Trap	J Slice Ion Trap 1	ph221209_SDJ_03 (LTQ_3)	tr|Q4A9W1|Transport protein Tax_Id=262719 [Mycoplasma hyopneumoniae]	Q4A7Z2,Q4A9W1,Q600R6	LudwigNR_Q110_generic_forward.fasta	63117.5	0.995	1	1	1	0.000109	0.0255	FNGFAAPESATSAAK	K	T	0.975	52.8	53.8	0	0	1	0	0	2	1468.71	117458	326	340	TRUE
MhpJ Global proteome	J Slice Ion Trap	J Slice Ion Trap 1	ph221209_SDJ_03 (LTQ_3)	tr|Q4A9J9|Putative uncharacterized protein Tax_Id=262719 [Mycoplasma hyopneumoniae]	Q4A9J9	LudwigNR_Q110_generic_forward.fasta	105970	1	8	9	18	0.00197	0.125	ETVGIFNSLTDVFLK	K	I	0.997	78.8	54	0	0	2	0	0	2	1682.9	75698.6	33	47	TRUE
MhpJ Global proteome	J Slice Ion Trap	J Slice Ion Trap 1	ph221209_SDJ_03 (LTQ_3)	tr|Q4A9J9|Putative uncharacterized protein Tax_Id=262719 [Mycoplasma hyopneumoniae]	Q4A9J9	LudwigNR_Q110_generic_forward.fasta	105970	1	8	9	18	0.00197	0.125	FKEQNFDLDTK	K	L	0.997	86.1	53.8	0	0	2	0	0	2	1384.67	66580.6	387	397	TRUE
MhpJ Global proteome	J Slice Ion Trap	J Slice Ion Trap 1	ph221209_SDJ_03 (LTQ_3)	tr|Q4A9J9|Putative uncharacterized protein Tax_Id=262719 [Mycoplasma hyopneumoniae]	Q4A9J9	LudwigNR_Q110_generic_forward.fasta	105970	1	8	9	18	0.00197	0.125	GFGGYNLQGGLSVGLGDLSVDEATR	R	V	0.997	84.9	54.1	0	0	2	0	0	2	2482.22	18723.4	832	856	TRUE
MhpJ Global proteome	J Slice Ion Trap	J Slice Ion Trap 1	ph221209_SDJ_03 (LTQ_3)	tr|Q4A9J9|Putative uncharacterized protein Tax_Id=262719 [Mycoplasma hyopneumoniae]	Q4A9J9	LudwigNR_Q110_generic_forward.fasta	105970	1	8	9	18	0.00197	0.125	ILLDSASFPQQGK	K	K	0.948	48.9	53.9	0	0	1	0	0	2	1403.75	44531.4	201	213	TRUE
MhpJ Global proteome	J Slice Ion Trap	J Slice Ion Trap 1	ph221209_SDJ_03 (LTQ_3)	tr|Q4A9J9|Putative uncharacterized protein Tax_Id=262719 [Mycoplasma hyopneumoniae]	Q4A9J9	LudwigNR_Q110_generic_forward.fasta	105970	1	8	9	18	0.00197	0.125	IYPQFLALGNYPLNK	K	F	0.997	86.6	54.1	0	0	1	0	0	2	1750.95	16026	780	794	TRUE
MhpJ Global proteome	J Slice Ion Trap	J Slice Ion Trap 1	ph221209_SDJ_03 (LTQ_3)	tr|Q4A9J9|Putative uncharacterized protein Tax_Id=262719 [Mycoplasma hyopneumoniae]	Q4A9J9	LudwigNR_Q110_generic_forward.fasta	105970	1	8	9	18	0.00197	0.125	IYQLSYYPYFDSR	K	A	0.997	79.4	54.1	0	0	2	0	0	2	1714.81	190318	659	671	TRUE
MhpJ Global proteome	J Slice Ion Trap	J Slice Ion Trap 1	ph221209_SDJ_03 (LTQ_3)	tr|Q4A9J9|Putative uncharacterized protein Tax_Id=262719 [Mycoplasma hyopneumoniae]	Q4A9J9	LudwigNR_Q110_generic_forward.fasta	105970	1	8	9	18	0.00197	0.125	TFSDFDNSASQTSEK	K	T	0.997	77.9	54.1	0	0	4	0	0	2	1663.71	19302.2	92	106	TRUE
MhpJ Global proteome	J Slice Ion Trap	J Slice Ion Trap 1	ph221209_SDJ_03 (LTQ_3)	tr|Q4A9J9|Putative uncharacterized protein Tax_Id=262719 [Mycoplasma hyopneumoniae]	Q4A9J9	LudwigNR_Q110_generic_forward.fasta	105970	1	8	9	18	0.00197	0.125	TYLLEAR	R	N	0.96	49.2	52.7	0	0	4	0	0	2	865.478	126762	438	444	TRUE
MhpJ Global proteome	J Slice Ion Trap	J Slice Ion Trap 1	ph221209_SDJ_03 (LTQ_3)	tr|Q4A9I1|Dihydrolipoamide dehydrogenase Tax_Id=262719 [Mycoplasma hyopneumoniae]	Q4A9I1	LudwigNR_Q110_generic_forward.fasta	65944.7	1	8	9	15	0.00164	0.151	AIASGNAYGFAK	K	L	0.974	52.2	53.5	0	0	1	0	0	2	1169.59	27504.8	535	546	TRUE
MhpJ Global proteome	J Slice Ion Trap	J Slice Ion Trap 1	ph221209_SDJ_03 (LTQ_3)	tr|Q4A9I1|Dihydrolipoamide dehydrogenase Tax_Id=262719 [Mycoplasma hyopneumoniae]	Q4A9I1	LudwigNR_Q110_generic_forward.fasta	65944.7	1	8	9	15	0.00164	0.151	FEDDQIIYEFEGK	R	T	0.997	115	54	0	0	2	0	0	2	1632.74	144024	396	408	TRUE
MhpJ Global proteome	J Slice Ion Trap	J Slice Ion Trap 1	ph221209_SDJ_03 (LTQ_3)	tr|Q4A9I1|Dihydrolipoamide dehydrogenase Tax_Id=262719 [Mycoplasma hyopneumoniae]	Q4A9I1	LudwigNR_Q110_generic_forward.fasta	65944.7	1	8	9	15	0.00164	0.151	HAVVSVAAILGK	R	T	0.997	76.9	53.4	0	0	1	0	0	2	1164.71	189546	475	486	TRUE
MhpJ Global proteome	J Slice Ion Trap	J Slice Ion Trap 1	ph221209_SDJ_03 (LTQ_3)	tr|Q4A9I1|Dihydrolipoamide dehydrogenase Tax_Id=262719 [Mycoplasma hyopneumoniae]	Q4A9I1	LudwigNR_Q110_generic_forward.fasta	65944.7	1	8	9	15	0.00164	0.151	NVILATGSVDR	K	K	0.997	82.1	53.5	0	0	2	0	0	2	1144.63	444065	290	300	TRUE
MhpJ Global proteome	J Slice Ion Trap	J Slice Ion Trap 1	ph221209_SDJ_03 (LTQ_3)	tr|Q4A9I1|Dihydrolipoamide dehydrogenase Tax_Id=262719 [Mycoplasma hyopneumoniae]	Q4A9I1	LudwigNR_Q110_generic_forward.fasta	65944.7	1	8	9	15	0.00164	0.151	QANSQGLAEVGIELDSR	R	G	0.997	94.9	54.2	0	0	2	1	0	2	1786.89	746960	424	440	TRUE
MhpJ Global proteome	J Slice Ion Trap	J Slice Ion Trap 1	ph221209_SDJ_03 (LTQ_3)	tr|Q4A9I1|Dihydrolipoamide dehydrogenase Tax_Id=262719 [Mycoplasma hyopneumoniae]	Q4A9I1	LudwigNR_Q110_generic_forward.fasta	65944.7	1	8	9	15	0.00164	0.151	VITNTNILR	K	F	0.997	65.2	53.3	0	0	2	0	0	2	1043.62	460871	387	395	TRUE
MhpJ Global proteome	J Slice Ion Trap	J Slice Ion Trap 1	ph221209_SDJ_03 (LTQ_3)	tr|Q4A9I1|Dihydrolipoamide dehydrogenase Tax_Id=262719 [Mycoplasma hyopneumoniae]	Q4A9I1	LudwigNR_Q110_generic_forward.fasta	65944.7	1	8	9	15	0.00164	0.151	VTILQNLPR	K	L	0.997	76.7	52.9	0	0	2	0	0	2	1053.64	290386	355	363	TRUE
MhpJ Global proteome	J Slice Ion Trap	J Slice Ion Trap 1	ph221209_SDJ_03 (LTQ_3)	tr|Q4A9I1|Dihydrolipoamide dehydrogenase Tax_Id=262719 [Mycoplasma hyopneumoniae]	Q4A9I1	LudwigNR_Q110_generic_forward.fasta	65944.7	1	8	9	15	0.00164	0.151	VYAIGDLSAK	R	A	0.997	79.5	53.1	0	0	2	0	0	2	1036.57	806423	456	465	TRUE
MhpJ Global proteome	J Slice Ion Trap	J Slice Ion Trap 1	ph221209_SDJ_03 (LTQ_3)	sp|Q4AAR4|Chaperone protein dnaK Tax_Id=262719 [Mycoplasma hyopneumoniae]	Q4AAR4	LudwigNR_Q110_generic_forward.fasta	65566.6	1	2	2	3	0.000328	0.05	IEASDLDEVLLVGGSTR	K	M	0.997	82.7	54.1	0	0	2	0	0	2	1773.92	210162	301	317	TRUE
MhpJ Global proteome	J Slice Ion Trap	J Slice Ion Trap 1	ph221209_SDJ_03 (LTQ_3)	sp|Q4AAR4|Chaperone protein dnaK Tax_Id=262719 [Mycoplasma hyopneumoniae]	Q4AAR4	LudwigNR_Q110_generic_forward.fasta	65566.6	1	2	2	3	0.000328	0.05	QLETNPEAIASIK	R	R	0.972	52.1	53.8	0	0	1	0	0	2	1413.76	87757.2	58	70	TRUE
MhpJ Global proteome	J Slice Ion Trap	J Slice Ion Trap 1	ph221209_SDJ_03 (LTQ_3)	tr|Q4AAP9|NADH oxidase Tax_Id=262719 [Mycoplasma hyopneumoniae]	Q4AAP9	LudwigNR_Q110_generic_forward.fasta	51473.7	1	3	3	3	0.000328	0.0739	AEGINLQFGQK	R	V	0.968	51.3	53.6	0	0	1	0	0	2	1204.63	161382	203	213	TRUE
MhpJ Global proteome	J Slice Ion Trap	J Slice Ion Trap 1	ph221209_SDJ_03 (LTQ_3)	tr|Q4AAP9|NADH oxidase Tax_Id=262719 [Mycoplasma hyopneumoniae]	Q4AAP9	LudwigNR_Q110_generic_forward.fasta	51473.7	1	3	3	3	0.000328	0.0739	LLGAQIGSYGK	R	Q	0.993	59.9	53.5	0	0	1	0	0	2	1106.62	285434	391	401	TRUE
MhpJ Global proteome	J Slice Ion Trap	J Slice Ion Trap 1	ph221209_SDJ_03 (LTQ_3)	tr|Q4AAP9|NADH oxidase Tax_Id=262719 [Mycoplasma hyopneumoniae]	Q4AAP9	LudwigNR_Q110_generic_forward.fasta	51473.7	1	3	3	3	0.000328	0.0739	SGIVAAFHLAGR	K	S	0.997	74.5	53.4	0	0	1	0	0	2	1198.67	58059.7	308	319	TRUE
MhpJ Global proteome	J Slice Ion Trap	J Slice Ion Trap 1	ph221209_SDJ_03 (LTQ_3)	sp|Q4AAQ6|Elongation factor G Tax_Id=262719 [Mycoplasma hyopneumoniae]	Q4A8T7,Q4AAQ6,Q601W8	LudwigNR_Q110_generic_forward.fasta	77410.3	1	2	2	2	0.000218	0.0447	GHVPLAEMFGYSTQLR	R	S	0.997	58.8	53.6	0	0	0	1	0	2	1821.9	80024.4	642	657	TRUE
MhpJ Global proteome	J Slice Ion Trap	J Slice Ion Trap 1	ph221209_SDJ_03 (LTQ_3)	sp|Q4AAQ6|Elongation factor G Tax_Id=262719 [Mycoplasma hyopneumoniae]	Q4A8T7,Q4AAQ6,Q601W8	LudwigNR_Q110_generic_forward.fasta	77410.3	1	2	2	2	0.000218	0.0447	MQAGILAGYPLINLR	K	A	0.997	92.4	54.1	0	0	1	0	0	2	1645.91	36722.7	546	560	TRUE
MhpJ Global proteome	J Slice Ion Trap	J Slice Ion Trap 1	ph221209_SDJ_03 (LTQ_3)	sp|Q4A9G1|Elongation factor Tu Tax_Id=262719 [Mycoplasma hyopneumoniae]	Q4A7K0,Q4A9G1,Q600B6	LudwigNR_Q110_generic_forward.fasta	44095.1	1	3	3	3	0.000328	0.109	ELLSSYDFDGDNTPIIR	R	G	0.997	90.6	54.2	0	0	1	0	0	2	1954.94	19237	163	179	TRUE
MhpJ Global proteome	J Slice Ion Trap	J Slice Ion Trap 1	ph221209_SDJ_03 (LTQ_3)	sp|Q4A9G1|Elongation factor Tu Tax_Id=262719 [Mycoplasma hyopneumoniae]	Q4A7K0,Q4A9G1,Q600B6	LudwigNR_Q110_generic_forward.fasta	44095.1	1	3	3	3	0.000328	0.109	TTDVTGGIEFEPGR	R	E	0.997	71.2	53.9	0	0	1	0	0	2	1478.71	158169	343	356	TRUE
MhpJ Global proteome	J Slice Ion Trap	J Slice Ion Trap 1	ph221209_SDJ_03 (LTQ_3)	sp|Q4A9G1|Elongation factor Tu Tax_Id=262719 [Mycoplasma hyopneumoniae]	Q4A7K0,Q4A9G1,Q600B6	LudwigNR_Q110_generic_forward.fasta	44095.1	1	3	3	3	0.000328	0.109	TTLTAAISTVLAK	K	K	0.997	104	53.7	0	0	1	0	0	2	1289.77	78175.4	32	44	TRUE
MhpJ Global proteome	J Slice Ion Trap	J Slice Ion Trap 1	ph221209_SDJ_03 (LTQ_3)	tr|Q4A9F2|DNA polymerase III alpha subunit Tax_Id=262719 [Mycoplasma hyopneumoniae]	Q4A9F2,Q600A7	LudwigNR_Q110_generic_forward.fasta	169366	0.999	2	2	2	0.000218	0.0191	RYEIEYDEEIAHR	K	A	0.953	40.8	53.4	0	0	0	1	0	2	1722.81	26278.2	545	557	TRUE
MhpJ Global proteome	J Slice Ion Trap	J Slice Ion Trap 1	ph221209_SDJ_03 (LTQ_3)	tr|Q4A9F2|DNA polymerase III alpha subunit Tax_Id=262719 [Mycoplasma hyopneumoniae]	Q4A9F2,Q600A7	LudwigNR_Q110_generic_forward.fasta	169366	0.999	2	2	2	0.000218	0.0191	TSAETVENVNDQSLK	K	T	0.997	91.9	54	0	0	1	0	0	2	1634.79	18067.6	29	43	TRUE
MhpJ Global proteome	J Slice Ion Trap	J Slice Ion Trap 1	ph221209_SDJ_03 (LTQ_3)	tr|Q4A7M7|Putative p216 surface protein Tax_Id=262722 [Mycoplasma hyopneumoniae]	Q4A7M7	LudwigNR_Q110_generic_forward.fasta	216630	0.5	1	1	1	0.000109	0.294	AALGQYSYIVDK	K	N	0.997	83.1	53.7	0	0	1	0	0	2	1327.69	638492	159	170	FALSE	Q71A35,Q4A9J2
MhpJ Global proteome	J Slice Ion Trap	J Slice Ion Trap 1	ph221209_SDJ_03 (LTQ_3)	tr|Q4A7M7|Putative p216 surface protein Tax_Id=262722 [Mycoplasma hyopneumoniae]	Q4A7M7	LudwigNR_Q110_generic_forward.fasta	216630	0.5	1	1	1	0.000109	0.294	AFGLLYPGVNEELEQAR	K	R	0.997	74	54.2	0	0	1	1	0	2	1905.97	586473	494	510	FALSE	Q71A35,Q4A9J2
MhpJ Global proteome	J Slice Ion Trap	J Slice Ion Trap 1	ph221209_SDJ_03 (LTQ_3)	tr|Q4A7M7|Putative p216 surface protein Tax_Id=262722 [Mycoplasma hyopneumoniae]	Q4A7M7	LudwigNR_Q110_generic_forward.fasta	216630	0.5	1	1	1	0.000109	0.294	AGLGSSPDKPYMIK	N	D	0.997	68.4	53.9	0	0	2	0	0	1	1463.76	196476	569	582	FALSE	Q71A35,Q4A9J2
MhpJ Global proteome	J Slice Ion Trap	J Slice Ion Trap 1	ph221209_SDJ_03 (LTQ_3)	tr|Q4A7M7|Putative p216 surface protein Tax_Id=262722 [Mycoplasma hyopneumoniae]	Q4A7M7	LudwigNR_Q110_generic_forward.fasta	216630	0.5	1	1	1	0.000109	0.294	AGLQFEGYENLPSDFNLEDLK	K	N	0.997	72.3	54.1	0	0	1	1	0	2	2400.12	243217	699	719	FALSE	Q71A35,Q4A9J2
MhpJ Global proteome	J Slice Ion Trap	J Slice Ion Trap 1	ph221209_SDJ_03 (LTQ_3)	tr|Q4A7M7|Putative p216 surface protein Tax_Id=262722 [Mycoplasma hyopneumoniae]	Q4A7M7	LudwigNR_Q110_generic_forward.fasta	216630	0.5	1	1	1	0.000109	0.294	AINNQDGLEEDDNITER	K	L	0.997	61	53.6	0	0	3	2	0	2	1945.87	343785	539	555	FALSE	Q71A35,Q4A9J2
MhpJ Global proteome	J Slice Ion Trap	J Slice Ion Trap 1	ph221209_SDJ_03 (LTQ_3)	tr|Q4A7M7|Putative p216 surface protein Tax_Id=262722 [Mycoplasma hyopneumoniae]	Q4A7M7	LudwigNR_Q110_generic_forward.fasta	216630	0.5	1	1	1	0.000109	0.294	APEFGLPLFLPK	K	E	0.996	62.5	53.8	0	0	2	0	0	2	1328.76	1470540	751	762	FALSE	Q71A35,Q4A9J2
MhpJ Global proteome	J Slice Ion Trap	J Slice Ion Trap 1	ph221209_SDJ_03 (LTQ_3)	tr|Q4A7M7|Putative p216 surface protein Tax_Id=262722 [Mycoplasma hyopneumoniae]	Q4A7M7	LudwigNR_Q110_generic_forward.fasta	216630	0.5	1	1	1	0.000109	0.294	DLQESWINK	K	T	0.992	58.7	53.5	0	0	2	0	0	2	1132.56	1513820	831	839	FALSE	Q71A35,Q4A9J2
MhpJ Global proteome	J Slice Ion Trap	J Slice Ion Trap 1	ph221209_SDJ_03 (LTQ_3)	tr|Q4A7M7|Putative p216 surface protein Tax_Id=262722 [Mycoplasma hyopneumoniae]	Q4A7M7	LudwigNR_Q110_generic_forward.fasta	216630	0.5	1	1	1	0.000109	0.294	DLVNATLAR	K	N	0.991	57.8	53.3	0	0	1	0	0	2	972.547	543185	401	409	FALSE	Q71A35,Q4A9J2
MhpJ Global proteome	J Slice Ion Trap	J Slice Ion Trap 1	ph221209_SDJ_03 (LTQ_3)	tr|Q4A7M7|Putative p216 surface protein Tax_Id=262722 [Mycoplasma hyopneumoniae]	Q4A7M7	LudwigNR_Q110_generic_forward.fasta	216630	0.5	1	1	1	0.000109	0.294	DNLYWTYLGDKLK	R	V	0.997	81.7	54	0	0	1	0	0	2	1628.83	132053	842	854	FALSE	Q71A35,Q4A9J2
MhpJ Global proteome	J Slice Ion Trap	J Slice Ion Trap 1	ph221209_SDJ_03 (LTQ_3)	tr|Q4A7M7|Putative p216 surface protein Tax_Id=262722 [Mycoplasma hyopneumoniae]	Q4A7M7	LudwigNR_Q110_generic_forward.fasta	216630	0.5	1	1	1	0.000109	0.294	DQNLSNQDQLAQFSTK	K	I	0.997	90.4	54.2	0	0	1	0	0	2	1836.87	629443	791	806	FALSE	Q71A35,Q4A9J2
MhpJ Global proteome	J Slice Ion Trap	J Slice Ion Trap 1	ph221209_SDJ_03 (LTQ_3)	tr|Q4A7M7|Putative p216 surface protein Tax_Id=262722 [Mycoplasma hyopneumoniae]	Q4A7M7	LudwigNR_Q110_generic_forward.fasta	216630	0.5	1	1	1	0.000109	0.294	EKLEDGNIAQSATK	K	F	0.997	64.7	54	0	0	2	0	0	2	1503.77	51015.3	134	147	FALSE	Q71A35,Q4A9J2
MhpJ Global proteome	J Slice Ion Trap	J Slice Ion Trap 1	ph221209_SDJ_03 (LTQ_3)	tr|Q4A7M7|Putative p216 surface protein Tax_Id=262722 [Mycoplasma hyopneumoniae]	Q4A7M7	LudwigNR_Q110_generic_forward.fasta	216630	0.5	1	1	1	0.000109	0.294	EWASDLNQDQK	K	T	0.997	81.2	53.8	0	0	7	0	0	2	1333.6	82484.6	260	270	FALSE	Q71A35,Q4A9J2
MhpJ Global proteome	J Slice Ion Trap	J Slice Ion Trap 1	ph221209_SDJ_03 (LTQ_3)	tr|Q4A7M7|Putative p216 surface protein Tax_Id=262722 [Mycoplasma hyopneumoniae]	Q4A7M7	LudwigNR_Q110_generic_forward.fasta	216630	0.5	1	1	1	0.000109	0.294	FDFLTNNGR	K	T	0.982	53.8	53	0	0	1	0	0	2	1083.52	891494	93	101	FALSE	Q71A35,Q4A9J2
MhpJ Global proteome	J Slice Ion Trap	J Slice Ion Trap 1	ph221209_SDJ_03 (LTQ_3)	tr|Q4A7M7|Putative p216 surface protein Tax_Id=262722 [Mycoplasma hyopneumoniae]	Q4A7M7	LudwigNR_Q110_generic_forward.fasta	216630	0.5	1	1	1	0.000109	0.294	FFDLEALK	K	A	0.953	48.4	52.8	0	0	1	0	0	2	982.524	238857	219	226	FALSE	Q71A35,Q4A9J2
MhpJ Global proteome	J Slice Ion Trap	J Slice Ion Trap 1	ph221209_SDJ_03 (LTQ_3)	tr|Q4A7M7|Putative p216 surface protein Tax_Id=262722 [Mycoplasma hyopneumoniae]	Q4A7M7	LudwigNR_Q110_generic_forward.fasta	216630	0.5	1	1	1	0.000109	0.294	FHYAIGFDDNAGK	K	F	0.974	52.7	53.9	0	0	2	0	0	2	1455.65	1553350	925	937	FALSE	Q71A35,Q4A9J2
MhpJ Global proteome	J Slice Ion Trap	J Slice Ion Trap 1	ph221209_SDJ_03 (LTQ_3)	tr|Q4A7M7|Putative p216 surface protein Tax_Id=262722 [Mycoplasma hyopneumoniae]	Q4A7M7	LudwigNR_Q110_generic_forward.fasta	216630	0.5	1	1	1	0.000109	0.294	FIYLLPLDMPK	K	A	0.997	66.1	53.7	0	0	3	0	0	2	1365.75	1252330	148	158	FALSE	Q71A35,Q4A9J2
MhpJ Global proteome	J Slice Ion Trap	J Slice Ion Trap 1	ph221209_SDJ_03 (LTQ_3)	tr|Q4A7M7|Putative p216 surface protein Tax_Id=262722 [Mycoplasma hyopneumoniae]	Q4A7M7	LudwigNR_Q110_generic_forward.fasta	216630	0.5	1	1	1	0.000109	0.294	FNQEVIR	K	S	0.991	57.7	53.1	0	0	5	0	0	2	905.484	960530	938	944	FALSE	Q71A35,Q4A9J2
MhpJ Global proteome	J Slice Ion Trap	J Slice Ion Trap 1	ph221209_SDJ_03 (LTQ_3)	tr|Q4A7M7|Putative p216 surface protein Tax_Id=262722 [Mycoplasma hyopneumoniae]	Q4A7M7	LudwigNR_Q110_generic_forward.fasta	216630	0.5	1	1	1	0.000109	0.294	FSLYEYDALSFYSQLQELVSKPNSIK	K	D	0.997	87.4	54.2	0	0	0	2	0	2	3070.53	12607.4	375	400	FALSE	Q71A35,Q4A9J2
MhpJ Global proteome	J Slice Ion Trap	J Slice Ion Trap 1	ph221209_SDJ_03 (LTQ_3)	tr|Q4A7M7|Putative p216 surface protein Tax_Id=262722 [Mycoplasma hyopneumoniae]	Q4A7M7	LudwigNR_Q110_generic_forward.fasta	216630	0.5	1	1	1	0.000109	0.294	GNLVDPFVYSFIR	K	N	0.997	65.7	53.9	0	0	1	1	0	2	1526.8	219218	241	253	FALSE	Q71A35,Q4A9J2
MhpJ Global proteome	J Slice Ion Trap	J Slice Ion Trap 1	ph221209_SDJ_03 (LTQ_3)	tr|Q4A7M7|Putative p216 surface protein Tax_Id=262722 [Mycoplasma hyopneumoniae]	Q4A7M7	LudwigNR_Q110_generic_forward.fasta	216630	0.5	1	1	1	0.000109	0.294	GVNPTQGVISQLGLIDSVAFK	R	P	0.954	50	54.2	0	0	1	0	0	1	2143.18	1771.36	36	56	FALSE	Q71A35,Q4A9J2
MhpJ Global proteome	J Slice Ion Trap	J Slice Ion Trap 1	ph221209_SDJ_03 (LTQ_3)	tr|Q4A7M7|Putative p216 surface protein Tax_Id=262722 [Mycoplasma hyopneumoniae]	Q4A7M7	LudwigNR_Q110_generic_forward.fasta	216630	0.5	1	1	1	0.000109	0.294	GVNPTQGVISQLGLIDSVAFKPSIANFTSDYQSVK	R	K	0.99	47	54.1	0	0	0	1	0	2	3681.9	10212.6	36	70	FALSE	Q71A35,Q4A9J2
MhpJ Global proteome	J Slice Ion Trap	J Slice Ion Trap 1	ph221209_SDJ_03 (LTQ_3)	tr|Q4A7M7|Putative p216 surface protein Tax_Id=262722 [Mycoplasma hyopneumoniae]	Q4A7M7	LudwigNR_Q110_generic_forward.fasta	216630	0.5	1	1	1	0.000109	0.294	GVNPTQGVISQLGLIDSVAFKPSIANFTSDYQSVKK	R	A	0.997	76.7	54.1	0	0	0	2	0	2	3809.01	10160.2	36	71	FALSE	Q71A35,Q4A9J2
MhpJ Global proteome	J Slice Ion Trap	J Slice Ion Trap 1	ph221209_SDJ_03 (LTQ_3)	tr|Q4A7M7|Putative p216 surface protein Tax_Id=262722 [Mycoplasma hyopneumoniae]	Q4A7M7	LudwigNR_Q110_generic_forward.fasta	216630	0.5	1	1	1	0.000109	0.294	IIGDENEFDQNNR	K	L	0.997	101	54	0	0	2	0	0	2	1563.7	308500	811	823	FALSE	Q71A35,Q4A9J2
MhpJ Global proteome	J Slice Ion Trap	J Slice Ion Trap 1	ph221209_SDJ_03 (LTQ_3)	tr|Q4A7M7|Putative p216 surface protein Tax_Id=262722 [Mycoplasma hyopneumoniae]	Q4A7M7	LudwigNR_Q110_generic_forward.fasta	216630	0.5	1	1	1	0.000109	0.294	IIGDENEFDQNNRLQYK	K	L	0.997	51.5	53.7	0	0	0	1	0	2	2096	369133	811	827	FALSE	Q71A35,Q4A9J2
MhpJ Global proteome	J Slice Ion Trap	J Slice Ion Trap 1	ph221209_SDJ_03 (LTQ_3)	tr|Q4A7M7|Putative p216 surface protein Tax_Id=262722 [Mycoplasma hyopneumoniae]	Q4A7M7	LudwigNR_Q110_generic_forward.fasta	216630	0.5	1	1	1	0.000109	0.294	KLFIELPIK	K	I	0.981	53.9	53.4	0	0	1	0	0	2	1100.71	331170	448	456	FALSE	Q71A35,Q4A9J2
MhpJ Global proteome	J Slice Ion Trap	J Slice Ion Trap 1	ph221209_SDJ_03 (LTQ_3)	tr|Q4A7M7|Putative p216 surface protein Tax_Id=262722 [Mycoplasma hyopneumoniae]	Q4A7M7	LudwigNR_Q110_generic_forward.fasta	216630	0.5	1	1	1	0.000109	0.294	KLNNDGYTLIHDK	K	L	0.997	52	53.3	0	0	4	3	0	2	1530.79	130072	1013	1025	FALSE	Q71A35,Q4A9J2
MhpJ Global proteome	J Slice Ion Trap	J Slice Ion Trap 1	ph221209_SDJ_03 (LTQ_3)	tr|Q4A7M7|Putative p216 surface protein Tax_Id=262722 [Mycoplasma hyopneumoniae]	Q4A7M7	LudwigNR_Q110_generic_forward.fasta	216630	0.5	1	1	1	0.000109	0.294	KYQVVISEFSPEDDKER	K	F	0.997	77.3	53.6	0	0	1	1	0	2	2069.02	347273	109	125	FALSE	Q71A35,Q4A9J2
MhpJ Global proteome	J Slice Ion Trap	J Slice Ion Trap 1	ph221209_SDJ_03 (LTQ_3)	tr|Q4A7M7|Putative p216 surface protein Tax_Id=262722 [Mycoplasma hyopneumoniae]	Q4A7M7	LudwigNR_Q110_generic_forward.fasta	216630	0.5	1	1	1	0.000109	0.294	LEADTIDQLNQAVENAPLGLQSFYLDTER	K	F	0.997	68.3	54.2	0	0	0	1	0	2	3264.59	41314.3	960	988	FALSE	Q71A35,Q4A9J2
MhpJ Global proteome	J Slice Ion Trap	J Slice Ion Trap 1	ph221209_SDJ_03 (LTQ_3)	tr|Q4A7M7|Putative p216 surface protein Tax_Id=262722 [Mycoplasma hyopneumoniae]	Q4A7M7	LudwigNR_Q110_generic_forward.fasta	216630	0.5	1	1	1	0.000109	0.294	LEDGNIAQSATK	K	F	0.997	81.4	53.7	0	0	4	0	0	2	1247.61	192581	136	147	FALSE	Q71A35,Q4A9J2
MhpJ Global proteome	J Slice Ion Trap	J Slice Ion Trap 1	ph221209_SDJ_03 (LTQ_3)	tr|Q4A7M7|Putative p216 surface protein Tax_Id=262722 [Mycoplasma hyopneumoniae]	Q4A7M7	LudwigNR_Q110_generic_forward.fasta	216630	0.5	1	1	1	0.000109	0.294	LFIELPIK	K	I	0.974	52.1	53.3	0	0	1	0	0	2	972.613	146746	449	456	FALSE	Q71A35,Q4A9J2
MhpJ Global proteome	J Slice Ion Trap	J Slice Ion Trap 1	ph221209_SDJ_03 (LTQ_3)	tr|Q4A7M7|Putative p216 surface protein Tax_Id=262722 [Mycoplasma hyopneumoniae]	Q4A7M7	LudwigNR_Q110_generic_forward.fasta	216630	0.5	1	1	1	0.000109	0.294	LLKDLQESWINK	K	T	0.997	67.3	53.9	0	0	2	0	0	2	1486.83	291512	828	839	FALSE	Q71A35,Q4A9J2
MhpJ Global proteome	J Slice Ion Trap	J Slice Ion Trap 1	ph221209_SDJ_03 (LTQ_3)	tr|Q4A7M7|Putative p216 surface protein Tax_Id=262722 [Mycoplasma hyopneumoniae]	Q4A7M7	LudwigNR_Q110_generic_forward.fasta	216630	0.5	1	1	1	0.000109	0.294	LNNDGYTLIHDK	K	L	0.995	61.9	53.9	0	0	1	0	0	2	1402.7	37974.4	1014	1025	FALSE	Q71A35,Q4A9J2
MhpJ Global proteome	J Slice Ion Trap	J Slice Ion Trap 1	ph221209_SDJ_03 (LTQ_3)	tr|Q4A7M7|Putative p216 surface protein Tax_Id=262722 [Mycoplasma hyopneumoniae]	Q4A7M7	LudwigNR_Q110_generic_forward.fasta	216630	0.5	1	1	1	0.000109	0.294	LQTADFSFEK	R	G	0.985	55.3	53.5	0	0	1	0	0	2	1185.58	1800610	231	240	FALSE	Q71A35,Q4A9J2
MhpJ Global proteome	J Slice Ion Trap	J Slice Ion Trap 1	ph221209_SDJ_03 (LTQ_3)	tr|Q4A7M7|Putative p216 surface protein Tax_Id=262722 [Mycoplasma hyopneumoniae]	Q4A7M7	LudwigNR_Q110_generic_forward.fasta	216630	0.5	1	1	1	0.000109	0.294	LSLLDFNNYYDGEIK	K	A	0.997	78	54.2	0	0	2	0	0	2	1803.88	69578	736	750	FALSE	Q71A35,Q4A9J2
MhpJ Global proteome	J Slice Ion Trap	J Slice Ion Trap 1	ph221209_SDJ_03 (LTQ_3)	tr|Q4A7M7|Putative p216 surface protein Tax_Id=262722 [Mycoplasma hyopneumoniae]	Q4A7M7	LudwigNR_Q110_generic_forward.fasta	216630	0.5	1	1	1	0.000109	0.294	LSLLDFNNYYDGEIKAPEFGLPLFLPK	K	E	0.997	62.6	54.2	0	0	0	1	0	2	3114.61	16277.4	736	762	FALSE	Q71A35,Q4A9J2
MhpJ Global proteome	J Slice Ion Trap	J Slice Ion Trap 1	ph221209_SDJ_03 (LTQ_3)	tr|Q4A7M7|Putative p216 surface protein Tax_Id=262722 [Mycoplasma hyopneumoniae]	Q4A7M7	LudwigNR_Q110_generic_forward.fasta	216630	0.5	1	1	1	0.000109	0.294	LVFQNDDNQIAALR	R	V	0.997	79.5	54.1	0	0	2	0	0	2	1616.84	474716	1764	1777	FALSE	Q71A35,Q4A9J2
MhpJ Global proteome	J Slice Ion Trap	J Slice Ion Trap 1	ph221209_SDJ_03 (LTQ_3)	tr|Q4A7M7|Putative p216 surface protein Tax_Id=262722 [Mycoplasma hyopneumoniae]	Q4A7M7	LudwigNR_Q110_generic_forward.fasta	216630	0.5	1	1	1	0.000109	0.294	NFNNLIIHPLSNFSAQSIKPLALTR	K	S	0.997	56.9	54.2	0	0	0	2	0	2	2809.54	451730	171	195	FALSE	Q71A35,Q4A9J2
MhpJ Global proteome	J Slice Ion Trap	J Slice Ion Trap 1	ph221209_SDJ_03 (LTQ_3)	tr|Q4A7M7|Putative p216 surface protein Tax_Id=262722 [Mycoplasma hyopneumoniae]	Q4A7M7	LudwigNR_Q110_generic_forward.fasta	216630	0.5	1	1	1	0.000109	0.294	NQDELWVYLEK	K	F	0.997	73.1	53.8	0	0	2	0	0	2	1436.71	1130730	208	218	FALSE	Q71A35,Q4A9J2
MhpJ Global proteome	J Slice Ion Trap	J Slice Ion Trap 1	ph221209_SDJ_03 (LTQ_3)	tr|Q4A7M7|Putative p216 surface protein Tax_Id=262722 [Mycoplasma hyopneumoniae]	Q4A7M7	LudwigNR_Q110_generic_forward.fasta	216630	0.5	1	1	1	0.000109	0.294	NSSNSGNSQNSNSPWEQEIISQFK	K	D	0.997	69.2	54	0	0	1	0	0	2	2684.17	4798.29	767	790	TRUE
MhpJ Global proteome	J Slice Ion Trap	J Slice Ion Trap 1	ph221209_SDJ_03 (LTQ_3)	tr|Q4A7M7|Putative p216 surface protein Tax_Id=262722 [Mycoplasma hyopneumoniae]	Q4A7M7	LudwigNR_Q110_generic_forward.fasta	216630	0.5	1	1	1	0.000109	0.294	SIKDLVNATLAR	N	N	0.955	40.1	52.6	0	0	0	1	0	1	1300.76	43897.7	398	409	FALSE	Q71A35,Q4A9J2
MhpJ Global proteome	J Slice Ion Trap	J Slice Ion Trap 1	ph221209_SDJ_03 (LTQ_3)	tr|Q4A7M7|Putative p216 surface protein Tax_Id=262722 [Mycoplasma hyopneumoniae]	Q4A7M7	LudwigNR_Q110_generic_forward.fasta	216630	0.5	1	1	1	0.000109	0.294	SQIQELIK	K	A	0.979	53.1	53.3	0	0	1	0	0	2	958.557	121541	594	601	FALSE	Q71A35,Q4A9J2
MhpJ Global proteome	J Slice Ion Trap	J Slice Ion Trap 1	ph221209_SDJ_03 (LTQ_3)	tr|Q4A7M7|Putative p216 surface protein Tax_Id=262722 [Mycoplasma hyopneumoniae]	Q4A7M7	LudwigNR_Q110_generic_forward.fasta	216630	0.5	1	1	1	0.000109	0.294	SSEFTDFVSK	K	F	0.959	49.8	53.5	0	0	1	0	0	2	1146.53	449172	83	92	FALSE	Q71A35,Q4A9J2
MhpJ Global proteome	J Slice Ion Trap	J Slice Ion Trap 1	ph221209_SDJ_03 (LTQ_3)	tr|Q4A7M7|Putative p216 surface protein Tax_Id=262722 [Mycoplasma hyopneumoniae]	Q4A7M7	LudwigNR_Q110_generic_forward.fasta	216630	0.5	1	1	1	0.000109	0.294	TKIWEKIIGDENEFDQNNR	S	L	0.997	78.9	54	0	0	0	1	0	1	2350.13	46542.3	805	823	FALSE	Q71A35,Q4A9J2
MhpJ Global proteome	J Slice Ion Trap	J Slice Ion Trap 1	ph221209_SDJ_03 (LTQ_3)	tr|Q4A7M7|Putative p216 surface protein Tax_Id=262722 [Mycoplasma hyopneumoniae]	Q4A7M7	LudwigNR_Q110_generic_forward.fasta	216630	0.5	1	1	1	0.000109	0.294	TVLEIPK	R	K	0.962	49.2	52.4	0	0	1	0	0	2	799.492	376511	102	108	FALSE	Q71A35,Q4A9J2
MhpJ Global proteome	J Slice Ion Trap	J Slice Ion Trap 1	ph221209_SDJ_03 (LTQ_3)	tr|Q4A7M7|Putative p216 surface protein Tax_Id=262722 [Mycoplasma hyopneumoniae]	Q4A7M7	LudwigNR_Q110_generic_forward.fasta	216630	0.5	1	1	1	0.000109	0.294	VGADVYQLK	K	F	0.997	64.6	53.3	0	0	2	0	0	2	992.541	95020.7	916	924	FALSE	Q71A35,Q4A9J2
MhpJ Global proteome	J Slice Ion Trap	J Slice Ion Trap 1	ph221209_SDJ_03 (LTQ_3)	tr|Q4A7M7|Putative p216 surface protein Tax_Id=262722 [Mycoplasma hyopneumoniae]	Q4A7M7	LudwigNR_Q110_generic_forward.fasta	216630	0.5	1	1	1	0.000109	0.294	YKDETFLSSIDLK	K	A	0.997	86.8	53.9	0	0	1	0	0	2	1558.8	226460	293	305	FALSE	Q71A35,Q4A9J2
MhpJ Global proteome	J Slice Ion Trap	J Slice Ion Trap 1	ph221209_SDJ_03 (LTQ_3)	tr|Q4A7M7|Putative p216 surface protein Tax_Id=262722 [Mycoplasma hyopneumoniae]	Q4A7M7	LudwigNR_Q110_generic_forward.fasta	216630	0.5	1	1	1	0.000109	0.294	YLLGLDPK	R	Q	0.975	52.2	53.1	0	0	2	0	0	2	918.53	2849260	679	686	FALSE	Q71A35,Q4A9J2
MhpJ Global proteome	J Slice Ion Trap	J Slice Ion Trap 1	ph221209_SDJ_03 (LTQ_3)	tr|Q4A7M7|Putative p216 surface protein Tax_Id=262722 [Mycoplasma hyopneumoniae]	Q4A7M7	LudwigNR_Q110_generic_forward.fasta	216630	0.5	1	1	1	0.000109	0.294	YNFLFDDLASHLDYTFLVSK	K	A	0.997	53.1	54	0	0	0	2	0	2	2409.17	46074.6	418	437	FALSE	Q71A35,Q4A9J2
MhpJ Global proteome	J Slice Ion Trap	J Slice Ion Trap 1	ph221209_SDJ_03 (LTQ_3)	tr|Q4A7M7|Putative p216 surface protein Tax_Id=262722 [Mycoplasma hyopneumoniae]	Q4A7M7	LudwigNR_Q110_generic_forward.fasta	216630	0.5	1	1	1	0.000109	0.294	YQVVISEFSPEDDKER	K	F	0.997	79.8	54.2	0	0	1	0	0	2	1940.92	605129	110	125	FALSE	Q71A35,Q4A9J2
MhpJ Global proteome	J Slice Ion Trap	J Slice Ion Trap 1	ph221209_SDJ_03 (LTQ_3)	sp|Q4AAP5|Protein translocase subunit secA Tax_Id=262719 [Mycoplasma hyopneumoniae]	Q4A8S6,Q4AAP5,Q601A7	LudwigNR_Q110_generic_forward.fasta	112329	1	14	15	29	0.00317	0.168	DNMVFSAAEK	R	V	0.994	60.3	53.3	0	0	1	0	0	2	1127.5	17963.8	185	194	TRUE
MhpJ Global proteome	J Slice Ion Trap	J Slice Ion Trap 1	ph221209_SDJ_03 (LTQ_3)	sp|Q4AAP5|Protein translocase subunit secA Tax_Id=262719 [Mycoplasma hyopneumoniae]	Q4A8S6,Q4AAP5,Q601A7	LudwigNR_Q110_generic_forward.fasta	112329	1	14	15	29	0.00317	0.168	DVEYIVQDGK	R	I	0.969	51.2	53.4	0	0	1	0	0	2	1165.57	60607.4	300	309	TRUE
MhpJ Global proteome	J Slice Ion Trap	J Slice Ion Trap 1	ph221209_SDJ_03 (LTQ_3)	sp|Q4AAP5|Protein translocase subunit secA Tax_Id=262719 [Mycoplasma hyopneumoniae]	Q4A8S6,Q4AAP5,Q601A7	LudwigNR_Q110_generic_forward.fasta	112329	1	14	15	29	0.00317	0.168	FFISLQDQLFR	R	R	0.997	70.1	53.8	0	0	1	0	0	2	1413.75	7544.43	534	544	TRUE
MhpJ Global proteome	J Slice Ion Trap	J Slice Ion Trap 1	ph221209_SDJ_03 (LTQ_3)	sp|Q4AAP5|Protein translocase subunit secA Tax_Id=262719 [Mycoplasma hyopneumoniae]	Q4A8S6,Q4AAP5,Q601A7	LudwigNR_Q110_generic_forward.fasta	112329	1	14	15	29	0.00317	0.168	IALVDQFTGR	K	I	0.997	67.4	53.5	0	0	2	0	0	2	1119.62	734602	310	319	TRUE
MhpJ Global proteome	J Slice Ion Trap	J Slice Ion Trap 1	ph221209_SDJ_03 (LTQ_3)	sp|Q4AAP5|Protein translocase subunit secA Tax_Id=262719 [Mycoplasma hyopneumoniae]	Q4A8S6,Q4AAP5,Q601A7	LudwigNR_Q110_generic_forward.fasta	112329	1	14	15	29	0.00317	0.168	NAITIATNMAGR	K	G	0.997	84.6	53.7	0	0	3	0	0	2	1248.64	49711.3	475	486	TRUE
MhpJ Global proteome	J Slice Ion Trap	J Slice Ion Trap 1	ph221209_SDJ_03 (LTQ_3)	sp|Q4AAP5|Protein translocase subunit secA Tax_Id=262719 [Mycoplasma hyopneumoniae]	Q4A8S6,Q4AAP5,Q601A7	LudwigNR_Q110_generic_forward.fasta	112329	1	14	15	29	0.00317	0.168	NLINFLNDNLSR	K	I	0.994	61.4	53.9	0	0	2	0	0	2	1432.75	324233	649	660	TRUE
MhpJ Global proteome	J Slice Ion Trap	J Slice Ion Trap 1	ph221209_SDJ_03 (LTQ_3)	sp|Q4AAP5|Protein translocase subunit secA Tax_Id=262719 [Mycoplasma hyopneumoniae]	Q4A8S6,Q4AAP5,Q601A7	LudwigNR_Q110_generic_forward.fasta	112329	1	14	15	29	0.00317	0.168	NLYEIQNSEIVHR	R	I	0.997	75.4	54.1	0	0	2	0	0	2	1614.82	902642	274	286	TRUE
MhpJ Global proteome	J Slice Ion Trap	J Slice Ion Trap 1	ph221209_SDJ_03 (LTQ_3)	sp|Q4AAP5|Protein translocase subunit secA Tax_Id=262719 [Mycoplasma hyopneumoniae]	Q4A8S6,Q4AAP5,Q601A7	LudwigNR_Q110_generic_forward.fasta	112329	1	14	15	29	0.00317	0.168	NPYQIFTEEATK	K	K	0.984	55.2	53.8	0	0	1	0	0	2	1440.7	82787.7	746	757	TRUE
MhpJ Global proteome	J Slice Ion Trap	J Slice Ion Trap 1	ph221209_SDJ_03 (LTQ_3)	sp|Q4AAP5|Protein translocase subunit secA Tax_Id=262719 [Mycoplasma hyopneumoniae]	Q4A8S6,Q4AAP5,Q601A7	LudwigNR_Q110_generic_forward.fasta	112329	1	14	15	29	0.00317	0.168	NQAIISEVER	K	V	0.997	68.5	53.5	0	0	1	0	0	2	1158.61	114335	412	421	TRUE
MhpJ Global proteome	J Slice Ion Trap	J Slice Ion Trap 1	ph221209_SDJ_03 (LTQ_3)	sp|Q4AAP5|Protein translocase subunit secA Tax_Id=262719 [Mycoplasma hyopneumoniae]	Q4A8S6,Q4AAP5,Q601A7	LudwigNR_Q110_generic_forward.fasta	112329	1	14	15	29	0.00317	0.168	SFYGAMTDFDLANQTNIFK	R	K	0.984	55.7	54.2	0	0	1	0	0	2	2199.01	3246.82	29	47	TRUE
MhpJ Global proteome	J Slice Ion Trap	J Slice Ion Trap 1	ph221209_SDJ_03 (LTQ_3)	sp|Q4AAP5|Protein translocase subunit secA Tax_Id=262719 [Mycoplasma hyopneumoniae]	Q4A8S6,Q4AAP5,Q601A7	LudwigNR_Q110_generic_forward.fasta	112329	1	14	15	29	0.00317	0.168	SYSEGLQQALQAK	R	E	0.997	103	53.8	0	0	2	0	0	2	1422.72	427056	325	337	TRUE
MhpJ Global proteome	J Slice Ion Trap	J Slice Ion Trap 1	ph221209_SDJ_03 (LTQ_3)	sp|Q4AAP5|Protein translocase subunit secA Tax_Id=262719 [Mycoplasma hyopneumoniae]	Q4A8S6,Q4AAP5,Q601A7	LudwigNR_Q110_generic_forward.fasta	112329	1	14	15	29	0.00317	0.168	TEEQEFIDVYNMR	K	V	0.997	69.4	54.1	0	0	2	0	0	2	1689.74	324297	373	385	TRUE
MhpJ Global proteome	J Slice Ion Trap	J Slice Ion Trap 1	ph221209_SDJ_03 (LTQ_3)	sp|Q4AAP5|Protein translocase subunit secA Tax_Id=262719 [Mycoplasma hyopneumoniae]	Q4A8S6,Q4AAP5,Q601A7	LudwigNR_Q110_generic_forward.fasta	112329	1	14	15	29	0.00317	0.168	TLATITYQNFFR	K	L	0.997	73.1	53.9	0	0	2	0	0	2	1474.77	579082	348	359	TRUE
MhpJ Global proteome	J Slice Ion Trap	J Slice Ion Trap 1	ph221209_SDJ_03 (LTQ_3)	sp|Q4AAP5|Protein translocase subunit secA Tax_Id=262719 [Mycoplasma hyopneumoniae]	Q4A8S6,Q4AAP5,Q601A7	LudwigNR_Q110_generic_forward.fasta	112329	1	14	15	29	0.00317	0.168	VDAFAVAR	R	E	0.992	58.2	53.1	0	0	8	0	0	2	848.462	95864.7	61	68	TRUE
MhpJ Global proteome	J Slice Ion Trap	J Slice Ion Trap 1	ph221209_SDJ_03 (LTQ_3)	tr|Q4A9J2|Putative P216 surface protein Tax_Id=262719 [Mycoplasma hyopneumoniae]	Q4A9J2,Q71A35	LudwigNR_Q110_generic_forward.fasta	215630	1	58	72	108	0.0118	0.351	AALGQYSYIVDK	K	N	0.997	83.1	53.7	0	0	1	0	0	2	1327.69	638492	159	170	TRUE
MhpJ Global proteome	J Slice Ion Trap	J Slice Ion Trap 1	ph221209_SDJ_03 (LTQ_3)	tr|Q4A9J2|Putative P216 surface protein Tax_Id=262719 [Mycoplasma hyopneumoniae]	Q4A9J2,Q71A35	LudwigNR_Q110_generic_forward.fasta	215630	1	58	72	108	0.0118	0.351	AFGLLYPGVNEELEQAR	K	R	0.997	74	54.2	0	0	1	1	0	2	1905.97	586473	494	510	TRUE
MhpJ Global proteome	J Slice Ion Trap	J Slice Ion Trap 1	ph221209_SDJ_03 (LTQ_3)	tr|Q4A9J2|Putative P216 surface protein Tax_Id=262719 [Mycoplasma hyopneumoniae]	Q4A9J2,Q71A35	LudwigNR_Q110_generic_forward.fasta	215630	1	58	72	108	0.0118	0.351	AGLGSSPDKPYMIK	K	D	0.997	68.4	53.9	0	0	2	0	0	2	1463.76	196476	569	582	TRUE
MhpJ Global proteome	J Slice Ion Trap	J Slice Ion Trap 1	ph221209_SDJ_03 (LTQ_3)	tr|Q4A9J2|Putative P216 surface protein Tax_Id=262719 [Mycoplasma hyopneumoniae]	Q4A9J2,Q71A35	LudwigNR_Q110_generic_forward.fasta	215630	1	58	72	108	0.0118	0.351	AGLQFEGYENLPSDFNLEDLK	K	N	0.997	72.3	54.1	0	0	1	1	0	2	2400.12	243217	699	719	TRUE
MhpJ Global proteome	J Slice Ion Trap	J Slice Ion Trap 1	ph221209_SDJ_03 (LTQ_3)	tr|Q4A9J2|Putative P216 surface protein Tax_Id=262719 [Mycoplasma hyopneumoniae]	Q4A9J2,Q71A35	LudwigNR_Q110_generic_forward.fasta	215630	1	58	72	108	0.0118	0.351	AINNQDGLEEDDNITER	K	L	0.997	61	53.6	0	0	3	2	0	2	1945.87	343785	539	555	TRUE
MhpJ Global proteome	J Slice Ion Trap	J Slice Ion Trap 1	ph221209_SDJ_03 (LTQ_3)	tr|Q4A9J2|Putative P216 surface protein Tax_Id=262719 [Mycoplasma hyopneumoniae]	Q4A9J2,Q71A35	LudwigNR_Q110_generic_forward.fasta	215630	1	58	72	108	0.0118	0.351	AINNQDGLEEDDNITERLPENSPIQYQQEK	K	A	0.997	108	54.2	0	0	0	2	0	2	3501.63	311713	539	568	TRUE
MhpJ Global proteome	J Slice Ion Trap	J Slice Ion Trap 1	ph221209_SDJ_03 (LTQ_3)	tr|Q4A9J2|Putative P216 surface protein Tax_Id=262719 [Mycoplasma hyopneumoniae]	Q4A9J2,Q71A35	LudwigNR_Q110_generic_forward.fasta	215630	1	58	72	108	0.0118	0.351	APEFGLPLFLPK	K	E	0.996	62.5	53.8	0	0	2	0	0	2	1328.76	1470540	751	762	TRUE
MhpJ Global proteome	J Slice Ion Trap	J Slice Ion Trap 1	ph221209_SDJ_03 (LTQ_3)	tr|Q4A9J2|Putative P216 surface protein Tax_Id=262719 [Mycoplasma hyopneumoniae]	Q4A9J2,Q71A35	LudwigNR_Q110_generic_forward.fasta	215630	1	58	72	108	0.0118	0.351	DLQESWINK	K	T	0.992	58.7	53.5	0	0	2	0	0	2	1132.56	1513820	831	839	TRUE
MhpJ Global proteome	J Slice Ion Trap	J Slice Ion Trap 1	ph221209_SDJ_03 (LTQ_3)	tr|Q4A9J2|Putative P216 surface protein Tax_Id=262719 [Mycoplasma hyopneumoniae]	Q4A9J2,Q71A35	LudwigNR_Q110_generic_forward.fasta	215630	1	58	72	108	0.0118	0.351	DLVNATLAR	K	N	0.991	57.8	53.3	0	0	1	0	0	2	972.547	543185	401	409	TRUE
MhpJ Global proteome	J Slice Ion Trap	J Slice Ion Trap 1	ph221209_SDJ_03 (LTQ_3)	tr|Q4A9J2|Putative P216 surface protein Tax_Id=262719 [Mycoplasma hyopneumoniae]	Q4A9J2,Q71A35	LudwigNR_Q110_generic_forward.fasta	215630	1	58	72	108	0.0118	0.351	DNLYWTYLGDKLK	R	V	0.997	81.7	54	0	0	1	0	0	2	1628.83	132053	842	854	TRUE
MhpJ Global proteome	J Slice Ion Trap	J Slice Ion Trap 1	ph221209_SDJ_03 (LTQ_3)	tr|Q4A9J2|Putative P216 surface protein Tax_Id=262719 [Mycoplasma hyopneumoniae]	Q4A9J2,Q71A35	LudwigNR_Q110_generic_forward.fasta	215630	1	58	72	108	0.0118	0.351	DQNLSNQDQLAQFSTK	K	I	0.997	90.4	54.2	0	0	1	0	0	2	1836.87	629443	791	806	TRUE
MhpJ Global proteome	J Slice Ion Trap	J Slice Ion Trap 1	ph221209_SDJ_03 (LTQ_3)	tr|Q4A9J2|Putative P216 surface protein Tax_Id=262719 [Mycoplasma hyopneumoniae]	Q4A9J2,Q71A35	LudwigNR_Q110_generic_forward.fasta	215630	1	58	72	108	0.0118	0.351	EKLEDGNIAQSATK	K	F	0.997	64.7	54	0	0	2	0	0	2	1503.77	51015.3	134	147	TRUE
MhpJ Global proteome	J Slice Ion Trap	J Slice Ion Trap 1	ph221209_SDJ_03 (LTQ_3)	tr|Q4A9J2|Putative P216 surface protein Tax_Id=262719 [Mycoplasma hyopneumoniae]	Q4A9J2,Q71A35	LudwigNR_Q110_generic_forward.fasta	215630	1	58	72	108	0.0118	0.351	EWASDLNQDQK	K	T	0.997	81.2	53.8	0	0	7	0	0	2	1333.6	82484.6	260	270	TRUE
MhpJ Global proteome	J Slice Ion Trap	J Slice Ion Trap 1	ph221209_SDJ_03 (LTQ_3)	tr|Q4A9J2|Putative P216 surface protein Tax_Id=262719 [Mycoplasma hyopneumoniae]	Q4A9J2,Q71A35	LudwigNR_Q110_generic_forward.fasta	215630	1	58	72	108	0.0118	0.351	FDFLTNNGR	K	T	0.982	53.8	53	0	0	1	0	0	2	1083.52	891494	93	101	TRUE
MhpJ Global proteome	J Slice Ion Trap	J Slice Ion Trap 1	ph221209_SDJ_03 (LTQ_3)	tr|Q4A9J2|Putative P216 surface protein Tax_Id=262719 [Mycoplasma hyopneumoniae]	Q4A9J2,Q71A35	LudwigNR_Q110_generic_forward.fasta	215630	1	58	72	108	0.0118	0.351	FFDLEALK	K	A	0.953	48.4	52.8	0	0	1	0	0	2	982.524	238857	219	226	TRUE
MhpJ Global proteome	J Slice Ion Trap	J Slice Ion Trap 1	ph221209_SDJ_03 (LTQ_3)	tr|Q4A9J2|Putative P216 surface protein Tax_Id=262719 [Mycoplasma hyopneumoniae]	Q4A9J2,Q71A35	LudwigNR_Q110_generic_forward.fasta	215630	1	58	72	108	0.0118	0.351	FHYAIGFDDNAGK	K	F	0.974	52.7	53.9	0	0	2	0	0	2	1455.65	1553350	925	937	TRUE
MhpJ Global proteome	J Slice Ion Trap	J Slice Ion Trap 1	ph221209_SDJ_03 (LTQ_3)	tr|Q4A9J2|Putative P216 surface protein Tax_Id=262719 [Mycoplasma hyopneumoniae]	Q4A9J2,Q71A35	LudwigNR_Q110_generic_forward.fasta	215630	1	58	72	108	0.0118	0.351	FIYLLPLDMPK	K	A	0.997	66.1	53.7	0	0	3	0	0	2	1365.75	1252330	148	158	TRUE
MhpJ Global proteome	J Slice Ion Trap	J Slice Ion Trap 1	ph221209_SDJ_03 (LTQ_3)	tr|Q4A9J2|Putative P216 surface protein Tax_Id=262719 [Mycoplasma hyopneumoniae]	Q4A9J2,Q71A35	LudwigNR_Q110_generic_forward.fasta	215630	1	58	72	108	0.0118	0.351	FNQEVIR	K	S	0.991	57.7	53.1	0	0	5	0	0	2	905.484	960530	938	944	TRUE
MhpJ Global proteome	J Slice Ion Trap	J Slice Ion Trap 1	ph221209_SDJ_03 (LTQ_3)	tr|Q4A9J2|Putative P216 surface protein Tax_Id=262719 [Mycoplasma hyopneumoniae]	Q4A9J2,Q71A35	LudwigNR_Q110_generic_forward.fasta	215630	1	58	72	108	0.0118	0.351	FSLYEYDALSFYSQLQELVSKPNSIK	K	D	0.997	87.4	54.2	0	0	0	2	0	2	3070.53	12607.4	375	400	TRUE
MhpJ Global proteome	J Slice Ion Trap	J Slice Ion Trap 1	ph221209_SDJ_03 (LTQ_3)	tr|Q4A9J2|Putative P216 surface protein Tax_Id=262719 [Mycoplasma hyopneumoniae]	Q4A9J2,Q71A35	LudwigNR_Q110_generic_forward.fasta	215630	1	58	72	108	0.0118	0.351	GNLVDPFVYSFIR	K	N	0.997	65.7	53.9	0	0	1	1	0	2	1526.8	219218	241	253	TRUE
MhpJ Global proteome	J Slice Ion Trap	J Slice Ion Trap 1	ph221209_SDJ_03 (LTQ_3)	tr|Q4A9J2|Putative P216 surface protein Tax_Id=262719 [Mycoplasma hyopneumoniae]	Q4A9J2,Q71A35	LudwigNR_Q110_generic_forward.fasta	215630	1	58	72	108	0.0118	0.351	GNVSSQQQQQQQQQPGGGNQGSGLIQR	K	L	0.996	50.4	54.2	0	0	0	1	0	2	2838.35	3394.72	1370	1396	TRUE
MhpJ Global proteome	J Slice Ion Trap	J Slice Ion Trap 1	ph221209_SDJ_03 (LTQ_3)	tr|Q4A9J2|Putative P216 surface protein Tax_Id=262719 [Mycoplasma hyopneumoniae]	Q4A9J2,Q71A35	LudwigNR_Q110_generic_forward.fasta	215630	1	58	72	108	0.0118	0.351	GVNPTQGVISQLGLIDSVAFK	R	P	0.954	50	54.2	0	0	1	0	0	1	2143.18	1771.36	36	56	TRUE
MhpJ Global proteome	J Slice Ion Trap	J Slice Ion Trap 1	ph221209_SDJ_03 (LTQ_3)	tr|Q4A9J2|Putative P216 surface protein Tax_Id=262719 [Mycoplasma hyopneumoniae]	Q4A9J2,Q71A35	LudwigNR_Q110_generic_forward.fasta	215630	1	58	72	108	0.0118	0.351	GVNPTQGVISQLGLIDSVAFKPSIANFTSDYQSVK	R	K	0.99	47	54.1	0	0	0	1	0	2	3681.9	10212.6	36	70	TRUE
MhpJ Global proteome	J Slice Ion Trap	J Slice Ion Trap 1	ph221209_SDJ_03 (LTQ_3)	tr|Q4A9J2|Putative P216 surface protein Tax_Id=262719 [Mycoplasma hyopneumoniae]	Q4A9J2,Q71A35	LudwigNR_Q110_generic_forward.fasta	215630	1	58	72	108	0.0118	0.351	GVNPTQGVISQLGLIDSVAFKPSIANFTSDYQSVKK	R	A	0.997	76.7	54.1	0	0	0	2	0	2	3809.01	10160.2	36	71	TRUE
MhpJ Global proteome	J Slice Ion Trap	J Slice Ion Trap 1	ph221209_SDJ_03 (LTQ_3)	tr|Q4A9J2|Putative P216 surface protein Tax_Id=262719 [Mycoplasma hyopneumoniae]	Q4A9J2,Q71A35	LudwigNR_Q110_generic_forward.fasta	215630	1	58	72	108	0.0118	0.351	IIGDENEFDQNNR	K	L	0.997	101	54	0	0	2	0	0	2	1563.7	308500	811	823	TRUE
MhpJ Global proteome	J Slice Ion Trap	J Slice Ion Trap 1	ph221209_SDJ_03 (LTQ_3)	tr|Q4A9J2|Putative P216 surface protein Tax_Id=262719 [Mycoplasma hyopneumoniae]	Q4A9J2,Q71A35	LudwigNR_Q110_generic_forward.fasta	215630	1	58	72	108	0.0118	0.351	IIGDENEFDQNNRLQYK	K	L	0.997	51.5	53.7	0	0	0	1	0	2	2096	369133	811	827	TRUE
MhpJ Global proteome	J Slice Ion Trap	J Slice Ion Trap 1	ph221209_SDJ_03 (LTQ_3)	tr|Q4A9J2|Putative P216 surface protein Tax_Id=262719 [Mycoplasma hyopneumoniae]	Q4A9J2,Q71A35	LudwigNR_Q110_generic_forward.fasta	215630	1	58	72	108	0.0118	0.351	KLFIELPIK	K	I	0.981	53.9	53.4	0	0	1	0	0	2	1100.71	331170	448	456	TRUE
MhpJ Global proteome	J Slice Ion Trap	J Slice Ion Trap 1	ph221209_SDJ_03 (LTQ_3)	tr|Q4A9J2|Putative P216 surface protein Tax_Id=262719 [Mycoplasma hyopneumoniae]	Q4A9J2,Q71A35	LudwigNR_Q110_generic_forward.fasta	215630	1	58	72	108	0.0118	0.351	KLNNDGYTLIHDK	K	L	0.997	52	53.3	0	0	4	3	0	2	1530.79	130072	1013	1025	TRUE
MhpJ Global proteome	J Slice Ion Trap	J Slice Ion Trap 1	ph221209_SDJ_03 (LTQ_3)	tr|Q4A9J2|Putative P216 surface protein Tax_Id=262719 [Mycoplasma hyopneumoniae]	Q4A9J2,Q71A35	LudwigNR_Q110_generic_forward.fasta	215630	1	58	72	108	0.0118	0.351	KPVIPQISSSPEK	K	D	0.99	58	53.7	0	0	1	0	0	2	1409.8	53244.2	1028	1040	TRUE
MhpJ Global proteome	J Slice Ion Trap	J Slice Ion Trap 1	ph221209_SDJ_03 (LTQ_3)	tr|Q4A9J2|Putative P216 surface protein Tax_Id=262719 [Mycoplasma hyopneumoniae]	Q4A9J2,Q71A35	LudwigNR_Q110_generic_forward.fasta	215630	1	58	72	108	0.0118	0.351	KPVIPQISSSPEKDWFEGK	K	L	0.997	51.1	53.9	0	0	0	1	0	2	2172.13	377717	1028	1046	TRUE
MhpJ Global proteome	J Slice Ion Trap	J Slice Ion Trap 1	ph221209_SDJ_03 (LTQ_3)	tr|Q4A9J2|Putative P216 surface protein Tax_Id=262719 [Mycoplasma hyopneumoniae]	Q4A9J2,Q71A35	LudwigNR_Q110_generic_forward.fasta	215630	1	58	72	108	0.0118	0.351	KYQVVISEFSPEDDKER	K	F	0.997	77.3	53.6	0	0	1	1	0	2	2069.02	347273	109	125	TRUE
MhpJ Global proteome	J Slice Ion Trap	J Slice Ion Trap 1	ph221209_SDJ_03 (LTQ_3)	tr|Q4A9J2|Putative P216 surface protein Tax_Id=262719 [Mycoplasma hyopneumoniae]	Q4A9J2,Q71A35	LudwigNR_Q110_generic_forward.fasta	215630	1	58	72	108	0.0118	0.351	LEADTIDQLNQAVENAPLGLQSFYLDTER	K	F	0.997	68.3	54.2	0	0	0	1	0	2	3264.59	41314.3	960	988	TRUE
MhpJ Global proteome	J Slice Ion Trap	J Slice Ion Trap 1	ph221209_SDJ_03 (LTQ_3)	tr|Q4A9J2|Putative P216 surface protein Tax_Id=262719 [Mycoplasma hyopneumoniae]	Q4A9J2,Q71A35	LudwigNR_Q110_generic_forward.fasta	215630	1	58	72	108	0.0118	0.351	LEDGNIAQSATK	K	F	0.997	81.4	53.7	0	0	4	0	0	2	1247.61	192581	136	147	TRUE
MhpJ Global proteome	J Slice Ion Trap	J Slice Ion Trap 1	ph221209_SDJ_03 (LTQ_3)	tr|Q4A9J2|Putative P216 surface protein Tax_Id=262719 [Mycoplasma hyopneumoniae]	Q4A9J2,Q71A35	LudwigNR_Q110_generic_forward.fasta	215630	1	58	72	108	0.0118	0.351	LFIELPIK	K	I	0.974	52.1	53.3	0	0	1	0	0	2	972.613	146746	449	456	TRUE
MhpJ Global proteome	J Slice Ion Trap	J Slice Ion Trap 1	ph221209_SDJ_03 (LTQ_3)	tr|Q4A9J2|Putative P216 surface protein Tax_Id=262719 [Mycoplasma hyopneumoniae]	Q4A9J2,Q71A35	LudwigNR_Q110_generic_forward.fasta	215630	1	58	72	108	0.0118	0.351	LKEQLFEVNPR	R	I	0.971	42.3	53.2	0	0	0	2	0	2	1372.76	6651880	624	634	TRUE
MhpJ Global proteome	J Slice Ion Trap	J Slice Ion Trap 1	ph221209_SDJ_03 (LTQ_3)	tr|Q4A9J2|Putative P216 surface protein Tax_Id=262719 [Mycoplasma hyopneumoniae]	Q4A9J2,Q71A35	LudwigNR_Q110_generic_forward.fasta	215630	1	58	72	108	0.0118	0.351	LLKDLQESWINK	K	T	0.997	67.3	53.9	0	0	2	0	0	2	1486.83	291512	828	839	TRUE
MhpJ Global proteome	J Slice Ion Trap	J Slice Ion Trap 1	ph221209_SDJ_03 (LTQ_3)	tr|Q4A9J2|Putative P216 surface protein Tax_Id=262719 [Mycoplasma hyopneumoniae]	Q4A9J2,Q71A35	LudwigNR_Q110_generic_forward.fasta	215630	1	58	72	108	0.0118	0.351	LNNDGYTLIHDK	K	L	0.995	61.9	53.9	0	0	1	0	0	2	1402.7	37974.4	1014	1025	TRUE
MhpJ Global proteome	J Slice Ion Trap	J Slice Ion Trap 1	ph221209_SDJ_03 (LTQ_3)	tr|Q4A9J2|Putative P216 surface protein Tax_Id=262719 [Mycoplasma hyopneumoniae]	Q4A9J2,Q71A35	LudwigNR_Q110_generic_forward.fasta	215630	1	58	72	108	0.0118	0.351	LPENSPIQYQQEK	R	A	0.997	67.7	54	0	0	2	0	0	2	1573.79	1620420	556	568	TRUE
MhpJ Global proteome	J Slice Ion Trap	J Slice Ion Trap 1	ph221209_SDJ_03 (LTQ_3)	tr|Q4A9J2|Putative P216 surface protein Tax_Id=262719 [Mycoplasma hyopneumoniae]	Q4A9J2,Q71A35	LudwigNR_Q110_generic_forward.fasta	215630	1	58	72	108	0.0118	0.351	LQTADFSFEK	R	G	0.985	55.3	53.5	0	0	1	0	0	2	1185.58	1800610	231	240	TRUE
MhpJ Global proteome	J Slice Ion Trap	J Slice Ion Trap 1	ph221209_SDJ_03 (LTQ_3)	tr|Q4A9J2|Putative P216 surface protein Tax_Id=262719 [Mycoplasma hyopneumoniae]	Q4A9J2,Q71A35	LudwigNR_Q110_generic_forward.fasta	215630	1	58	72	108	0.0118	0.351	LSLLDFNNYYDGEIK	K	A	0.997	78	54.2	0	0	2	0	0	2	1803.88	69578	736	750	TRUE
MhpJ Global proteome	J Slice Ion Trap	J Slice Ion Trap 1	ph221209_SDJ_03 (LTQ_3)	tr|Q4A9J2|Putative P216 surface protein Tax_Id=262719 [Mycoplasma hyopneumoniae]	Q4A9J2,Q71A35	LudwigNR_Q110_generic_forward.fasta	215630	1	58	72	108	0.0118	0.351	LSLLDFNNYYDGEIKAPEFGLPLFLPK	K	E	0.997	62.6	54.2	0	0	0	1	0	2	3114.61	16277.4	736	762	TRUE
MhpJ Global proteome	J Slice Ion Trap	J Slice Ion Trap 1	ph221209_SDJ_03 (LTQ_3)	tr|Q4A9J2|Putative P216 surface protein Tax_Id=262719 [Mycoplasma hyopneumoniae]	Q4A9J2,Q71A35	LudwigNR_Q110_generic_forward.fasta	215630	1	58	72	108	0.0118	0.351	LVFQNDDNQIAALR	R	V	0.997	79.5	54.1	0	0	2	0	0	2	1616.84	474716	1757	1770	TRUE
MhpJ Global proteome	J Slice Ion Trap	J Slice Ion Trap 1	ph221209_SDJ_03 (LTQ_3)	tr|Q4A9J2|Putative P216 surface protein Tax_Id=262719 [Mycoplasma hyopneumoniae]	Q4A9J2,Q71A35	LudwigNR_Q110_generic_forward.fasta	215630	1	58	72	108	0.0118	0.351	NFNNLIIHPLSNFSAQSIKPLALTR	K	S	0.997	56.9	54.2	0	0	0	2	0	2	2809.54	451730	171	195	TRUE
MhpJ Global proteome	J Slice Ion Trap	J Slice Ion Trap 1	ph221209_SDJ_03 (LTQ_3)	tr|Q4A9J2|Putative P216 surface protein Tax_Id=262719 [Mycoplasma hyopneumoniae]	Q4A9J2,Q71A35	LudwigNR_Q110_generic_forward.fasta	215630	1	58	72	108	0.0118	0.351	NKYWQIYSSASPAFQNK	K	W	0.961	50.8	54.2	0	0	1	0	0	2	2031.99	225084	654	670	TRUE
MhpJ Global proteome	J Slice Ion Trap	J Slice Ion Trap 1	ph221209_SDJ_03 (LTQ_3)	tr|Q4A9J2|Putative P216 surface protein Tax_Id=262719 [Mycoplasma hyopneumoniae]	Q4A9J2,Q71A35	LudwigNR_Q110_generic_forward.fasta	215630	1	58	72	108	0.0118	0.351	NPQNGKEWASDLNQDQK	R	T	0.997	72.6	54.2	0	0	2	0	0	2	1973.88	58862.6	254	270	TRUE
MhpJ Global proteome	J Slice Ion Trap	J Slice Ion Trap 1	ph221209_SDJ_03 (LTQ_3)	tr|Q4A9J2|Putative P216 surface protein Tax_Id=262719 [Mycoplasma hyopneumoniae]	Q4A9J2,Q71A35	LudwigNR_Q110_generic_forward.fasta	215630	1	58	72	108	0.0118	0.351	NQDELWVYLEK	K	F	0.997	73.1	53.8	0	0	2	0	0	2	1436.71	1130730	208	218	TRUE
MhpJ Global proteome	J Slice Ion Trap	J Slice Ion Trap 1	ph221209_SDJ_03 (LTQ_3)	tr|Q4A9J2|Putative P216 surface protein Tax_Id=262719 [Mycoplasma hyopneumoniae]	Q4A9J2,Q71A35	LudwigNR_Q110_generic_forward.fasta	215630	1	58	72	108	0.0118	0.351	NSSNIGSSQNSNSPWEQEIISQFK	K	D	0.997	69.2	54	0	0	2	0	0	2	2684.2	72147.7	767	790	TRUE
MhpJ Global proteome	J Slice Ion Trap	J Slice Ion Trap 1	ph221209_SDJ_03 (LTQ_3)	tr|Q4A9J2|Putative P216 surface protein Tax_Id=262719 [Mycoplasma hyopneumoniae]	Q4A9J2,Q71A35	LudwigNR_Q110_generic_forward.fasta	215630	1	58	72	108	0.0118	0.351	SIKDLVNATLAR	N	N	0.955	40.1	52.6	0	0	0	1	0	1	1300.76	43897.7	398	409	TRUE
MhpJ Global proteome	J Slice Ion Trap	J Slice Ion Trap 1	ph221209_SDJ_03 (LTQ_3)	tr|Q4A9J2|Putative P216 surface protein Tax_Id=262719 [Mycoplasma hyopneumoniae]	Q4A9J2,Q71A35	LudwigNR_Q110_generic_forward.fasta	215630	1	58	72	108	0.0118	0.351	SQIQELIK	K	A	0.979	53.1	53.3	0	0	1	0	0	2	958.557	121541	594	601	TRUE
MhpJ Global proteome	J Slice Ion Trap	J Slice Ion Trap 1	ph221209_SDJ_03 (LTQ_3)	tr|Q4A9J2|Putative P216 surface protein Tax_Id=262719 [Mycoplasma hyopneumoniae]	Q4A9J2,Q71A35	LudwigNR_Q110_generic_forward.fasta	215630	1	58	72	108	0.0118	0.351	SSEFTDFVSK	K	F	0.959	49.8	53.5	0	0	1	0	0	2	1146.53	449172	83	92	TRUE
MhpJ Global proteome	J Slice Ion Trap	J Slice Ion Trap 1	ph221209_SDJ_03 (LTQ_3)	tr|Q4A9J2|Putative P216 surface protein Tax_Id=262719 [Mycoplasma hyopneumoniae]	Q4A9J2,Q71A35	LudwigNR_Q110_generic_forward.fasta	215630	1	58	72	108	0.0118	0.351	TKIWEKIIGDENEFDQNNR	S	L	0.997	78.9	54	0	0	0	1	0	1	2350.13	46542.3	805	823	TRUE
MhpJ Global proteome	J Slice Ion Trap	J Slice Ion Trap 1	ph221209_SDJ_03 (LTQ_3)	tr|Q4A9J2|Putative P216 surface protein Tax_Id=262719 [Mycoplasma hyopneumoniae]	Q4A9J2,Q71A35	LudwigNR_Q110_generic_forward.fasta	215630	1	58	72	108	0.0118	0.351	TVLEIPK	R	K	0.962	49.2	52.4	0	0	1	0	0	2	799.492	376511	102	108	TRUE
MhpJ Global proteome	J Slice Ion Trap	J Slice Ion Trap 1	ph221209_SDJ_03 (LTQ_3)	tr|Q4A9J2|Putative P216 surface protein Tax_Id=262719 [Mycoplasma hyopneumoniae]	Q4A9J2,Q71A35	LudwigNR_Q110_generic_forward.fasta	215630	1	58	72	108	0.0118	0.351	VGADVYQLK	K	F	0.997	64.6	53.3	0	0	2	0	0	2	992.541	95020.7	916	924	TRUE
MhpJ Global proteome	J Slice Ion Trap	J Slice Ion Trap 1	ph221209_SDJ_03 (LTQ_3)	tr|Q4A9J2|Putative P216 surface protein Tax_Id=262719 [Mycoplasma hyopneumoniae]	Q4A9J2,Q71A35	LudwigNR_Q110_generic_forward.fasta	215630	1	58	72	108	0.0118	0.351	YGPLGFQNGPNFK	K	T	0.997	71.5	53.8	0	0	1	0	0	2	1438.71	38845.2	1739	1751	TRUE
MhpJ Global proteome	J Slice Ion Trap	J Slice Ion Trap 1	ph221209_SDJ_03 (LTQ_3)	tr|Q4A9J2|Putative P216 surface protein Tax_Id=262719 [Mycoplasma hyopneumoniae]	Q4A9J2,Q71A35	LudwigNR_Q110_generic_forward.fasta	215630	1	58	72	108	0.0118	0.351	YKDETFLSSIDLK	K	A	0.997	86.8	53.9	0	0	1	0	0	2	1558.8	226460	293	305	TRUE
MhpJ Global proteome	J Slice Ion Trap	J Slice Ion Trap 1	ph221209_SDJ_03 (LTQ_3)	tr|Q4A9J2|Putative P216 surface protein Tax_Id=262719 [Mycoplasma hyopneumoniae]	Q4A9J2,Q71A35	LudwigNR_Q110_generic_forward.fasta	215630	1	58	72	108	0.0118	0.351	YLLGLDPK	R	Q	0.975	52.2	53.1	0	0	2	0	0	2	918.53	2849260	679	686	TRUE
MhpJ Global proteome	J Slice Ion Trap	J Slice Ion Trap 1	ph221209_SDJ_03 (LTQ_3)	tr|Q4A9J2|Putative P216 surface protein Tax_Id=262719 [Mycoplasma hyopneumoniae]	Q4A9J2,Q71A35	LudwigNR_Q110_generic_forward.fasta	215630	1	58	72	108	0.0118	0.351	YNFLFDDLASHLDYTFLVSK	K	A	0.997	53.1	54	0	0	0	2	0	2	2409.17	46074.6	418	437	TRUE
MhpJ Global proteome	J Slice Ion Trap	J Slice Ion Trap 1	ph221209_SDJ_03 (LTQ_3)	tr|Q4A9J2|Putative P216 surface protein Tax_Id=262719 [Mycoplasma hyopneumoniae]	Q4A9J2,Q71A35	LudwigNR_Q110_generic_forward.fasta	215630	1	58	72	108	0.0118	0.351	YQVVISEFSPEDDKER	K	F	0.997	79.8	54.2	0	0	1	0	0	2	1940.92	605129	110	125	TRUE
MhpJ Global proteome	J Slice Ion Trap	J Slice Ion Trap 1	ph221209_SDJ_03 (LTQ_3)	tr|Q600G2|Putative uncharacterized protein Tax_Id=295358 [Mycoplasma hyopneumoniae]	Q600G2,Q71A34	LudwigNR_Q110_generic_forward.fasta	215660	0.5	1	1	1	0.000109	0.283	AALGQYSYIVDK	K	N	0.997	83.1	53.7	0	0	1	0	0	2	1327.69	638492	159	170	FALSE	Q71A35,Q4A9J2
MhpJ Global proteome	J Slice Ion Trap	J Slice Ion Trap 1	ph221209_SDJ_03 (LTQ_3)	tr|Q600G2|Putative uncharacterized protein Tax_Id=295358 [Mycoplasma hyopneumoniae]	Q600G2,Q71A34	LudwigNR_Q110_generic_forward.fasta	215660	0.5	1	1	1	0.000109	0.283	AFGLLYPGVNEELEQAR	K	K	0.997	74	54.2	0	0	1	1	0	2	1905.97	586473	494	510	FALSE	Q71A35,Q4A9J2
MhpJ Global proteome	J Slice Ion Trap	J Slice Ion Trap 1	ph221209_SDJ_03 (LTQ_3)	tr|Q600G2|Putative uncharacterized protein Tax_Id=295358 [Mycoplasma hyopneumoniae]	Q600G2,Q71A34	LudwigNR_Q110_generic_forward.fasta	215660	0.5	1	1	1	0.000109	0.283	AGLQFEGYENLPSDFNLEDLK	K	N	0.997	72.3	54.1	0	0	1	1	0	2	2400.12	243217	699	719	FALSE	Q71A35,Q4A9J2
MhpJ Global proteome	J Slice Ion Trap	J Slice Ion Trap 1	ph221209_SDJ_03 (LTQ_3)	tr|Q600G2|Putative uncharacterized protein Tax_Id=295358 [Mycoplasma hyopneumoniae]	Q600G2,Q71A34	LudwigNR_Q110_generic_forward.fasta	215660	0.5	1	1	1	0.000109	0.283	APEFGLPLFLPK	K	E	0.996	62.5	53.8	0	0	2	0	0	2	1328.76	1470540	751	762	FALSE	Q71A35,Q4A9J2
MhpJ Global proteome	J Slice Ion Trap	J Slice Ion Trap 1	ph221209_SDJ_03 (LTQ_3)	tr|Q600G2|Putative uncharacterized protein Tax_Id=295358 [Mycoplasma hyopneumoniae]	Q600G2,Q71A34	LudwigNR_Q110_generic_forward.fasta	215660	0.5	1	1	1	0.000109	0.283	DLQESWINK	K	T	0.992	58.7	53.5	0	0	2	0	0	2	1132.56	1513820	831	839	FALSE	Q71A35,Q4A9J2
MhpJ Global proteome	J Slice Ion Trap	J Slice Ion Trap 1	ph221209_SDJ_03 (LTQ_3)	tr|Q600G2|Putative uncharacterized protein Tax_Id=295358 [Mycoplasma hyopneumoniae]	Q600G2,Q71A34	LudwigNR_Q110_generic_forward.fasta	215660	0.5	1	1	1	0.000109	0.283	DLVNATLAR	K	N	0.991	57.8	53.3	0	0	1	0	0	2	972.547	543185	401	409	FALSE	Q71A35,Q4A9J2
MhpJ Global proteome	J Slice Ion Trap	J Slice Ion Trap 1	ph221209_SDJ_03 (LTQ_3)	tr|Q600G2|Putative uncharacterized protein Tax_Id=295358 [Mycoplasma hyopneumoniae]	Q600G2,Q71A34	LudwigNR_Q110_generic_forward.fasta	215660	0.5	1	1	1	0.000109	0.283	DNLYWTYLGDKLK	R	V	0.997	81.7	54	0	0	1	0	0	2	1628.83	132053	842	854	FALSE	Q71A35,Q4A9J2
MhpJ Global proteome	J Slice Ion Trap	J Slice Ion Trap 1	ph221209_SDJ_03 (LTQ_3)	tr|Q600G2|Putative uncharacterized protein Tax_Id=295358 [Mycoplasma hyopneumoniae]	Q600G2,Q71A34	LudwigNR_Q110_generic_forward.fasta	215660	0.5	1	1	1	0.000109	0.283	DQNLSNQDQLAQFSTK	K	I	0.997	90.4	54.2	0	0	1	0	0	2	1836.87	629443	791	806	FALSE	Q71A35,Q4A9J2
MhpJ Global proteome	J Slice Ion Trap	J Slice Ion Trap 1	ph221209_SDJ_03 (LTQ_3)	tr|Q600G2|Putative uncharacterized protein Tax_Id=295358 [Mycoplasma hyopneumoniae]	Q600G2,Q71A34	LudwigNR_Q110_generic_forward.fasta	215660	0.5	1	1	1	0.000109	0.283	EKLEDGNIAQSATK	K	F	0.997	64.7	54	0	0	2	0	0	2	1503.77	51015.3	134	147	FALSE	Q71A35,Q4A9J2
MhpJ Global proteome	J Slice Ion Trap	J Slice Ion Trap 1	ph221209_SDJ_03 (LTQ_3)	tr|Q600G2|Putative uncharacterized protein Tax_Id=295358 [Mycoplasma hyopneumoniae]	Q600G2,Q71A34	LudwigNR_Q110_generic_forward.fasta	215660	0.5	1	1	1	0.000109	0.283	EWASDLNQDQK	K	T	0.997	81.2	53.8	0	0	7	0	0	2	1333.6	82484.6	260	270	FALSE	Q71A35,Q4A9J2
MhpJ Global proteome	J Slice Ion Trap	J Slice Ion Trap 1	ph221209_SDJ_03 (LTQ_3)	tr|Q600G2|Putative uncharacterized protein Tax_Id=295358 [Mycoplasma hyopneumoniae]	Q600G2,Q71A34	LudwigNR_Q110_generic_forward.fasta	215660	0.5	1	1	1	0.000109	0.283	FDFLTNNGR	K	T	0.982	53.8	53	0	0	1	0	0	2	1083.52	891494	93	101	FALSE	Q71A35,Q4A9J2
MhpJ Global proteome	J Slice Ion Trap	J Slice Ion Trap 1	ph221209_SDJ_03 (LTQ_3)	tr|Q600G2|Putative uncharacterized protein Tax_Id=295358 [Mycoplasma hyopneumoniae]	Q600G2,Q71A34	LudwigNR_Q110_generic_forward.fasta	215660	0.5	1	1	1	0.000109	0.283	FFDLEALK	K	A	0.953	48.4	52.8	0	0	1	0	0	2	982.524	238857	219	226	FALSE	Q71A35,Q4A9J2
MhpJ Global proteome	J Slice Ion Trap	J Slice Ion Trap 1	ph221209_SDJ_03 (LTQ_3)	tr|Q600G2|Putative uncharacterized protein Tax_Id=295358 [Mycoplasma hyopneumoniae]	Q600G2,Q71A34	LudwigNR_Q110_generic_forward.fasta	215660	0.5	1	1	1	0.000109	0.283	FHYAIGFDDNAGK	K	F	0.974	52.7	53.9	0	0	2	0	0	2	1455.65	1553350	925	937	FALSE	Q71A35,Q4A9J2
MhpJ Global proteome	J Slice Ion Trap	J Slice Ion Trap 1	ph221209_SDJ_03 (LTQ_3)	tr|Q600G2|Putative uncharacterized protein Tax_Id=295358 [Mycoplasma hyopneumoniae]	Q600G2,Q71A34	LudwigNR_Q110_generic_forward.fasta	215660	0.5	1	1	1	0.000109	0.283	FIYLLPLDMPK	K	A	0.997	66.1	53.7	0	0	3	0	0	2	1365.75	1252330	148	158	FALSE	Q71A35,Q4A9J2
MhpJ Global proteome	J Slice Ion Trap	J Slice Ion Trap 1	ph221209_SDJ_03 (LTQ_3)	tr|Q600G2|Putative uncharacterized protein Tax_Id=295358 [Mycoplasma hyopneumoniae]	Q600G2,Q71A34	LudwigNR_Q110_generic_forward.fasta	215660	0.5	1	1	1	0.000109	0.283	FNQEVIR	K	S	0.991	57.7	53.1	0	0	5	0	0	2	905.484	960530	938	944	FALSE	Q71A35,Q4A9J2
MhpJ Global proteome	J Slice Ion Trap	J Slice Ion Trap 1	ph221209_SDJ_03 (LTQ_3)	tr|Q600G2|Putative uncharacterized protein Tax_Id=295358 [Mycoplasma hyopneumoniae]	Q600G2,Q71A34	LudwigNR_Q110_generic_forward.fasta	215660	0.5	1	1	1	0.000109	0.283	FSLYEYDALSFYSQLQELVSKPNSIK	K	D	0.997	87.4	54.2	0	0	0	2	0	2	3070.53	12607.4	375	400	FALSE	Q71A35,Q4A9J2
MhpJ Global proteome	J Slice Ion Trap	J Slice Ion Trap 1	ph221209_SDJ_03 (LTQ_3)	tr|Q600G2|Putative uncharacterized protein Tax_Id=295358 [Mycoplasma hyopneumoniae]	Q600G2,Q71A34	LudwigNR_Q110_generic_forward.fasta	215660	0.5	1	1	1	0.000109	0.283	GNLVDPFVYSFIR	K	N	0.997	65.7	53.9	0	0	1	1	0	2	1526.8	219218	241	253	FALSE	Q71A35,Q4A9J2
MhpJ Global proteome	J Slice Ion Trap	J Slice Ion Trap 1	ph221209_SDJ_03 (LTQ_3)	tr|Q600G2|Putative uncharacterized protein Tax_Id=295358 [Mycoplasma hyopneumoniae]	Q600G2,Q71A34	LudwigNR_Q110_generic_forward.fasta	215660	0.5	1	1	1	0.000109	0.283	GVNPTQGVISQLGLIDSVAFK	R	P	0.954	50	54.2	0	0	1	0	0	1	2143.18	1771.36	36	56	FALSE	Q71A35,Q4A9J2
MhpJ Global proteome	J Slice Ion Trap	J Slice Ion Trap 1	ph221209_SDJ_03 (LTQ_3)	tr|Q600G2|Putative uncharacterized protein Tax_Id=295358 [Mycoplasma hyopneumoniae]	Q600G2,Q71A34	LudwigNR_Q110_generic_forward.fasta	215660	0.5	1	1	1	0.000109	0.283	GVNPTQGVISQLGLIDSVAFKPSIANFTSDYQSVK	R	K	0.99	47	54.1	0	0	0	1	0	2	3681.9	10212.6	36	70	FALSE	Q71A35,Q4A9J2
MhpJ Global proteome	J Slice Ion Trap	J Slice Ion Trap 1	ph221209_SDJ_03 (LTQ_3)	tr|Q600G2|Putative uncharacterized protein Tax_Id=295358 [Mycoplasma hyopneumoniae]	Q600G2,Q71A34	LudwigNR_Q110_generic_forward.fasta	215660	0.5	1	1	1	0.000109	0.283	GVNPTQGVISQLGLIDSVAFKPSIANFTSDYQSVKK	R	A	0.997	76.7	54.1	0	0	0	2	0	2	3809.01	10160.2	36	71	FALSE	Q71A35,Q4A9J2
MhpJ Global proteome	J Slice Ion Trap	J Slice Ion Trap 1	ph221209_SDJ_03 (LTQ_3)	tr|Q600G2|Putative uncharacterized protein Tax_Id=295358 [Mycoplasma hyopneumoniae]	Q600G2,Q71A34	LudwigNR_Q110_generic_forward.fasta	215660	0.5	1	1	1	0.000109	0.283	IIGDENEFDQNNR	K	L	0.997	101	54	0	0	2	0	0	2	1563.7	308500	811	823	FALSE	Q71A35,Q4A9J2
MhpJ Global proteome	J Slice Ion Trap	J Slice Ion Trap 1	ph221209_SDJ_03 (LTQ_3)	tr|Q600G2|Putative uncharacterized protein Tax_Id=295358 [Mycoplasma hyopneumoniae]	Q600G2,Q71A34	LudwigNR_Q110_generic_forward.fasta	215660	0.5	1	1	1	0.000109	0.283	IIGDENEFDQNNRLQYK	K	L	0.997	51.5	53.7	0	0	0	1	0	2	2096	369133	811	827	FALSE	Q71A35,Q4A9J2
MhpJ Global proteome	J Slice Ion Trap	J Slice Ion Trap 1	ph221209_SDJ_03 (LTQ_3)	tr|Q600G2|Putative uncharacterized protein Tax_Id=295358 [Mycoplasma hyopneumoniae]	Q600G2,Q71A34	LudwigNR_Q110_generic_forward.fasta	215660	0.5	1	1	1	0.000109	0.283	KLFIELPIK	K	I	0.981	53.9	53.4	0	0	1	0	0	2	1100.71	331170	448	456	FALSE	Q71A35,Q4A9J2
MhpJ Global proteome	J Slice Ion Trap	J Slice Ion Trap 1	ph221209_SDJ_03 (LTQ_3)	tr|Q600G2|Putative uncharacterized protein Tax_Id=295358 [Mycoplasma hyopneumoniae]	Q600G2,Q71A34	LudwigNR_Q110_generic_forward.fasta	215660	0.5	1	1	1	0.000109	0.283	KLNNDGYTLIHDK	K	L	0.997	52	53.3	0	0	4	3	0	2	1530.79	130072	1013	1025	FALSE	Q71A35,Q4A9J2
MhpJ Global proteome	J Slice Ion Trap	J Slice Ion Trap 1	ph221209_SDJ_03 (LTQ_3)	tr|Q600G2|Putative uncharacterized protein Tax_Id=295358 [Mycoplasma hyopneumoniae]	Q600G2,Q71A34	LudwigNR_Q110_generic_forward.fasta	215660	0.5	1	1	1	0.000109	0.283	KPVIPQISSSPEK	K	D	0.99	58	53.7	0	0	1	0	0	2	1409.8	53244.2	1028	1040	FALSE	Q71A35,Q4A9J2
MhpJ Global proteome	J Slice Ion Trap	J Slice Ion Trap 1	ph221209_SDJ_03 (LTQ_3)	tr|Q600G2|Putative uncharacterized protein Tax_Id=295358 [Mycoplasma hyopneumoniae]	Q600G2,Q71A34	LudwigNR_Q110_generic_forward.fasta	215660	0.5	1	1	1	0.000109	0.283	KPVIPQISSSPEKDWFEGK	K	L	0.997	51.1	53.9	0	0	0	1	0	2	2172.13	377717	1028	1046	FALSE	Q71A35,Q4A9J2
MhpJ Global proteome	J Slice Ion Trap	J Slice Ion Trap 1	ph221209_SDJ_03 (LTQ_3)	tr|Q600G2|Putative uncharacterized protein Tax_Id=295358 [Mycoplasma hyopneumoniae]	Q600G2,Q71A34	LudwigNR_Q110_generic_forward.fasta	215660	0.5	1	1	1	0.000109	0.283	KYQVVISEFSPEDDKER	K	F	0.997	77.3	53.6	0	0	1	1	0	2	2069.02	347273	109	125	FALSE	Q71A35,Q4A9J2
MhpJ Global proteome	J Slice Ion Trap	J Slice Ion Trap 1	ph221209_SDJ_03 (LTQ_3)	tr|Q600G2|Putative uncharacterized protein Tax_Id=295358 [Mycoplasma hyopneumoniae]	Q600G2,Q71A34	LudwigNR_Q110_generic_forward.fasta	215660	0.5	1	1	1	0.000109	0.283	LEADTIDQLNQAVKNAPLGLQSFYLDTER	K	F	0.997	68.2	54.2	0	0	0	1	0	2	3263.64	8161.13	960	988	TRUE
MhpJ Global proteome	J Slice Ion Trap	J Slice Ion Trap 1	ph221209_SDJ_03 (LTQ_3)	tr|Q600G2|Putative uncharacterized protein Tax_Id=295358 [Mycoplasma hyopneumoniae]	Q600G2,Q71A34	LudwigNR_Q110_generic_forward.fasta	215660	0.5	1	1	1	0.000109	0.283	LEDGNIAQSATK	K	F	0.997	81.4	53.7	0	0	4	0	0	2	1247.61	192581	136	147	FALSE	Q71A35,Q4A9J2
MhpJ Global proteome	J Slice Ion Trap	J Slice Ion Trap 1	ph221209_SDJ_03 (LTQ_3)	tr|Q600G2|Putative uncharacterized protein Tax_Id=295358 [Mycoplasma hyopneumoniae]	Q600G2,Q71A34	LudwigNR_Q110_generic_forward.fasta	215660	0.5	1	1	1	0.000109	0.283	LFIELPIK	K	I	0.974	52.1	53.3	0	0	1	0	0	2	972.613	146746	449	456	FALSE	Q71A35,Q4A9J2
MhpJ Global proteome	J Slice Ion Trap	J Slice Ion Trap 1	ph221209_SDJ_03 (LTQ_3)	tr|Q600G2|Putative uncharacterized protein Tax_Id=295358 [Mycoplasma hyopneumoniae]	Q600G2,Q71A34	LudwigNR_Q110_generic_forward.fasta	215660	0.5	1	1	1	0.000109	0.283	LLKDLQESWINK	K	T	0.997	67.3	53.9	0	0	2	0	0	2	1486.83	291512	828	839	FALSE	Q71A35,Q4A9J2
MhpJ Global proteome	J Slice Ion Trap	J Slice Ion Trap 1	ph221209_SDJ_03 (LTQ_3)	tr|Q600G2|Putative uncharacterized protein Tax_Id=295358 [Mycoplasma hyopneumoniae]	Q600G2,Q71A34	LudwigNR_Q110_generic_forward.fasta	215660	0.5	1	1	1	0.000109	0.283	LNNDGYTLIHDK	K	L	0.995	61.9	53.9	0	0	1	0	0	2	1402.7	37974.4	1014	1025	FALSE	Q71A35,Q4A9J2
MhpJ Global proteome	J Slice Ion Trap	J Slice Ion Trap 1	ph221209_SDJ_03 (LTQ_3)	tr|Q600G2|Putative uncharacterized protein Tax_Id=295358 [Mycoplasma hyopneumoniae]	Q600G2,Q71A34	LudwigNR_Q110_generic_forward.fasta	215660	0.5	1	1	1	0.000109	0.283	LQTADFSFEK	R	G	0.985	55.3	53.5	0	0	1	0	0	2	1185.58	1800610	231	240	FALSE	Q71A35,Q4A9J2
MhpJ Global proteome	J Slice Ion Trap	J Slice Ion Trap 1	ph221209_SDJ_03 (LTQ_3)	tr|Q600G2|Putative uncharacterized protein Tax_Id=295358 [Mycoplasma hyopneumoniae]	Q600G2,Q71A34	LudwigNR_Q110_generic_forward.fasta	215660	0.5	1	1	1	0.000109	0.283	LSLLDFNNYYDGEIK	K	A	0.997	78	54.2	0	0	2	0	0	2	1803.88	69578	736	750	FALSE	Q71A35,Q4A9J2
MhpJ Global proteome	J Slice Ion Trap	J Slice Ion Trap 1	ph221209_SDJ_03 (LTQ_3)	tr|Q600G2|Putative uncharacterized protein Tax_Id=295358 [Mycoplasma hyopneumoniae]	Q600G2,Q71A34	LudwigNR_Q110_generic_forward.fasta	215660	0.5	1	1	1	0.000109	0.283	LSLLDFNNYYDGEIKAPEFGLPLFLPK	K	E	0.997	62.6	54.2	0	0	0	1	0	2	3114.61	16277.4	736	762	FALSE	Q71A35,Q4A9J2
MhpJ Global proteome	J Slice Ion Trap	J Slice Ion Trap 1	ph221209_SDJ_03 (LTQ_3)	tr|Q600G2|Putative uncharacterized protein Tax_Id=295358 [Mycoplasma hyopneumoniae]	Q600G2,Q71A34	LudwigNR_Q110_generic_forward.fasta	215660	0.5	1	1	1	0.000109	0.283	LVFQNDDNQIAALR	R	V	0.997	79.5	54.1	0	0	2	0	0	2	1616.84	474716	1758	1771	FALSE	Q71A35,Q4A9J2
MhpJ Global proteome	J Slice Ion Trap	J Slice Ion Trap 1	ph221209_SDJ_03 (LTQ_3)	tr|Q600G2|Putative uncharacterized protein Tax_Id=295358 [Mycoplasma hyopneumoniae]	Q600G2,Q71A34	LudwigNR_Q110_generic_forward.fasta	215660	0.5	1	1	1	0.000109	0.283	NFNNLIIHPLSNFSAQSIKPLALTR	K	S	0.997	56.9	54.2	0	0	0	2	0	2	2809.54	451730	171	195	FALSE	Q71A35,Q4A9J2
MhpJ Global proteome	J Slice Ion Trap	J Slice Ion Trap 1	ph221209_SDJ_03 (LTQ_3)	tr|Q600G2|Putative uncharacterized protein Tax_Id=295358 [Mycoplasma hyopneumoniae]	Q600G2,Q71A34	LudwigNR_Q110_generic_forward.fasta	215660	0.5	1	1	1	0.000109	0.283	NQDELWVYLEK	N	F	0.997	73.1	53.8	0	0	2	0	0	1	1436.71	1130730	208	218	FALSE	Q71A35,Q4A9J2
MhpJ Global proteome	J Slice Ion Trap	J Slice Ion Trap 1	ph221209_SDJ_03 (LTQ_3)	tr|Q600G2|Putative uncharacterized protein Tax_Id=295358 [Mycoplasma hyopneumoniae]	Q600G2,Q71A34	LudwigNR_Q110_generic_forward.fasta	215660	0.5	1	1	1	0.000109	0.283	SIKDLVNATLAR	N	N	0.955	40.1	52.6	0	0	0	1	0	1	1300.76	43897.7	398	409	FALSE	Q71A35,Q4A9J2
MhpJ Global proteome	J Slice Ion Trap	J Slice Ion Trap 1	ph221209_SDJ_03 (LTQ_3)	tr|Q600G2|Putative uncharacterized protein Tax_Id=295358 [Mycoplasma hyopneumoniae]	Q600G2,Q71A34	LudwigNR_Q110_generic_forward.fasta	215660	0.5	1	1	1	0.000109	0.283	SQIQELIK	K	A	0.979	53.1	53.3	0	0	1	0	0	2	958.557	121541	594	601	FALSE	Q71A35,Q4A9J2
MhpJ Global proteome	J Slice Ion Trap	J Slice Ion Trap 1	ph221209_SDJ_03 (LTQ_3)	tr|Q600G2|Putative uncharacterized protein Tax_Id=295358 [Mycoplasma hyopneumoniae]	Q600G2,Q71A34	LudwigNR_Q110_generic_forward.fasta	215660	0.5	1	1	1	0.000109	0.283	SSEFTDFVSK	K	F	0.959	49.8	53.5	0	0	1	0	0	2	1146.53	449172	83	92	FALSE	Q71A35,Q4A9J2
MhpJ Global proteome	J Slice Ion Trap	J Slice Ion Trap 1	ph221209_SDJ_03 (LTQ_3)	tr|Q600G2|Putative uncharacterized protein Tax_Id=295358 [Mycoplasma hyopneumoniae]	Q600G2,Q71A34	LudwigNR_Q110_generic_forward.fasta	215660	0.5	1	1	1	0.000109	0.283	TKIWEKIIGDENEFDQNNR	S	L	0.997	78.9	54	0	0	0	1	0	1	2350.13	46542.3	805	823	FALSE	Q71A35,Q4A9J2
MhpJ Global proteome	J Slice Ion Trap	J Slice Ion Trap 1	ph221209_SDJ_03 (LTQ_3)	tr|Q600G2|Putative uncharacterized protein Tax_Id=295358 [Mycoplasma hyopneumoniae]	Q600G2,Q71A34	LudwigNR_Q110_generic_forward.fasta	215660	0.5	1	1	1	0.000109	0.283	TVLEIPK	R	K	0.962	49.2	52.4	0	0	1	0	0	2	799.492	376511	102	108	FALSE	Q71A35,Q4A9J2
MhpJ Global proteome	J Slice Ion Trap	J Slice Ion Trap 1	ph221209_SDJ_03 (LTQ_3)	tr|Q600G2|Putative uncharacterized protein Tax_Id=295358 [Mycoplasma hyopneumoniae]	Q600G2,Q71A34	LudwigNR_Q110_generic_forward.fasta	215660	0.5	1	1	1	0.000109	0.283	VGADVYQLK	K	F	0.997	64.6	53.3	0	0	2	0	0	2	992.541	95020.7	916	924	FALSE	Q71A35,Q4A9J2
MhpJ Global proteome	J Slice Ion Trap	J Slice Ion Trap 1	ph221209_SDJ_03 (LTQ_3)	tr|Q600G2|Putative uncharacterized protein Tax_Id=295358 [Mycoplasma hyopneumoniae]	Q600G2,Q71A34	LudwigNR_Q110_generic_forward.fasta	215660	0.5	1	1	1	0.000109	0.283	YGPLGFQNGPNFK	K	T	0.997	71.5	53.8	0	0	1	0	0	2	1438.71	38845.2	1740	1752	FALSE	Q71A35,Q4A9J2
MhpJ Global proteome	J Slice Ion Trap	J Slice Ion Trap 1	ph221209_SDJ_03 (LTQ_3)	tr|Q600G2|Putative uncharacterized protein Tax_Id=295358 [Mycoplasma hyopneumoniae]	Q600G2,Q71A34	LudwigNR_Q110_generic_forward.fasta	215660	0.5	1	1	1	0.000109	0.283	YKDETFLSSIDLK	K	A	0.997	86.8	53.9	0	0	1	0	0	2	1558.8	226460	293	305	FALSE	Q71A35,Q4A9J2
MhpJ Global proteome	J Slice Ion Trap	J Slice Ion Trap 1	ph221209_SDJ_03 (LTQ_3)	tr|Q600G2|Putative uncharacterized protein Tax_Id=295358 [Mycoplasma hyopneumoniae]	Q600G2,Q71A34	LudwigNR_Q110_generic_forward.fasta	215660	0.5	1	1	1	0.000109	0.283	YLLGLDPK	R	Q	0.975	52.2	53.1	0	0	2	0	0	2	918.53	2849260	679	686	FALSE	Q71A35,Q4A9J2
MhpJ Global proteome	J Slice Ion Trap	J Slice Ion Trap 1	ph221209_SDJ_03 (LTQ_3)	tr|Q600G2|Putative uncharacterized protein Tax_Id=295358 [Mycoplasma hyopneumoniae]	Q600G2,Q71A34	LudwigNR_Q110_generic_forward.fasta	215660	0.5	1	1	1	0.000109	0.283	YNFLFDDLASHLDYTFLVSK	K	A	0.997	53.1	54	0	0	0	2	0	2	2409.17	46074.6	418	437	FALSE	Q71A35,Q4A9J2
MhpJ Global proteome	J Slice Ion Trap	J Slice Ion Trap 1	ph221209_SDJ_03 (LTQ_3)	tr|Q600G2|Putative uncharacterized protein Tax_Id=295358 [Mycoplasma hyopneumoniae]	Q600G2,Q71A34	LudwigNR_Q110_generic_forward.fasta	215660	0.5	1	1	1	0.000109	0.283	YQVVISEFSPEDDKER	K	F	0.997	79.8	54.2	0	0	1	0	0	2	1940.92	605129	110	125	FALSE	Q71A35,Q4A9J2
MhpJ Global proteome	J Slice Ion Trap	J Slice Ion Trap 1	ph221209_SDJ_03 (LTQ_3)	tr|Q4AAC0|Oligopeptide ABC transporter ATP-binding protein Tax_Id=262719 [Mycoplasma hyopneumoniae]	Q4AAC0,Q601N5	LudwigNR_Q110_generic_forward.fasta	54040.6	0.5	1	1	1	0.000109	0.0383	GVVPSSLNSIVGDAFAVR	R	N	0.997	83.7	54.2	0	0	1	0	0	2	1787.96	30295.3	395	412	TRUE
MhpJ Global proteome	J Slice Ion Trap	J Slice Ion Trap 1	ph221209_SDJ_03 (LTQ_3)	tr|Q4AAC2|Oligopeptide ABC transporter system permease Tax_Id=262719 [Mycoplasma hyopneumoniae]	Q4A8F3,Q4AAC2,Q601N3	LudwigNR_Q110_generic_forward.fasta	41830.8	0.5	1	1	2	0.000218	0.0383	LGPGSNILNFSVSK	R	I	0.997	105	53.9	0	0	2	0	0	2	1432.78	148483	11	24	TRUE
MhpJ Global proteome	J Slice Ion Trap	J Slice Ion Trap 1	ph221209_SDJ_03 (LTQ_3)	sp|Q6KIH7|Chaperone protein dnaK Tax_Id=2118 [Mycoplasma mobile]	Q6KIH7	LudwigNR_Q110_generic_forward.fasta	66112.9	0.5	1	1	1	0.000109	0.0399	IAGLSVERIINEPTAAALAFGLDK	R	T	0.997	71.6	54	0	0	0	1	0	2	2469.37	4711.88	136	159	TRUE
MhpJ Global proteome	J Slice Ion Trap	J Slice Ion Trap 1	ph221209_SDJ_03 (LTQ_3)	tr|Q4AAD5|Putative uncharacterized protein Tax_Id=262719 [Mycoplasma hyopneumoniae]	Q4AAD5	LudwigNR_Q110_generic_forward.fasta	102421	0.999	2	2	2	0.000218	0.0354	ANLTLMEFQILLAQNFENER	R	G	0.997	55.1	54	0	0	0	1	0	2	2411.19	8841.44	181	200	TRUE
MhpJ Global proteome	J Slice Ion Trap	J Slice Ion Trap 1	ph221209_SDJ_03 (LTQ_3)	tr|Q4AAD5|Putative uncharacterized protein Tax_Id=262719 [Mycoplasma hyopneumoniae]	Q4AAD5	LudwigNR_Q110_generic_forward.fasta	102421	0.999	2	2	2	0.000218	0.0354	TNFDFSQIDSSK	R	S	0.994	60.5	53.8	0	0	1	0	0	2	1388.63	34531.9	162	173	TRUE
MhpJ Global proteome	J Slice Ion Trap	J Slice Ion Trap 1	ph221209_SDJ_03 (LTQ_3)	tr|Q4AAC8|Cell division protein Tax_Id=262719 [Mycoplasma hyopneumoniae]	Q4A8F9,Q4AAC8	LudwigNR_Q110_generic_forward.fasta	78507.4	0.5	1	1	2	0.000218	0.0238	NDSPAIIFIDELDAIGR	R	S	0.997	92.8	54.2	0	0	2	0	0	2	1858.95	32176.5	319	335	TRUE
MhpJ Global proteome	J Slice Ion Trap	J Slice Ion Trap 1	ph221209_SDJ_03 (LTQ_3)	tr|Q4A995|Putative ATP-binding protein Tax_Id=262719 [Mycoplasma hyopneumoniae]	Q4A995	LudwigNR_Q110_generic_forward.fasta	124274	1	20	24	36	0.00393	0.258	ADSALFTR	R	I	0.99	56.5	52.5	0	0	1	0	0	2	880.452	196988	38	45	TRUE
MhpJ Global proteome	J Slice Ion Trap	J Slice Ion Trap 1	ph221209_SDJ_03 (LTQ_3)	tr|Q4A995|Putative ATP-binding protein Tax_Id=262719 [Mycoplasma hyopneumoniae]	Q4A995	LudwigNR_Q110_generic_forward.fasta	124274	1	20	24	36	0.00393	0.258	EFATSEDSINFHPGAVLGFFNIGGSHQR	K	S	0.997	56.5	54.2	0	0	0	2	0	2	3035.43	5165.32	258	285	TRUE
MhpJ Global proteome	J Slice Ion Trap	J Slice Ion Trap 1	ph221209_SDJ_03 (LTQ_3)	tr|Q4A995|Putative ATP-binding protein Tax_Id=262719 [Mycoplasma hyopneumoniae]	Q4A995	LudwigNR_Q110_generic_forward.fasta	124274	1	20	24	36	0.00393	0.258	FFTDFQQEFIEEFSK	R	N	0.969	52.1	54.2	0	0	1	0	0	2	1941.89	2312.19	958	972	TRUE
MhpJ Global proteome	J Slice Ion Trap	J Slice Ion Trap 1	ph221209_SDJ_03 (LTQ_3)	tr|Q4A995|Putative ATP-binding protein Tax_Id=262719 [Mycoplasma hyopneumoniae]	Q4A995	LudwigNR_Q110_generic_forward.fasta	124274	1	20	24	36	0.00393	0.258	FPTMIILAFNK	K	N	0.997	67.8	53.5	0	0	2	0	0	2	1310.72	94256.8	808	818	TRUE
MhpJ Global proteome	J Slice Ion Trap	J Slice Ion Trap 1	ph221209_SDJ_03 (LTQ_3)	tr|Q4A995|Putative ATP-binding protein Tax_Id=262719 [Mycoplasma hyopneumoniae]	Q4A995	LudwigNR_Q110_generic_forward.fasta	124274	1	20	24	36	0.00393	0.258	FYNDKFEIPSIEGK	K	I	0.997	76.5	54.1	0	0	1	0	0	2	1686.84	24616.3	241	254	TRUE
MhpJ Global proteome	J Slice Ion Trap	J Slice Ion Trap 1	ph221209_SDJ_03 (LTQ_3)	tr|Q4A995|Putative ATP-binding protein Tax_Id=262719 [Mycoplasma hyopneumoniae]	Q4A995	LudwigNR_Q110_generic_forward.fasta	124274	1	20	24	36	0.00393	0.258	IDNENYIDLYGALK	R	L	0.997	88.5	54	0	0	1	0	0	2	1640.82	234753	46	59	TRUE
MhpJ Global proteome	J Slice Ion Trap	J Slice Ion Trap 1	ph221209_SDJ_03 (LTQ_3)	tr|Q4A995|Putative ATP-binding protein Tax_Id=262719 [Mycoplasma hyopneumoniae]	Q4A995	LudwigNR_Q110_generic_forward.fasta	124274	1	20	24	36	0.00393	0.258	IIETANNFFALNVAEAIFK	K	L	0.997	69.6	53.8	0	0	0	2	0	2	2125.13	21579.8	470	488	TRUE
MhpJ Global proteome	J Slice Ion Trap	J Slice Ion Trap 1	ph221209_SDJ_03 (LTQ_3)	tr|Q4A995|Putative ATP-binding protein Tax_Id=262719 [Mycoplasma hyopneumoniae]	Q4A995	LudwigNR_Q110_generic_forward.fasta	124274	1	20	24	36	0.00393	0.258	IIFESYPEIEK	R	L	0.979	53.5	53.7	0	0	1	0	0	2	1367.71	504992	827	837	TRUE
MhpJ Global proteome	J Slice Ion Trap	J Slice Ion Trap 1	ph221209_SDJ_03 (LTQ_3)	tr|Q4A995|Putative ATP-binding protein Tax_Id=262719 [Mycoplasma hyopneumoniae]	Q4A995	LudwigNR_Q110_generic_forward.fasta	124274	1	20	24	36	0.00393	0.258	INEESEDDAFANIESILEYAHSK	K	G	0.997	77.2	54.1	0	0	0	2	0	2	2625.18	161708	709	731	TRUE
MhpJ Global proteome	J Slice Ion Trap	J Slice Ion Trap 1	ph221209_SDJ_03 (LTQ_3)	tr|Q4A995|Putative ATP-binding protein Tax_Id=262719 [Mycoplasma hyopneumoniae]	Q4A995	LudwigNR_Q110_generic_forward.fasta	124274	1	20	24	36	0.00393	0.258	KVFEILAK	K	L	0.946	48.2	53.2	0	0	1	0	0	2	947.592	90197.2	597	604	TRUE
MhpJ Global proteome	J Slice Ion Trap	J Slice Ion Trap 1	ph221209_SDJ_03 (LTQ_3)	tr|Q4A995|Putative ATP-binding protein Tax_Id=262719 [Mycoplasma hyopneumoniae]	Q4A995	LudwigNR_Q110_generic_forward.fasta	124274	1	20	24	36	0.00393	0.258	LEISNFENLEK	K	F	0.991	58.5	53.6	0	0	1	0	0	2	1336.66	108519	562	572	TRUE
MhpJ Global proteome	J Slice Ion Trap	J Slice Ion Trap 1	ph221209_SDJ_03 (LTQ_3)	tr|Q4A995|Putative ATP-binding protein Tax_Id=262719 [Mycoplasma hyopneumoniae]	Q4A995	LudwigNR_Q110_generic_forward.fasta	124274	1	20	24	36	0.00393	0.258	LLANLITVER	R	A	0.997	84.2	53.3	0	0	2	0	0	2	1141.69	1497580	28	37	TRUE
MhpJ Global proteome	J Slice Ion Trap	J Slice Ion Trap 1	ph221209_SDJ_03 (LTQ_3)	tr|Q4A995|Putative ATP-binding protein Tax_Id=262719 [Mycoplasma hyopneumoniae]	Q4A995	LudwigNR_Q110_generic_forward.fasta	124274	1	20	24	36	0.00393	0.258	LNNDNEFQQLYTR	K	F	0.988	57.2	54	0	0	1	0	0	2	1655.77	1049450	605	617	TRUE
MhpJ Global proteome	J Slice Ion Trap	J Slice Ion Trap 1	ph221209_SDJ_03 (LTQ_3)	tr|Q4A995|Putative ATP-binding protein Tax_Id=262719 [Mycoplasma hyopneumoniae]	Q4A995	LudwigNR_Q110_generic_forward.fasta	124274	1	20	24	36	0.00393	0.258	LNNTNQNLSYER	K	L	0.997	66.5	53.8	0	0	4	0	0	2	1466.69	77714.4	16	27	TRUE
MhpJ Global proteome	J Slice Ion Trap	J Slice Ion Trap 1	ph221209_SDJ_03 (LTQ_3)	tr|Q4A995|Putative ATP-binding protein Tax_Id=262719 [Mycoplasma hyopneumoniae]	Q4A995	LudwigNR_Q110_generic_forward.fasta	124274	1	20	24	36	0.00393	0.258	NALNVATSR	K	A	0.997	71.3	53.4	0	0	2	0	0	2	945.511	66673.2	884	892	TRUE
MhpJ Global proteome	J Slice Ion Trap	J Slice Ion Trap 1	ph221209_SDJ_03 (LTQ_3)	tr|Q4A995|Putative ATP-binding protein Tax_Id=262719 [Mycoplasma hyopneumoniae]	Q4A995	LudwigNR_Q110_generic_forward.fasta	124274	1	20	24	36	0.00393	0.258	SLNTDFEGGK	R	K	0.984	54.3	53	0	0	1	0	0	2	1067.5	22564.1	115	124	TRUE
MhpJ Global proteome	J Slice Ion Trap	J Slice Ion Trap 1	ph221209_SDJ_03 (LTQ_3)	tr|Q4A995|Putative ATP-binding protein Tax_Id=262719 [Mycoplasma hyopneumoniae]	Q4A995	LudwigNR_Q110_generic_forward.fasta	124274	1	20	24	36	0.00393	0.258	SQTIANIISNIIALNR	K	T	0.997	94.4	54.1	0	0	2	2	0	2	1741	173402	359	374	TRUE
MhpJ Global proteome	J Slice Ion Trap	J Slice Ion Trap 1	ph221209_SDJ_03 (LTQ_3)	tr|Q4A995|Putative ATP-binding protein Tax_Id=262719 [Mycoplasma hyopneumoniae]	Q4A995	LudwigNR_Q110_generic_forward.fasta	124274	1	20	24	36	0.00393	0.258	VLFPVIITTPDIELIMFEK	K	K	0.997	69	53.9	0	0	2	2	0	2	2234.24	65421.5	643	661	TRUE
MhpJ Global proteome	J Slice Ion Trap	J Slice Ion Trap 1	ph221209_SDJ_03 (LTQ_3)	tr|Q4A995|Putative ATP-binding protein Tax_Id=262719 [Mycoplasma hyopneumoniae]	Q4A995	LudwigNR_Q110_generic_forward.fasta	124274	1	20	24	36	0.00393	0.258	VLVGDHQQMQPIR	K	W	0.989	57.7	53.9	0	0	2	0	0	2	1520.8	79299.3	691	703	TRUE
MhpJ Global proteome	J Slice Ion Trap	J Slice Ion Trap 1	ph221209_SDJ_03 (LTQ_3)	tr|Q4A995|Putative ATP-binding protein Tax_Id=262719 [Mycoplasma hyopneumoniae]	Q4A995	LudwigNR_Q110_generic_forward.fasta	124274	1	20	24	36	0.00393	0.258	YLELLANIFPK	K	T	0.997	85.1	53.7	0	0	1	0	0	2	1320.76	25972	447	457	TRUE
MhpJ Global proteome	J Slice Ion Trap	J Slice Ion Trap 1	ph221209_SDJ_03 (LTQ_3)	tr|Q9KGX8|P76 membrane protein Tax_Id=2099 [Mycoplasma hyopneumoniae]	Q9KGX8	LudwigNR_Q110_generic_forward.fasta	160811	1	26	35	49	0.00535	0.206	FLEELYKPSQTSQSPQK	K	S	0.997	79.4	54.2	0	0	2	1	0	2	2010.02	337928	484	500	TRUE
MhpJ Global proteome	J Slice Ion Trap	J Slice Ion Trap 1	ph221209_SDJ_03 (LTQ_3)	tr|Q9KGX8|P76 membrane protein Tax_Id=2099 [Mycoplasma hyopneumoniae]	Q9KGX8	LudwigNR_Q110_generic_forward.fasta	160811	1	26	35	49	0.00535	0.206	GNPIQQELEK	K	L	0.997	68.2	53.4	0	0	2	0	0	2	1155.6	118978	773	782	TRUE
MhpJ Global proteome	J Slice Ion Trap	J Slice Ion Trap 1	ph221209_SDJ_03 (LTQ_3)	tr|Q9KGX8|P76 membrane protein Tax_Id=2099 [Mycoplasma hyopneumoniae]	Q9KGX8	LudwigNR_Q110_generic_forward.fasta	160811	1	26	35	49	0.00535	0.206	GWTYPIDIDIK	K	G	0.997	65.6	53.7	0	0	2	0	0	2	1320.68	684528	762	772	TRUE
MhpJ Global proteome	J Slice Ion Trap	J Slice Ion Trap 1	ph221209_SDJ_03 (LTQ_3)	tr|Q9KGX8|P76 membrane protein Tax_Id=2099 [Mycoplasma hyopneumoniae]	Q9KGX8	LudwigNR_Q110_generic_forward.fasta	160811	1	26	35	49	0.00535	0.206	IQEVIWSFSR	K	E	0.99	57.7	53.5	0	0	1	0	0	2	1264.67	14375.5	460	469	TRUE
MhpJ Global proteome	J Slice Ion Trap	J Slice Ion Trap 1	ph221209_SDJ_03 (LTQ_3)	tr|Q9KGX8|P76 membrane protein Tax_Id=2099 [Mycoplasma hyopneumoniae]	Q9KGX8	LudwigNR_Q110_generic_forward.fasta	160811	1	26	35	49	0.00535	0.206	KTGQIQAGDVIDANK	K	I	0.996	63.4	54	0	0	4	1	0	2	1557.82	41735	672	686	TRUE
MhpJ Global proteome	J Slice Ion Trap	J Slice Ion Trap 1	ph221209_SDJ_03 (LTQ_3)	tr|Q9KGX8|P76 membrane protein Tax_Id=2099 [Mycoplasma hyopneumoniae]	Q9KGX8	LudwigNR_Q110_generic_forward.fasta	160811	1	26	35	49	0.00535	0.206	LDIDDQAGTASIHLK	K	L	0.997	103	54	0	0	2	1	0	2	1596.82	1726160	388	402	TRUE
MhpJ Global proteome	J Slice Ion Trap	J Slice Ion Trap 1	ph221209_SDJ_03 (LTQ_3)	tr|Q9KGX8|P76 membrane protein Tax_Id=2099 [Mycoplasma hyopneumoniae]	Q9KGX8	LudwigNR_Q110_generic_forward.fasta	160811	1	26	35	49	0.00535	0.206	LDKYFELSQEEK	K	Q	0.99	58.1	54	0	0	1	0	0	2	1528.75	174743	814	825	TRUE
MhpJ Global proteome	J Slice Ion Trap	J Slice Ion Trap 1	ph221209_SDJ_03 (LTQ_3)	tr|Q9KGX8|P76 membrane protein Tax_Id=2099 [Mycoplasma hyopneumoniae]	Q9KGX8	LudwigNR_Q110_generic_forward.fasta	160811	1	26	35	49	0.00535	0.206	LLAASGLQGLLPNEYTLLPVSSDK	K	S	0.997	90	54.1	0	0	2	0	0	2	2499.37	206486	360	383	TRUE
MhpJ Global proteome	J Slice Ion Trap	J Slice Ion Trap 1	ph221209_SDJ_03 (LTQ_3)	tr|Q9KGX8|P76 membrane protein Tax_Id=2099 [Mycoplasma hyopneumoniae]	Q9KGX8	LudwigNR_Q110_generic_forward.fasta	160811	1	26	35	49	0.00535	0.206	LNPISEITIVK	K	L	0.997	76.4	53.5	0	0	1	0	0	2	1226.74	109395	836	846	TRUE
MhpJ Global proteome	J Slice Ion Trap	J Slice Ion Trap 1	ph221209_SDJ_03 (LTQ_3)	tr|Q9KGX8|P76 membrane protein Tax_Id=2099 [Mycoplasma hyopneumoniae]	Q9KGX8	LudwigNR_Q110_generic_forward.fasta	160811	1	26	35	49	0.00535	0.206	LNQALLETLK	K	D	0.997	77.8	53.5	0	0	2	0	0	2	1142.68	1382600	344	353	TRUE
MhpJ Global proteome	J Slice Ion Trap	J Slice Ion Trap 1	ph221209_SDJ_03 (LTQ_3)	tr|Q9KGX8|P76 membrane protein Tax_Id=2099 [Mycoplasma hyopneumoniae]	Q9KGX8	LudwigNR_Q110_generic_forward.fasta	160811	1	26	35	49	0.00535	0.206	LNQALLETLKDFGGLK	K	L	0.997	85.3	54.1	0	0	2	2	0	2	1760.98	307323	344	359	TRUE
MhpJ Global proteome	J Slice Ion Trap	J Slice Ion Trap 1	ph221209_SDJ_03 (LTQ_3)	tr|Q9KGX8|P76 membrane protein Tax_Id=2099 [Mycoplasma hyopneumoniae]	Q9KGX8	LudwigNR_Q110_generic_forward.fasta	160811	1	26	35	49	0.00535	0.206	LVFENEKLNQALLETLK	K	D	0.997	50.6	53.7	0	0	2	1	0	2	2003.11	242911	337	353	TRUE
MhpJ Global proteome	J Slice Ion Trap	J Slice Ion Trap 1	ph221209_SDJ_03 (LTQ_3)	tr|Q9KGX8|P76 membrane protein Tax_Id=2099 [Mycoplasma hyopneumoniae]	Q9KGX8	LudwigNR_Q110_generic_forward.fasta	160811	1	26	35	49	0.00535	0.206	NLILPINGLASIGEIK	K	D	0.997	72.7	54	0	0	3	0	0	2	1664.99	52432.9	412	427	TRUE
MhpJ Global proteome	J Slice Ion Trap	J Slice Ion Trap 1	ph221209_SDJ_03 (LTQ_3)	tr|Q9KGX8|P76 membrane protein Tax_Id=2099 [Mycoplasma hyopneumoniae]	Q9KGX8	LudwigNR_Q110_generic_forward.fasta	160811	1	26	35	49	0.00535	0.206	NLILPINGLASIGEIKDK	K	V	0.997	66.4	54.2	0	0	1	0	0	2	1908.12	15438	412	429	TRUE
MhpJ Global proteome	J Slice Ion Trap	J Slice Ion Trap 1	ph221209_SDJ_03 (LTQ_3)	tr|Q9KGX8|P76 membrane protein Tax_Id=2099 [Mycoplasma hyopneumoniae]	Q9KGX8	LudwigNR_Q110_generic_forward.fasta	160811	1	26	35	49	0.00535	0.206	NNQYQIYSTDIDK	K	I	0.997	69.7	54.1	0	0	1	0	0	2	1601.74	118886	795	807	TRUE
MhpJ Global proteome	J Slice Ion Trap	J Slice Ion Trap 1	ph221209_SDJ_03 (LTQ_3)	tr|Q9KGX8|P76 membrane protein Tax_Id=2099 [Mycoplasma hyopneumoniae]	Q9KGX8	LudwigNR_Q110_generic_forward.fasta	160811	1	26	35	49	0.00535	0.206	NNQYQIYSTDIDKIFAQAK	K	L	0.986	56.2	54.2	0	0	1	0	0	2	2260.12	10576.7	795	813	TRUE
MhpJ Global proteome	J Slice Ion Trap	J Slice Ion Trap 1	ph221209_SDJ_03 (LTQ_3)	tr|Q9KGX8|P76 membrane protein Tax_Id=2099 [Mycoplasma hyopneumoniae]	Q9KGX8	LudwigNR_Q110_generic_forward.fasta	160811	1	26	35	49	0.00535	0.206	NNVATIQASPETPPK	K	T	0.997	95.4	54	0	0	1	0	0	2	1566.81	57497.6	509	523	TRUE
MhpJ Global proteome	J Slice Ion Trap	J Slice Ion Trap 1	ph221209_SDJ_03 (LTQ_3)	tr|Q9KGX8|P76 membrane protein Tax_Id=2099 [Mycoplasma hyopneumoniae]	Q9KGX8	LudwigNR_Q110_generic_forward.fasta	160811	1	26	35	49	0.00535	0.206	NQNAYLTIR	R	P	0.991	58.3	53.4	0	0	1	0	0	1	1092.58	16456.8	437	445	TRUE
MhpJ Global proteome	J Slice Ion Trap	J Slice Ion Trap 1	ph221209_SDJ_03 (LTQ_3)	tr|Q9KGX8|P76 membrane protein Tax_Id=2099 [Mycoplasma hyopneumoniae]	Q9KGX8	LudwigNR_Q110_generic_forward.fasta	160811	1	26	35	49	0.00535	0.206	NQNAYLTIRPQINEYLR	R	K	0.965	51.4	54.2	0	0	1	0	0	2	2107.09	485060	437	453	TRUE
MhpJ Global proteome	J Slice Ion Trap	J Slice Ion Trap 1	ph221209_SDJ_03 (LTQ_3)	tr|Q9KGX8|P76 membrane protein Tax_Id=2099 [Mycoplasma hyopneumoniae]	Q9KGX8	LudwigNR_Q110_generic_forward.fasta	160811	1	26	35	49	0.00535	0.206	QYIDAGEIGDYVEFDK	K	Q	0.997	96.1	54.2	0	0	2	0	0	2	1861.85	365844	709	724	TRUE
MhpJ Global proteome	J Slice Ion Trap	J Slice Ion Trap 1	ph221209_SDJ_03 (LTQ_3)	tr|Q9KGX8|P76 membrane protein Tax_Id=2099 [Mycoplasma hyopneumoniae]	Q9KGX8	LudwigNR_Q110_generic_forward.fasta	160811	1	26	35	49	0.00535	0.206	SSYENYKLEFDLAK	R	K	0.997	73.6	54	0	0	1	0	0	2	1706.83	419784	658	671	TRUE
MhpJ Global proteome	J Slice Ion Trap	J Slice Ion Trap 1	ph221209_SDJ_03 (LTQ_3)	tr|Q9KGX8|P76 membrane protein Tax_Id=2099 [Mycoplasma hyopneumoniae]	Q9KGX8	LudwigNR_Q110_generic_forward.fasta	160811	1	26	35	49	0.00535	0.206	TGQIQAGDVIDANK	K	I	0.997	111	53.9	0	0	2	0	0	2	1429.73	364042	673	686	TRUE
MhpJ Global proteome	J Slice Ion Trap	J Slice Ion Trap 1	ph221209_SDJ_03 (LTQ_3)	tr|Q9KGX8|P76 membrane protein Tax_Id=2099 [Mycoplasma hyopneumoniae]	Q9KGX8	LudwigNR_Q110_generic_forward.fasta	160811	1	26	35	49	0.00535	0.206	VAAPVIEPVKK	K	L	0.963	50.2	53.3	0	0	1	0	0	2	1150.72	36196.5	326	336	TRUE
MhpJ Global proteome	J Slice Ion Trap	J Slice Ion Trap 1	ph221209_SDJ_03 (LTQ_3)	tr|Q9KGX8|P76 membrane protein Tax_Id=2099 [Mycoplasma hyopneumoniae]	Q9KGX8	LudwigNR_Q110_generic_forward.fasta	160811	1	26	35	49	0.00535	0.206	VFSQIFR	K	N	0.993	58.9	52.5	0	0	2	0	0	2	896.499	2064430	430	436	TRUE
MhpJ Global proteome	J Slice Ion Trap	J Slice Ion Trap 1	ph221209_SDJ_03 (LTQ_3)	tr|Q9KGX8|P76 membrane protein Tax_Id=2099 [Mycoplasma hyopneumoniae]	Q9KGX8	LudwigNR_Q110_generic_forward.fasta	160811	1	26	35	49	0.00535	0.206	VGAAAANSIFSSEIR	K	Y	0.997	119	53.9	0	0	2	0	0	2	1492.78	3162930	740	754	TRUE
MhpJ Global proteome	J Slice Ion Trap	J Slice Ion Trap 1	ph221209_SDJ_03 (LTQ_3)	tr|Q9KGX8|P76 membrane protein Tax_Id=2099 [Mycoplasma hyopneumoniae]	Q9KGX8	LudwigNR_Q110_generic_forward.fasta	160811	1	26	35	49	0.00535	0.206	VILPDNINFWFDLR	K	N	0.971	52.3	54.1	0	0	1	0	0	2	1762.92	20652.1	641	654	TRUE
MhpJ Global proteome	J Slice Ion Trap	J Slice Ion Trap 1	ph221209_SDJ_03 (LTQ_3)	tr|Q4AAB5|Ribonucleoside-diphosphate reductase Tax_Id=262719 [Mycoplasma hyopneumoniae]	Q4AAB5	LudwigNR_Q110_generic_forward.fasta	81955.4	1	4	4	5	0.000546	0.0653	AITTSLQLSK	R	R	0.964	50.5	53.4	0	0	1	0	0	2	1061.62	24504.1	194	203	TRUE
MhpJ Global proteome	J Slice Ion Trap	J Slice Ion Trap 1	ph221209_SDJ_03 (LTQ_3)	tr|Q4AAB5|Ribonucleoside-diphosphate reductase Tax_Id=262719 [Mycoplasma hyopneumoniae]	Q4AAB5	LudwigNR_Q110_generic_forward.fasta	81955.4	1	4	4	5	0.000546	0.0653	GGGVSVLLSNLR	R	E	0.997	83.7	53.5	0	0	1	0	0	2	1171.68	71434	205	216	TRUE
MhpJ Global proteome	J Slice Ion Trap	J Slice Ion Trap 1	ph221209_SDJ_03 (LTQ_3)	tr|Q4AAB5|Ribonucleoside-diphosphate reductase Tax_Id=262719 [Mycoplasma hyopneumoniae]	Q4AAB5	LudwigNR_Q110_generic_forward.fasta	81955.4	1	4	4	5	0.000546	0.0653	ILEDSFSYANQLGQR	K	Q	0.997	97.1	54.1	0	0	1	0	0	2	1740.86	56121.4	238	252	TRUE
MhpJ Global proteome	J Slice Ion Trap	J Slice Ion Trap 1	ph221209_SDJ_03 (LTQ_3)	tr|Q4AAB5|Ribonucleoside-diphosphate reductase Tax_Id=262719 [Mycoplasma hyopneumoniae]	Q4AAB5	LudwigNR_Q110_generic_forward.fasta	81955.4	1	4	4	5	0.000546	0.0653	VLLNSLFLGK	R	G	0.997	70.8	53.5	0	0	2	0	0	2	1103.68	167599	131	140	TRUE
MhpJ Global proteome	J Slice Ion Trap	J Slice Ion Trap 1	ph221209_SDJ_03 (LTQ_3)	tr|Q4AAB3|Ribonucleoside-diphosphate reductase beta chain Tax_Id=262719 [Mycoplasma hyopneumoniae]	Q4A8E2,Q4AAB3	LudwigNR_Q110_generic_forward.fasta	40861.6	0.5	1	1	2	0.000218	0.0623	TFTGLTLLDTIQATIGDVAQIK	R	H	0.997	92.3	54.1	0	0	2	0	0	2	2319.28	6327.57	93	114	TRUE
MhpJ Global proteome	J Slice Ion Trap	J Slice Ion Trap 1	ph221209_SDJ_03 (LTQ_3)	tr|Q4AAB8|Putative uncharacterized protein Tax_Id=262719 [Mycoplasma hyopneumoniae]	Q4AAB8	LudwigNR_Q110_generic_forward.fasta	235727	1	6	7	9	0.000983	0.044	FLQTIDGLK	R	T	0.961	49.8	53.2	0	0	2	0	0	2	1034.59	90985.3	788	796	TRUE
MhpJ Global proteome	J Slice Ion Trap	J Slice Ion Trap 1	ph221209_SDJ_03 (LTQ_3)	tr|Q4AAB8|Putative uncharacterized protein Tax_Id=262719 [Mycoplasma hyopneumoniae]	Q4AAB8	LudwigNR_Q110_generic_forward.fasta	235727	1	6	7	9	0.000983	0.044	FNDLSSQQEAEIK	K	K	0.997	72.9	53.9	0	0	2	0	0	2	1508.72	121356	1728	1740	TRUE
MhpJ Global proteome	J Slice Ion Trap	J Slice Ion Trap 1	ph221209_SDJ_03 (LTQ_3)	tr|Q4AAB8|Putative uncharacterized protein Tax_Id=262719 [Mycoplasma hyopneumoniae]	Q4AAB8	LudwigNR_Q110_generic_forward.fasta	235727	1	6	7	9	0.000983	0.044	LNPFFGIAQDFK	K	F	0.99	57.5	53.7	0	0	1	0	0	2	1396.73	57900.7	1280	1291	TRUE
MhpJ Global proteome	J Slice Ion Trap	J Slice Ion Trap 1	ph221209_SDJ_03 (LTQ_3)	tr|Q4AAB8|Putative uncharacterized protein Tax_Id=262719 [Mycoplasma hyopneumoniae]	Q4AAB8	LudwigNR_Q110_generic_forward.fasta	235727	1	6	7	9	0.000983	0.044	NFIPAFDISQAYAQNLISR	K	F	0.997	73.1	54.2	0	0	1	0	0	2	2168.11	1089.64	1669	1687	TRUE
MhpJ Global proteome	J Slice Ion Trap	J Slice Ion Trap 1	ph221209_SDJ_03 (LTQ_3)	tr|Q4AAB8|Putative uncharacterized protein Tax_Id=262719 [Mycoplasma hyopneumoniae]	Q4AAB8	LudwigNR_Q110_generic_forward.fasta	235727	1	6	7	9	0.000983	0.044	SGNNLLLGQHATER	R	K	0.997	53.4	53.2	0	0	0	2	0	2	1510.76	16043.1	169	182	TRUE
MhpJ Global proteome	J Slice Ion Trap	J Slice Ion Trap 1	ph221209_SDJ_03 (LTQ_3)	tr|Q4AAB8|Putative uncharacterized protein Tax_Id=262719 [Mycoplasma hyopneumoniae]	Q4AAB8	LudwigNR_Q110_generic_forward.fasta	235727	1	6	7	9	0.000983	0.044	VSAGIPAIDLVENEDIYFYDLVK	K	I	0.995	62.1	54.1	0	0	1	0	0	2	2583.32	2483.39	250	272	TRUE
MhpJ Global proteome	J Slice Ion Trap	J Slice Ion Trap 1	ph221209_SDJ_03 (LTQ_3)	sp|Q4A970|DNA-directed RNA polymerase subunit beta' Tax_Id=262719 [Mycoplasma hyopneumoniae]	Q4A970	LudwigNR_Q110_generic_forward.fasta	159417	1	27	31	48	0.00524	0.264	AAHAPVIIIQNEMR	K	M	0.963	50.8	54	0	0	1	0	0	2	1578.84	178368	366	379	TRUE
MhpJ Global proteome	J Slice Ion Trap	J Slice Ion Trap 1	ph221209_SDJ_03 (LTQ_3)	sp|Q4A970|DNA-directed RNA polymerase subunit beta' Tax_Id=262719 [Mycoplasma hyopneumoniae]	Q4A970	LudwigNR_Q110_generic_forward.fasta	159417	1	27	31	48	0.00524	0.264	AAIENLIYYK	K	S	0.997	75.1	53.3	0	0	2	0	0	2	1197.65	729261	153	162	TRUE
MhpJ Global proteome	J Slice Ion Trap	J Slice Ion Trap 1	ph221209_SDJ_03 (LTQ_3)	sp|Q4A970|DNA-directed RNA polymerase subunit beta' Tax_Id=262719 [Mycoplasma hyopneumoniae]	Q4A970	LudwigNR_Q110_generic_forward.fasta	159417	1	27	31	48	0.00524	0.264	DGEPIVNPSQDMVLGLYYLSQEK	K	A	0.997	72.1	54.1	0	0	0	1	0	2	2611.26	12426.7	578	600	TRUE
MhpJ Global proteome	J Slice Ion Trap	J Slice Ion Trap 1	ph221209_SDJ_03 (LTQ_3)	sp|Q4A970|DNA-directed RNA polymerase subunit beta' Tax_Id=262719 [Mycoplasma hyopneumoniae]	Q4A970	LudwigNR_Q110_generic_forward.fasta	159417	1	27	31	48	0.00524	0.264	ELLAVSDAR	K	T	0.997	76.5	53.4	0	0	3	0	0	2	973.531	161871	1246	1254	TRUE
MhpJ Global proteome	J Slice Ion Trap	J Slice Ion Trap 1	ph221209_SDJ_03 (LTQ_3)	sp|Q4A970|DNA-directed RNA polymerase subunit beta' Tax_Id=262719 [Mycoplasma hyopneumoniae]	Q4A970	LudwigNR_Q110_generic_forward.fasta	159417	1	27	31	48	0.00524	0.264	ETQELMFADK	R	N	0.991	58.4	53.6	0	0	2	0	0	2	1227.56	37300.9	562	571	TRUE
MhpJ Global proteome	J Slice Ion Trap	J Slice Ion Trap 1	ph221209_SDJ_03 (LTQ_3)	sp|Q4A970|DNA-directed RNA polymerase subunit beta' Tax_Id=262719 [Mycoplasma hyopneumoniae]	Q4A970	LudwigNR_Q110_generic_forward.fasta	159417	1	27	31	48	0.00524	0.264	EYGVDYYELNEIIEEFSSAR	R	I	0.997	108	54.2	0	0	2	0	0	2	2426.1	3317.84	229	248	TRUE
MhpJ Global proteome	J Slice Ion Trap	J Slice Ion Trap 1	ph221209_SDJ_03 (LTQ_3)	sp|Q4A970|DNA-directed RNA polymerase subunit beta' Tax_Id=262719 [Mycoplasma hyopneumoniae]	Q4A970	LudwigNR_Q110_generic_forward.fasta	159417	1	27	31	48	0.00524	0.264	GEGSFFSTYEAMLK	K	A	0.957	50	53.9	0	0	1	0	0	2	1582.71	13399.2	605	618	TRUE
MhpJ Global proteome	J Slice Ion Trap	J Slice Ion Trap 1	ph221209_SDJ_03 (LTQ_3)	sp|Q4A970|DNA-directed RNA polymerase subunit beta' Tax_Id=262719 [Mycoplasma hyopneumoniae]	Q4A970	LudwigNR_Q110_generic_forward.fasta	159417	1	27	31	48	0.00524	0.264	GGLFDELIFGPLVDYK	R	C	0.997	72.4	54.1	0	0	2	0	0	2	1782.93	42665.8	54	69	TRUE
MhpJ Global proteome	J Slice Ion Trap	J Slice Ion Trap 1	ph221209_SDJ_03 (LTQ_3)	sp|Q4A970|DNA-directed RNA polymerase subunit beta' Tax_Id=262719 [Mycoplasma hyopneumoniae]	Q4A970	LudwigNR_Q110_generic_forward.fasta	159417	1	27	31	48	0.00524	0.264	GLTDTALNTAK	K	S	0.997	68	53.5	0	0	2	0	0	2	1104.59	84517.2	985	995	TRUE
MhpJ Global proteome	J Slice Ion Trap	J Slice Ion Trap 1	ph221209_SDJ_03 (LTQ_3)	sp|Q4A970|DNA-directed RNA polymerase subunit beta' Tax_Id=262719 [Mycoplasma hyopneumoniae]	Q4A970	LudwigNR_Q110_generic_forward.fasta	159417	1	27	31	48	0.00524	0.264	GNISNFVQLAGMR	R	G	0.997	66.8	53.8	0	0	2	0	0	2	1422.72	2394330	922	934	TRUE
MhpJ Global proteome	J Slice Ion Trap	J Slice Ion Trap 1	ph221209_SDJ_03 (LTQ_3)	sp|Q4A970|DNA-directed RNA polymerase subunit beta' Tax_Id=262719 [Mycoplasma hyopneumoniae]	Q4A970	LudwigNR_Q110_generic_forward.fasta	159417	1	27	31	48	0.00524	0.264	IATGALAIEYLLDK	R	I	0.997	117	53.9	0	0	1	0	0	2	1490.85	152471	249	262	TRUE
MhpJ Global proteome	J Slice Ion Trap	J Slice Ion Trap 1	ph221209_SDJ_03 (LTQ_3)	sp|Q4A970|DNA-directed RNA polymerase subunit beta' Tax_Id=262719 [Mycoplasma hyopneumoniae]	Q4A970	LudwigNR_Q110_generic_forward.fasta	159417	1	27	31	48	0.00524	0.264	IPAGTNSNYEPK	K	S	0.991	58.2	53.7	0	0	1	0	0	2	1290.63	23456.2	1384	1395	TRUE
MhpJ Global proteome	J Slice Ion Trap	J Slice Ion Trap 1	ph221209_SDJ_03 (LTQ_3)	sp|Q4A970|DNA-directed RNA polymerase subunit beta' Tax_Id=262719 [Mycoplasma hyopneumoniae]	Q4A970	LudwigNR_Q110_generic_forward.fasta	159417	1	27	31	48	0.00524	0.264	ISLALATPEDVLEWSR	K	G	0.997	75.9	54.2	0	0	1	0	0	2	1799.95	51024.6	20	35	TRUE
MhpJ Global proteome	J Slice Ion Trap	J Slice Ion Trap 1	ph221209_SDJ_03 (LTQ_3)	sp|Q4A970|DNA-directed RNA polymerase subunit beta' Tax_Id=262719 [Mycoplasma hyopneumoniae]	Q4A970	LudwigNR_Q110_generic_forward.fasta	159417	1	27	31	48	0.00524	0.264	LASAGTMVDLQTAK	K	K	0.997	97.9	53.8	0	0	1	0	0	2	1421.73	217151	1061	1074	TRUE
MhpJ Global proteome	J Slice Ion Trap	J Slice Ion Trap 1	ph221209_SDJ_03 (LTQ_3)	sp|Q4A970|DNA-directed RNA polymerase subunit beta' Tax_Id=262719 [Mycoplasma hyopneumoniae]	Q4A970	LudwigNR_Q110_generic_forward.fasta	159417	1	27	31	48	0.00524	0.264	LQVINAFINSGQDPK	R	M	0.997	91.8	54.1	0	0	2	0	0	2	1643.88	499240	303	317	TRUE
MhpJ Global proteome	J Slice Ion Trap	J Slice Ion Trap 1	ph221209_SDJ_03 (LTQ_3)	sp|Q4A970|DNA-directed RNA polymerase subunit beta' Tax_Id=262719 [Mycoplasma hyopneumoniae]	Q4A970	LudwigNR_Q110_generic_forward.fasta	159417	1	27	31	48	0.00524	0.264	LSEFTIFEYSQLYK	K	Q	0.997	100	54.1	0	0	2	0	0	2	1767.88	50262.1	773	786	TRUE
MhpJ Global proteome	J Slice Ion Trap	J Slice Ion Trap 1	ph221209_SDJ_03 (LTQ_3)	sp|Q4A970|DNA-directed RNA polymerase subunit beta' Tax_Id=262719 [Mycoplasma hyopneumoniae]	Q4A970	LudwigNR_Q110_generic_forward.fasta	159417	1	27	31	48	0.00524	0.264	LSIQAFEPVLVR	R	A	0.989	57.5	53.8	0	0	2	0	0	2	1371.8	814331	515	526	TRUE
MhpJ Global proteome	J Slice Ion Trap	J Slice Ion Trap 1	ph221209_SDJ_03 (LTQ_3)	sp|Q4A970|DNA-directed RNA polymerase subunit beta' Tax_Id=262719 [Mycoplasma hyopneumoniae]	Q4A970	LudwigNR_Q110_generic_forward.fasta	159417	1	27	31	48	0.00524	0.264	LVSIGEAVGIIAAQSIGEPGTQLTMR	R	T	0.997	57.8	54.1	0	0	0	1	0	2	2627.41	10196.8	1112	1137	TRUE
MhpJ Global proteome	J Slice Ion Trap	J Slice Ion Trap 1	ph221209_SDJ_03 (LTQ_3)	sp|Q4A970|DNA-directed RNA polymerase subunit beta' Tax_Id=262719 [Mycoplasma hyopneumoniae]	Q4A970	LudwigNR_Q110_generic_forward.fasta	159417	1	27	31	48	0.00524	0.264	MAAVLFEPWIIR	K	N	0.992	59	53.9	0	0	2	0	0	2	1461.79	28530.7	455	466	TRUE
MhpJ Global proteome	J Slice Ion Trap	J Slice Ion Trap 1	ph221209_SDJ_03 (LTQ_3)	sp|Q4A970|DNA-directed RNA polymerase subunit beta' Tax_Id=262719 [Mycoplasma hyopneumoniae]	Q4A970	LudwigNR_Q110_generic_forward.fasta	159417	1	27	31	48	0.00524	0.264	MLQEAVDALIDNQK	R	K	0.997	88.5	54.1	0	0	1	0	0	2	1603.8	110009	380	393	TRUE
MhpJ Global proteome	J Slice Ion Trap	J Slice Ion Trap 1	ph221209_SDJ_03 (LTQ_3)	sp|Q4A970|DNA-directed RNA polymerase subunit beta' Tax_Id=262719 [Mycoplasma hyopneumoniae]	Q4A970	LudwigNR_Q110_generic_forward.fasta	159417	1	27	31	48	0.00524	0.264	NPLSFFMK	R	N	0.985	54.9	53	0	0	1	0	0	2	999.497	642057	1402	1409	TRUE
MhpJ Global proteome	J Slice Ion Trap	J Slice Ion Trap 1	ph221209_SDJ_03 (LTQ_3)	sp|Q4A970|DNA-directed RNA polymerase subunit beta' Tax_Id=262719 [Mycoplasma hyopneumoniae]	Q4A970	LudwigNR_Q110_generic_forward.fasta	159417	1	27	31	48	0.00524	0.264	QIFDTYDGLLAK	R	E	0.962	50.4	53.7	0	0	1	0	0	2	1366.69	2082.29	721	732	TRUE
MhpJ Global proteome	J Slice Ion Trap	J Slice Ion Trap 1	ph221209_SDJ_03 (LTQ_3)	sp|Q4A970|DNA-directed RNA polymerase subunit beta' Tax_Id=262719 [Mycoplasma hyopneumoniae]	Q4A970	LudwigNR_Q110_generic_forward.fasta	159417	1	27	31	48	0.00524	0.264	QLQQNGPVESYR	K	V	0.991	58.3	53.9	0	0	6	0	0	2	1418.7	85430.5	787	798	TRUE
MhpJ Global proteome	J Slice Ion Trap	J Slice Ion Trap 1	ph221209_SDJ_03 (LTQ_3)	sp|Q4A970|DNA-directed RNA polymerase subunit beta' Tax_Id=262719 [Mycoplasma hyopneumoniae]	Q4A970	LudwigNR_Q110_generic_forward.fasta	159417	1	27	31	48	0.00524	0.264	TFHTGGVANVEDITGGFTR	R	L	0.997	130	54.2	0	0	2	2	0	2	1978.96	1286740	1138	1156	TRUE
MhpJ Global proteome	J Slice Ion Trap	J Slice Ion Trap 1	ph221209_SDJ_03 (LTQ_3)	sp|Q4A970|DNA-directed RNA polymerase subunit beta' Tax_Id=262719 [Mycoplasma hyopneumoniae]	Q4A970	LudwigNR_Q110_generic_forward.fasta	159417	1	27	31	48	0.00524	0.264	TLQNYLLK	R	E	0.997	70.6	53.3	0	0	2	0	0	2	992.578	720319	1255	1262	TRUE
MhpJ Global proteome	J Slice Ion Trap	J Slice Ion Trap 1	ph221209_SDJ_03 (LTQ_3)	sp|Q4A970|DNA-directed RNA polymerase subunit beta' Tax_Id=262719 [Mycoplasma hyopneumoniae]	Q4A970	LudwigNR_Q110_generic_forward.fasta	159417	1	27	31	48	0.00524	0.264	VVLPFEQVKPFIAK	R	T	0.991	58.5	54	0	0	1	0	0	2	1614.96	159995	631	644	TRUE
MhpJ Global proteome	J Slice Ion Trap	J Slice Ion Trap 1	ph221209_SDJ_03 (LTQ_3)	sp|Q4A970|DNA-directed RNA polymerase subunit beta' Tax_Id=262719 [Mycoplasma hyopneumoniae]	Q4A970	LudwigNR_Q110_generic_forward.fasta	159417	1	27	31	48	0.00524	0.264	YNNMVCSILDK	K	I	0.986	56.2	53.8	0	0	1	0	0	2	1386.64	22061.2	816	826	TRUE
MhpJ Global proteome	J Slice Ion Trap	J Slice Ion Trap 1	ph221209_SDJ_03 (LTQ_3)	sp|Q4A969|DNA-directed RNA polymerase subunit beta Tax_Id=262719 [Mycoplasma hyopneumoniae]	Q4A969	LudwigNR_Q110_generic_forward.fasta	137720	1	19	20	30	0.00328	0.202	DQGDNLEEGVGMLIK	R	I	0.997	87.1	54	0	0	1	0	0	2	1633.77	96433.1	913	927	TRUE
MhpJ Global proteome	J Slice Ion Trap	J Slice Ion Trap 1	ph221209_SDJ_03 (LTQ_3)	sp|Q4A969|DNA-directed RNA polymerase subunit beta Tax_Id=262719 [Mycoplasma hyopneumoniae]	Q4A969	LudwigNR_Q110_generic_forward.fasta	137720	1	19	20	30	0.00328	0.202	DTAQFEVR	R	D	0.967	50.5	53.1	0	0	1	0	0	2	965.469	3941.35	524	531	TRUE
MhpJ Global proteome	J Slice Ion Trap	J Slice Ion Trap 1	ph221209_SDJ_03 (LTQ_3)	sp|Q4A969|DNA-directed RNA polymerase subunit beta Tax_Id=262719 [Mycoplasma hyopneumoniae]	Q4A969	LudwigNR_Q110_generic_forward.fasta	137720	1	19	20	30	0.00328	0.202	FNNEEIPLSEIEGVDSTIYAR	K	Q	0.997	97.5	54.2	0	0	2	0	0	2	2396.16	28017.9	333	353	TRUE
MhpJ Global proteome	J Slice Ion Trap	J Slice Ion Trap 1	ph221209_SDJ_03 (LTQ_3)	sp|Q4A969|DNA-directed RNA polymerase subunit beta Tax_Id=262719 [Mycoplasma hyopneumoniae]	Q4A969	LudwigNR_Q110_generic_forward.fasta	137720	1	19	20	30	0.00328	0.202	GSLRVEKPENEYLAIR	R	E	0.997	55	53.6	0	0	0	1	0	2	1874.01	171409	71	86	TRUE
MhpJ Global proteome	J Slice Ion Trap	J Slice Ion Trap 1	ph221209_SDJ_03 (LTQ_3)	sp|Q4A969|DNA-directed RNA polymerase subunit beta Tax_Id=262719 [Mycoplasma hyopneumoniae]	Q4A969	LudwigNR_Q110_generic_forward.fasta	137720	1	19	20	30	0.00328	0.202	HKLESLEENLELIYR	R	I	0.997	57.3	53.6	0	0	0	1	0	2	1886	49696.9	236	250	TRUE
MhpJ Global proteome	J Slice Ion Trap	J Slice Ion Trap 1	ph221209_SDJ_03 (LTQ_3)	sp|Q4A969|DNA-directed RNA polymerase subunit beta Tax_Id=262719 [Mycoplasma hyopneumoniae]	Q4A969	LudwigNR_Q110_generic_forward.fasta	137720	1	19	20	30	0.00328	0.202	INQYGFIITPYYQVK	R	N	0.997	81.1	54.2	0	0	2	0	0	2	1846.97	161259	564	578	TRUE
MhpJ Global proteome	J Slice Ion Trap	J Slice Ion Trap 1	ph221209_SDJ_03 (LTQ_3)	sp|Q4A969|DNA-directed RNA polymerase subunit beta Tax_Id=262719 [Mycoplasma hyopneumoniae]	Q4A969	LudwigNR_Q110_generic_forward.fasta	137720	1	19	20	30	0.00328	0.202	IPSPGTPESFNVLAYELR	K	G	0.997	80.7	54.2	0	0	1	0	0	2	1990.03	8837.3	1136	1153	TRUE
MhpJ Global proteome	J Slice Ion Trap	J Slice Ion Trap 1	ph221209_SDJ_03 (LTQ_3)	sp|Q4A969|DNA-directed RNA polymerase subunit beta Tax_Id=262719 [Mycoplasma hyopneumoniae]	Q4A969	LudwigNR_Q110_generic_forward.fasta	137720	1	19	20	30	0.00328	0.202	ISQTYLAEDLVSK	R	K	0.997	82.2	53.8	0	0	2	0	0	2	1466.77	190263	297	309	TRUE
MhpJ Global proteome	J Slice Ion Trap	J Slice Ion Trap 1	ph221209_SDJ_03 (LTQ_3)	sp|Q4A969|DNA-directed RNA polymerase subunit beta Tax_Id=262719 [Mycoplasma hyopneumoniae]	Q4A969	LudwigNR_Q110_generic_forward.fasta	137720	1	19	20	30	0.00328	0.202	ISQTYLAEDLVSKK	R	N	0.997	78.6	54	0	0	1	0	0	2	1594.87	94942.7	297	310	TRUE
MhpJ Global proteome	J Slice Ion Trap	J Slice Ion Trap 1	ph221209_SDJ_03 (LTQ_3)	sp|Q4A969|DNA-directed RNA polymerase subunit beta Tax_Id=262719 [Mycoplasma hyopneumoniae]	Q4A969	LudwigNR_Q110_generic_forward.fasta	137720	1	19	20	30	0.00328	0.202	IVSVGELLQNQFLIALTK	R	I	0.997	64.2	53.6	0	0	0	2	0	2	1986.16	128191	435	452	TRUE
MhpJ Global proteome	J Slice Ion Trap	J Slice Ion Trap 1	ph221209_SDJ_03 (LTQ_3)	sp|Q4A969|DNA-directed RNA polymerase subunit beta Tax_Id=262719 [Mycoplasma hyopneumoniae]	Q4A969	LudwigNR_Q110_generic_forward.fasta	137720	1	19	20	30	0.00328	0.202	LFDEANIPESGK	K	F	0.997	88	53.8	0	0	2	0	0	2	1319.65	656232	1020	1031	TRUE
MhpJ Global proteome	J Slice Ion Trap	J Slice Ion Trap 1	ph221209_SDJ_03 (LTQ_3)	sp|Q4A969|DNA-directed RNA polymerase subunit beta Tax_Id=262719 [Mycoplasma hyopneumoniae]	Q4A969	LudwigNR_Q110_generic_forward.fasta	137720	1	19	20	30	0.00328	0.202	NLIPSIIFNER	K	R	0.997	64.8	53.8	0	0	2	0	0	2	1315.74	566225	265	275	TRUE
MhpJ Global proteome	J Slice Ion Trap	J Slice Ion Trap 1	ph221209_SDJ_03 (LTQ_3)	sp|Q4A969|DNA-directed RNA polymerase subunit beta Tax_Id=262719 [Mycoplasma hyopneumoniae]	Q4A969	LudwigNR_Q110_generic_forward.fasta	137720	1	19	20	30	0.00328	0.202	NLLYNNIISGGK	R	I	0.997	84	53.7	0	0	2	0	0	2	1305.72	1403580	1124	1135	TRUE
MhpJ Global proteome	J Slice Ion Trap	J Slice Ion Trap 1	ph221209_SDJ_03 (LTQ_3)	sp|Q4A969|DNA-directed RNA polymerase subunit beta Tax_Id=262719 [Mycoplasma hyopneumoniae]	Q4A969	LudwigNR_Q110_generic_forward.fasta	137720	1	19	20	30	0.00328	0.202	SEAPLVATGIEEAVAR	K	F	0.997	88.8	54	0	0	1	1	0	2	1612.85	111263	679	694	TRUE
MhpJ Global proteome	J Slice Ion Trap	J Slice Ion Trap 1	ph221209_SDJ_03 (LTQ_3)	sp|Q4A969|DNA-directed RNA polymerase subunit beta Tax_Id=262719 [Mycoplasma hyopneumoniae]	Q4A969	LudwigNR_Q110_generic_forward.fasta	137720	1	19	20	30	0.00328	0.202	SIINNKPIYNQFK	K	N	0.997	65.8	54	0	0	1	0	0	2	1578.86	173640	474	486	TRUE
MhpJ Global proteome	J Slice Ion Trap	J Slice Ion Trap 1	ph221209_SDJ_03 (LTQ_3)	sp|Q4A969|DNA-directed RNA polymerase subunit beta Tax_Id=262719 [Mycoplasma hyopneumoniae]	Q4A969	LudwigNR_Q110_generic_forward.fasta	137720	1	19	20	30	0.00328	0.202	SMLQESEPVNVIATDPNLNEK	K	T	0.997	122	54.1	0	0	2	0	0	2	2344.13	154489	380	400	TRUE
MhpJ Global proteome	J Slice Ion Trap	J Slice Ion Trap 1	ph221209_SDJ_03 (LTQ_3)	sp|Q4A969|DNA-directed RNA polymerase subunit beta Tax_Id=262719 [Mycoplasma hyopneumoniae]	Q4A969	LudwigNR_Q110_generic_forward.fasta	137720	1	19	20	30	0.00328	0.202	TLETPDFLDPVR	K	E	0.997	71.9	53.9	0	0	2	0	0	2	1402.72	531648	25	36	TRUE
MhpJ Global proteome	J Slice Ion Trap	J Slice Ion Trap 1	ph221209_SDJ_03 (LTQ_3)	sp|Q4A969|DNA-directed RNA polymerase subunit beta Tax_Id=262719 [Mycoplasma hyopneumoniae]	Q4A969	LudwigNR_Q110_generic_forward.fasta	137720	1	19	20	30	0.00328	0.202	VEKPENEYLAIR	R	E	0.991	58.6	53.9	0	0	1	0	0	2	1460.77	228531	75	86	TRUE
MhpJ Global proteome	J Slice Ion Trap	J Slice Ion Trap 1	ph221209_SDJ_03 (LTQ_3)	sp|Q4A969|DNA-directed RNA polymerase subunit beta Tax_Id=262719 [Mycoplasma hyopneumoniae]	Q4A969	LudwigNR_Q110_generic_forward.fasta	137720	1	19	20	30	0.00328	0.202	VTGNQVDTVK	K	F	0.989	57	53.5	0	0	2	0	0	2	1060.56	71659	185	194	TRUE
MhpJ Global proteome	J Slice Ion Trap	J Slice Ion Trap 1	ph221209_SDJ_03 (LTQ_3)	tr|A3QN16|DNA-directed RNA polymerase (Fragment) Tax_Id=63686 [Mycoplasma spermatophilum]	A3QN16	LudwigNR_Q110_generic_forward.fasta	65409.7	0.138	0	0	0	0	0.0135	DTAQFEVR	R	D	0.967	50.5	53.1	0	0	1	0	0	2	965.469	3941.35	24	31	FALSE	Q4A969
MhpJ Global proteome	J Slice Ion Trap	J Slice Ion Trap 1	ph221209_SDJ_03 (LTQ_3)	tr|Q4A932|Putative prolipoprotein p65 Tax_Id=262719 [Mycoplasma hyopneumoniae]	O30643,Q4A932	LudwigNR_Q110_generic_forward.fasta	71022.4	1	2	2	2	0.000218	0.0399	EIVSLPIFDNFDFR	R	E	0.982	54.8	54.1	0	0	1	0	0	2	1711.87	36258.2	429	442	TRUE
MhpJ Global proteome	J Slice Ion Trap	J Slice Ion Trap 1	ph221209_SDJ_03 (LTQ_3)	tr|Q4A932|Putative prolipoprotein p65 Tax_Id=262719 [Mycoplasma hyopneumoniae]	O30643,Q4A932	LudwigNR_Q110_generic_forward.fasta	71022.4	1	2	2	2	0.000218	0.0399	IFDTIIDSFIR	K	K	0.997	78.8	53.6	0	0	1	0	0	2	1339.73	19847.5	488	498	TRUE
MhpJ Global proteome	J Slice Ion Trap	J Slice Ion Trap 1	ph221209_SDJ_03 (LTQ_3)	tr|Q4A926|Putative uncharacterized protein Tax_Id=262719 [Mycoplasma hyopneumoniae]	Q4A926	LudwigNR_Q110_generic_forward.fasta	135337	0.5	1	1	1	0.000109	0.00833	APYLVSSQVR	R	S	0.951	48.9	53.5	0	0	1	0	0	2	1119.62	27089.6	491	500	TRUE
MhpJ Global proteome	J Slice Ion Trap	J Slice Ion Trap 1	ph221209_SDJ_03 (LTQ_3)	tr|Q4A925|Putative adhesin like-protein P146 Tax_Id=262719 [Mycoplasma hyopneumoniae]	Q4A925	LudwigNR_Q110_generic_forward.fasta	146745	0.998	2	2	3	0.000328	0.0169	EVLQYLFEIAR	R	A	0.997	73.2	53.7	0	0	2	0	0	2	1380.75	76809.8	808	818	TRUE
MhpJ Global proteome	J Slice Ion Trap	J Slice Ion Trap 1	ph221209_SDJ_03 (LTQ_3)	tr|Q4A925|Putative adhesin like-protein P146 Tax_Id=262719 [Mycoplasma hyopneumoniae]	Q4A925	LudwigNR_Q110_generic_forward.fasta	146745	0.998	2	2	3	0.000328	0.0169	SDVFDNSTTYK	K	Q	0.993	59.6	53.7	0	0	1	0	0	2	1276.57	3660.39	57	67	TRUE
MhpJ Global proteome	J Slice Ion Trap	J Slice Ion Trap 1	ph221209_SDJ_03 (LTQ_3)	tr|Q4A915|Putative uncharacterized protein Tax_Id=262719 [Mycoplasma hyopneumoniae]	Q4A915	LudwigNR_Q110_generic_forward.fasta	101947	1	1	1	2	0.000218	0.0161	ALLLNNEEINQNFK	R	N	0.997	76.3	54.1	0	0	2	0	0	2	1659.87	317020	30	43	TRUE
MhpJ Global proteome	J Slice Ion Trap	J Slice Ion Trap 1	ph221209_SDJ_03 (LTQ_3)	tr|Q6MTA9|Prolipoprotein Tax_Id=44101 [Mycoplasma mycoides subsp. mycoides SC]	Q6MTA9	LudwigNR_Q110_generic_forward.fasta	80955.2	0.5	1	1	1	0.000109	0.0265	GSNYELNVLENTWVNLNDK	N	F	0.974	53	54.2	0	0	1	0	0	1	2225.02	111048	508	526	TRUE
MhpJ Global proteome	J Slice Ion Trap	J Slice Ion Trap 1	ph221209_SDJ_03 (LTQ_3)	tr|Q601B5|Putative serine protease, subtilase family active site Tax_Id=295358 [Mycoplasma hyopneumoniae]	Q601B5	LudwigNR_Q110_generic_forward.fasta	94058.6	0.998	2	2	2	0.000218	0.032	FDYTPIGNYTDFER	R	L	0.987	56.8	54.1	0	0	1	0	0	2	1737.78	29022.8	167	180	TRUE
MhpJ Global proteome	J Slice Ion Trap	J Slice Ion Trap 1	ph221209_SDJ_03 (LTQ_3)	tr|Q601B5|Putative serine protease, subtilase family active site Tax_Id=295358 [Mycoplasma hyopneumoniae]	Q601B5	LudwigNR_Q110_generic_forward.fasta	94058.6	0.998	2	2	2	0.000218	0.032	FFGLGGMQEIGK	R	S	0.973	52.2	53.7	0	0	1	0	0	2	1299.64	28096.2	10	21	TRUE
MhpJ Global proteome	J Slice Ion Trap	J Slice Ion Trap 1	ph221209_SDJ_03 (LTQ_3)	tr|Q4A9X1|Putative lipoprotein Tax_Id=262719 [Mycoplasma hyopneumoniae]	Q4A9X1	LudwigNR_Q110_generic_forward.fasta	84675.1	0.5	1	1	1	0.000109	0.0176	LNNFSDIVDFLSR	K	V	0.997	84.2	53.9	0	0	1	0	0	2	1539.78	6851.76	266	278	TRUE
MhpJ Global proteome	J Slice Ion Trap	J Slice Ion Trap 1	ph221209_SDJ_03 (LTQ_3)	tr|Q4AAL8|Pyruvate dehydrogenase E1-alpha subunit Tax_Id=262719 [Mycoplasma hyopneumoniae]	Q4AAL8,Q601D7,Q8KQQ9	LudwigNR_Q110_generic_forward.fasta	42326.2	1	3	4	4	0.000437	0.131	FLDIDGNLLSSTVFGPIDETNDIR	R	L	0.994	61.4	54	0	0	1	0	0	2	2651.32	10110.2	22	45	TRUE
MhpJ Global proteome	J Slice Ion Trap	J Slice Ion Trap 1	ph221209_SDJ_03 (LTQ_3)	tr|Q4AAL8|Pyruvate dehydrogenase E1-alpha subunit Tax_Id=262719 [Mycoplasma hyopneumoniae]	Q4AAL8,Q601D7,Q8KQQ9	LudwigNR_Q110_generic_forward.fasta	42326.2	1	3	4	4	0.000437	0.131	QQDTYMTQLQR	R	Q	0.981	54.1	53.8	0	0	1	0	0	2	1427.66	10713	63	73	TRUE
MhpJ Global proteome	J Slice Ion Trap	J Slice Ion Trap 1	ph221209_SDJ_03 (LTQ_3)	tr|Q4AAL8|Pyruvate dehydrogenase E1-alpha subunit Tax_Id=262719 [Mycoplasma hyopneumoniae]	Q4AAL8,Q601D7,Q8KQQ9	LudwigNR_Q110_generic_forward.fasta	42326.2	1	3	4	4	0.000437	0.131	SGNGPVLVEFVTWR	R	Q	0.996	63.8	54	0	0	2	0	0	2	1560.82	7663.71	259	272	TRUE
MhpJ Global proteome	J Slice Ion Trap	J Slice Ion Trap 1	ph221209_SDJ_03 (LTQ_3)	tr|Q4AAD6|Putative uncharacterized protein Tax_Id=262719 [Mycoplasma hyopneumoniae]	O07132,Q4AAD6,Q6R5H7	LudwigNR_Q110_generic_forward.fasta	123377	1	9	10	17	0.00186	0.115	DNSSYFLNFEDFVNNLTLK	K	N	0.997	81.3	54.2	0	0	1	0	0	2	2280.08	9878.93	316	334	TRUE
MhpJ Global proteome	J Slice Ion Trap	J Slice Ion Trap 1	ph221209_SDJ_03 (LTQ_3)	tr|Q4AAD6|Putative uncharacterized protein Tax_Id=262719 [Mycoplasma hyopneumoniae]	O07132,Q4AAD6,Q6R5H7	LudwigNR_Q110_generic_forward.fasta	123377	1	9	10	17	0.00186	0.115	EIHQLSFNILAR	K	N	0.95	49.1	53.8	0	0	1	0	0	2	1440.8	64617.2	671	682	TRUE
MhpJ Global proteome	J Slice Ion Trap	J Slice Ion Trap 1	ph221209_SDJ_03 (LTQ_3)	tr|Q4AAD6|Putative uncharacterized protein Tax_Id=262719 [Mycoplasma hyopneumoniae]	O07132,Q4AAD6,Q6R5H7	LudwigNR_Q110_generic_forward.fasta	123377	1	9	10	17	0.00186	0.115	GQNLSAYEFLADIK	K	S	0.997	101	53.9	0	0	2	0	0	2	1568.8	123023	345	358	TRUE
MhpJ Global proteome	J Slice Ion Trap	J Slice Ion Trap 1	ph221209_SDJ_03 (LTQ_3)	tr|Q4AAD6|Putative uncharacterized protein Tax_Id=262719 [Mycoplasma hyopneumoniae]	O07132,Q4AAD6,Q6R5H7	LudwigNR_Q110_generic_forward.fasta	123377	1	9	10	17	0.00186	0.115	LDDNLQYSFEAIK	K	K	0.997	84.7	53.9	0	0	2	0	0	2	1555.76	132837	769	781	TRUE
MhpJ Global proteome	J Slice Ion Trap	J Slice Ion Trap 1	ph221209_SDJ_03 (LTQ_3)	tr|Q4AAD6|Putative uncharacterized protein Tax_Id=262719 [Mycoplasma hyopneumoniae]	O07132,Q4AAD6,Q6R5H7	LudwigNR_Q110_generic_forward.fasta	123377	1	9	10	17	0.00186	0.115	LDYGNILNPYNTQLAK	K	V	0.984	55.4	54.2	0	0	1	0	0	2	1836.95	97783.9	494	509	TRUE
MhpJ Global proteome	J Slice Ion Trap	J Slice Ion Trap 1	ph221209_SDJ_03 (LTQ_3)	tr|Q4AAD6|Putative uncharacterized protein Tax_Id=262719 [Mycoplasma hyopneumoniae]	O07132,Q4AAD6,Q6R5H7	LudwigNR_Q110_generic_forward.fasta	123377	1	9	10	17	0.00186	0.115	LGSNSVLNQPQTTK	K	E	0.997	83.4	53.9	0	0	6	0	0	2	1486.79	54689.9	570	583	TRUE
MhpJ Global proteome	J Slice Ion Trap	J Slice Ion Trap 1	ph221209_SDJ_03 (LTQ_3)	tr|Q4AAD6|Putative uncharacterized protein Tax_Id=262719 [Mycoplasma hyopneumoniae]	O07132,Q4AAD6,Q6R5H7	LudwigNR_Q110_generic_forward.fasta	123377	1	9	10	17	0.00186	0.115	LNQQIENLSTK	K	I	0.962	50.5	53.7	0	0	1	0	0	2	1287.69	4606.16	180	190	TRUE
MhpJ Global proteome	J Slice Ion Trap	J Slice Ion Trap 1	ph221209_SDJ_03 (LTQ_3)	tr|Q4AAD6|Putative uncharacterized protein Tax_Id=262719 [Mycoplasma hyopneumoniae]	O07132,Q4AAD6,Q6R5H7	LudwigNR_Q110_generic_forward.fasta	123377	1	9	10	17	0.00186	0.115	LPNNLGNIFEFSFAK	K	D	0.997	90.1	54	0	0	2	0	0	2	1710.88	115101	252	266	TRUE
MhpJ Global proteome	J Slice Ion Trap	J Slice Ion Trap 1	ph221209_SDJ_03 (LTQ_3)	tr|Q4AAD6|Putative uncharacterized protein Tax_Id=262719 [Mycoplasma hyopneumoniae]	O07132,Q4AAD6,Q6R5H7	LudwigNR_Q110_generic_forward.fasta	123377	1	9	10	17	0.00186	0.115	LTVLETLYDLAK	K	K	0.988	56.8	53.7	0	0	1	0	0	2	1378.78	7153.33	615	626	TRUE
MhpJ Global proteome	J Slice Ion Trap	J Slice Ion Trap 1	ph221209_SDJ_03 (LTQ_3)	tr|C7LKM0|Holo-(acyl-carrier-protein) synthase Tax_Id=436113 [Mycoplasma mycoides subsp. capri str. GM12]	C7LKM0,Q2SS83,Q6MT35	LudwigNR_Q110_generic_forward.fasta	12764	0.5	1	1	1	0.000109	0.118	MINNVGIDIVENK	-	R	0.968	51.6	53.9	0	0	1	0	0	2	1475.74	528989	1	13	TRUE
MhpJ Global proteome	J Slice Ion Trap	J Slice Ion Trap 1	ph221209_SDJ_03 (LTQ_3)	tr|Q4A9W4|Putative uncharacterized protein Tax_Id=262719 [Mycoplasma hyopneumoniae]	Q4A9W4,Q600R9	LudwigNR_Q110_generic_forward.fasta	114132	1	11	11	14	0.00153	0.155	DQGLLAESLGQNLDYK	K	I	0.997	133	54.1	0	0	2	0	0	2	1763.88	95003.6	736	751	TRUE
MhpJ Global proteome	J Slice Ion Trap	J Slice Ion Trap 1	ph221209_SDJ_03 (LTQ_3)	tr|Q4A9W4|Putative uncharacterized protein Tax_Id=262719 [Mycoplasma hyopneumoniae]	Q4A9W4,Q600R9	LudwigNR_Q110_generic_forward.fasta	114132	1	11	11	14	0.00153	0.155	DQILGQDFLAK	R	T	0.997	64.6	53.7	0	0	1	0	0	2	1247.66	161054	272	282	TRUE
MhpJ Global proteome	J Slice Ion Trap	J Slice Ion Trap 1	ph221209_SDJ_03 (LTQ_3)	tr|Q4A9W4|Putative uncharacterized protein Tax_Id=262719 [Mycoplasma hyopneumoniae]	Q4A9W4,Q600R9	LudwigNR_Q110_generic_forward.fasta	114132	1	11	11	14	0.00153	0.155	IGSVDQNGNLIQVIYQTK	K	K	0.993	60.4	54.2	0	0	1	0	0	2	1990.06	5262.26	784	801	TRUE
MhpJ Global proteome	J Slice Ion Trap	J Slice Ion Trap 1	ph221209_SDJ_03 (LTQ_3)	tr|Q4A9W4|Putative uncharacterized protein Tax_Id=262719 [Mycoplasma hyopneumoniae]	Q4A9W4,Q600R9	LudwigNR_Q110_generic_forward.fasta	114132	1	11	11	14	0.00153	0.155	LGQNDAELVK	R	Q	0.997	65.9	53.5	0	0	2	0	0	2	1086.58	39170.8	471	480	TRUE
MhpJ Global proteome	J Slice Ion Trap	J Slice Ion Trap 1	ph221209_SDJ_03 (LTQ_3)	tr|Q4A9W4|Putative uncharacterized protein Tax_Id=262719 [Mycoplasma hyopneumoniae]	Q4A9W4,Q600R9	LudwigNR_Q110_generic_forward.fasta	114132	1	11	11	14	0.00153	0.155	LVYQLPDDKK	R	A	0.972	52	53.7	0	0	1	0	0	2	1218.67	42494	148	157	TRUE
MhpJ Global proteome	J Slice Ion Trap	J Slice Ion Trap 1	ph221209_SDJ_03 (LTQ_3)	tr|Q4A9W4|Putative uncharacterized protein Tax_Id=262719 [Mycoplasma hyopneumoniae]	Q4A9W4,Q600R9	LudwigNR_Q110_generic_forward.fasta	114132	1	11	11	14	0.00153	0.155	NFSQTIEHLNR	K	L	0.997	64.3	53.8	0	0	1	0	0	2	1358.68	179269	460	470	TRUE
MhpJ Global proteome	J Slice Ion Trap	J Slice Ion Trap 1	ph221209_SDJ_03 (LTQ_3)	tr|Q4A9W4|Putative uncharacterized protein Tax_Id=262719 [Mycoplasma hyopneumoniae]	Q4A9W4,Q600R9	LudwigNR_Q110_generic_forward.fasta	114132	1	11	11	14	0.00153	0.155	NILENGDYYGYEFNEDR	K	L	0.997	94.4	54.2	0	0	1	0	0	2	2110.9	7784.27	522	538	TRUE
MhpJ Global proteome	J Slice Ion Trap	J Slice Ion Trap 1	ph221209_SDJ_03 (LTQ_3)	tr|Q4A9W4|Putative uncharacterized protein Tax_Id=262719 [Mycoplasma hyopneumoniae]	Q4A9W4,Q600R9	LudwigNR_Q110_generic_forward.fasta	114132	1	11	11	14	0.00153	0.155	NNTSLPINFATDYGWNR	K	Y	0.997	64.9	54.2	0	0	1	0	0	2	1982.94	3660.14	109	125	TRUE
MhpJ Global proteome	J Slice Ion Trap	J Slice Ion Trap 1	ph221209_SDJ_03 (LTQ_3)	tr|Q4A9W4|Putative uncharacterized protein Tax_Id=262719 [Mycoplasma hyopneumoniae]	Q4A9W4,Q600R9	LudwigNR_Q110_generic_forward.fasta	114132	1	11	11	14	0.00153	0.155	TNQEVSTFLSLLAK	K	R	0.997	94.4	53.9	0	0	2	0	0	2	1550.84	251804	578	591	TRUE
MhpJ Global proteome	J Slice Ion Trap	J Slice Ion Trap 1	ph221209_SDJ_03 (LTQ_3)	tr|Q4A9W4|Putative uncharacterized protein Tax_Id=262719 [Mycoplasma hyopneumoniae]	Q4A9W4,Q600R9	LudwigNR_Q110_generic_forward.fasta	114132	1	11	11	14	0.00153	0.155	TQWPENLDQNSLFK	K	H	0.98	54.4	54.1	0	0	1	0	0	2	1720.82	49942.2	615	628	TRUE
MhpJ Global proteome	J Slice Ion Trap	J Slice Ion Trap 1	ph221209_SDJ_03 (LTQ_3)	tr|Q4A9W4|Putative uncharacterized protein Tax_Id=262719 [Mycoplasma hyopneumoniae]	Q4A9W4,Q600R9	LudwigNR_Q110_generic_forward.fasta	114132	1	11	11	14	0.00153	0.155	VIIIESSESLFALK	R	-	0.997	105	53.9	0	0	1	0	0	2	1548.89	13190.2	969	982	TRUE
MhpJ Global proteome	J Slice Ion Trap	J Slice Ion Trap 1	ph221209_SDJ_03 (LTQ_3)	sp|P75358|Glyceraldehyde-3-phosphate dehydrogenase Tax_Id=2104 [Mycoplasma pneumoniae]	P75358	LudwigNR_Q110_generic_forward.fasta	36805.7	0.5	1	1	4	0.000437	0.0237	VAINGFGR	R	I	0.984	54.8	53.2	0	0	4	0	0	2	833.463	34762.5	10	17	TRUE
MhpJ Global proteome	J Slice Ion Trap	J Slice Ion Trap 1	ph221209_SDJ_03 (LTQ_3)	tr|Q4AAA7|Myo-inositol catabolism protein Tax_Id=262719 [Mycoplasma hyopneumoniae]	Q4AAA7	LudwigNR_Q110_generic_forward.fasta	73521.6	0.998	2	2	2	0.000218	0.0412	NAQQPLVIIGGGIR	K	Y	0.995	62	53.8	0	0	1	0	0	2	1435.84	148846	229	242	TRUE
MhpJ Global proteome	J Slice Ion Trap	J Slice Ion Trap 1	ph221209_SDJ_03 (LTQ_3)	tr|Q4AAA7|Myo-inositol catabolism protein Tax_Id=262719 [Mycoplasma hyopneumoniae]	Q4AAA7	LudwigNR_Q110_generic_forward.fasta	73521.6	0.998	2	2	2	0.000218	0.0412	YSQASSQLLEFLR	R	K	0.997	74.1	53.9	0	0	1	0	0	2	1541.8	3840.76	243	255	TRUE
MhpJ Global proteome	J Slice Ion Trap	J Slice Ion Trap 1	ph221209_SDJ_03 (LTQ_3)	tr|Q4A9I2|Dihydrolipoamide acetyltransferase Tax_Id=262719 [Mycoplasma hyopneumoniae]	Q4A9I2,Q600F2,Q93T73	LudwigNR_Q110_generic_forward.fasta	33153.2	0.5	1	1	1	0.000109	0.0327	HANIDLADLK	K	I	0.995	61.5	53.1	0	0	1	0	0	2	1109.6	66941.5	16	25	TRUE
MhpJ Global proteome	J Slice Ion Trap	J Slice Ion Trap 1	ph221209_SDJ_03 (LTQ_3)	tr|Q4A9I4|Oligopeptide ABC transporter permease protein Tax_Id=262719 [Mycoplasma hyopneumoniae]	Q4A7L9,Q4A9I4,Q600F4	LudwigNR_Q110_generic_forward.fasta	38620.1	0.995	1	1	1	0.000109	0.0462	TGEDGQIPSLFFGPLR	K	Y	0.993	60.3	54.1	0	0	1	0	0	2	1733.89	18076.7	88	103	TRUE
MhpJ Global proteome	J Slice Ion Trap	J Slice Ion Trap 1	ph221209_SDJ_03 (LTQ_3)	tr|Q602B4|Glyceraldehyde 3-phosphate dehydrogenase Tax_Id=295358 [Mycoplasma hyopneumoniae]	Q4A8X7,Q602B4	LudwigNR_Q110_generic_forward.fasta	36874.1	0.998	2	2	3	0.000328	0.0774	AAGVNLVPSSTGAAK	R	A	0.991	58.2	53.7	0	0	1	0	0	2	1342.73	90498.4	204	218	TRUE
MhpJ Global proteome	J Slice Ion Trap	J Slice Ion Trap 1	ph221209_SDJ_03 (LTQ_3)	tr|Q602B4|Glyceraldehyde 3-phosphate dehydrogenase Tax_Id=295358 [Mycoplasma hyopneumoniae]	Q4A8X7,Q602B4	LudwigNR_Q110_generic_forward.fasta	36874.1	0.998	2	2	3	0.000328	0.0774	HGSIFDATLTK	R	Y	0.997	84.3	53.6	0	0	2	0	0	2	1189.62	75819.1	290	300	TRUE
MhpJ Global proteome	J Slice Ion Trap	J Slice Ion Trap 1	ph221209_SDJ_04 (LTQ_4)	tr|Q4A9J9|Putative uncharacterized protein Tax_Id=262719 [Mycoplasma hyopneumoniae]	Q4A9J9	LudwigNR_Q110_generic_forward.fasta	105970	0.978	1	1	2	0.000226	0.0164	ETVGIFNSLTDVFLK	K	I	0.997	75.1	54	0	0	2	0	0	2	1682.9	37223.9	33	47	TRUE
MhpJ Global proteome	J Slice Ion Trap	J Slice Ion Trap 1	ph221209_SDJ_04 (LTQ_4)	tr|Q4A9I1|Dihydrolipoamide dehydrogenase Tax_Id=262719 [Mycoplasma hyopneumoniae]	Q4A9I1	LudwigNR_Q110_generic_forward.fasta	65944.7	1	6	7	12	0.00136	0.132	FEDDQIIYEFEGK	R	T	0.997	106	54	0	0	2	0	0	2	1632.74	176490	396	408	TRUE
MhpJ Global proteome	J Slice Ion Trap	J Slice Ion Trap 1	ph221209_SDJ_04 (LTQ_4)	tr|Q4A9I1|Dihydrolipoamide dehydrogenase Tax_Id=262719 [Mycoplasma hyopneumoniae]	Q4A9I1	LudwigNR_Q110_generic_forward.fasta	65944.7	1	6	7	12	0.00136	0.132	QANSQGLAEVGIELDSR	R	G	0.997	128	54.2	0	0	2	0	0	2	1786.89	281241	424	440	TRUE
MhpJ Global proteome	J Slice Ion Trap	J Slice Ion Trap 1	ph221209_SDJ_04 (LTQ_4)	tr|Q4A9I1|Dihydrolipoamide dehydrogenase Tax_Id=262719 [Mycoplasma hyopneumoniae]	Q4A9I1	LudwigNR_Q110_generic_forward.fasta	65944.7	1	6	7	12	0.00136	0.132	TAEVFDYLDQFSDFGLSGNSDLK	K	I	0.997	86.1	54.1	0	0	2	1	0	2	2568.18	8752.57	212	234	TRUE
MhpJ Global proteome	J Slice Ion Trap	J Slice Ion Trap 1	ph221209_SDJ_04 (LTQ_4)	tr|Q4A9I1|Dihydrolipoamide dehydrogenase Tax_Id=262719 [Mycoplasma hyopneumoniae]	Q4A9I1	LudwigNR_Q110_generic_forward.fasta	65944.7	1	6	7	12	0.00136	0.132	VITNTNILR	K	F	0.997	67.6	53.3	0	0	2	0	0	2	1043.62	174983	387	395	TRUE
MhpJ Global proteome	J Slice Ion Trap	J Slice Ion Trap 1	ph221209_SDJ_04 (LTQ_4)	tr|Q4A9I1|Dihydrolipoamide dehydrogenase Tax_Id=262719 [Mycoplasma hyopneumoniae]	Q4A9I1	LudwigNR_Q110_generic_forward.fasta	65944.7	1	6	7	12	0.00136	0.132	VTILQNLPR	K	L	0.997	73.7	52.9	0	0	1	0	0	2	1053.64	42038.9	355	363	TRUE
MhpJ Global proteome	J Slice Ion Trap	J Slice Ion Trap 1	ph221209_SDJ_04 (LTQ_4)	tr|Q4A9I1|Dihydrolipoamide dehydrogenase Tax_Id=262719 [Mycoplasma hyopneumoniae]	Q4A9I1	LudwigNR_Q110_generic_forward.fasta	65944.7	1	6	7	12	0.00136	0.132	VYAIGDLSAK	R	A	0.997	67.4	53	0	0	2	0	0	2	1036.57	270564	456	465	TRUE
MhpJ Global proteome	J Slice Ion Trap	J Slice Ion Trap 1	ph221209_SDJ_04 (LTQ_4)	sp|Q4AAR4|Chaperone protein dnaK Tax_Id=262719 [Mycoplasma hyopneumoniae]	Q4AAR4	LudwigNR_Q110_generic_forward.fasta	65566.6	0.998	2	2	4	0.000452	0.0517	IEASDLDEVLLVGGSTR	K	M	0.997	128	54.1	0	0	2	0	0	2	1773.92	84242.5	301	317	TRUE
MhpJ Global proteome	J Slice Ion Trap	J Slice Ion Trap 1	ph221209_SDJ_04 (LTQ_4)	sp|Q4AAR4|Chaperone protein dnaK Tax_Id=262719 [Mycoplasma hyopneumoniae]	Q4AAR4	LudwigNR_Q110_generic_forward.fasta	65566.6	0.998	2	2	4	0.000452	0.0517	MPAVQSMIEHTLNK	R	K	0.991	59.5	54	0	0	2	0	0	2	1630.79	54078.5	318	331	TRUE
MhpJ Global proteome	J Slice Ion Trap	J Slice Ion Trap 1	ph221209_SDJ_04 (LTQ_4)	tr|Q4A9I4|Oligopeptide ABC transporter permease protein Tax_Id=262719 [Mycoplasma hyopneumoniae]	Q4A7L9,Q4A9I4,Q600F4	LudwigNR_Q110_generic_forward.fasta	38620.1	0.984	1	1	1	0.000113	0.0462	TGEDGQIPSLFFGPLR	K	Y	0.991	59.7	54.1	0	0	1	0	0	2	1733.89	69467.7	88	103	TRUE
MhpJ Global proteome	J Slice Ion Trap	J Slice Ion Trap 1	ph221209_SDJ_04 (LTQ_4)	tr|Q4A9G2|Putative uncharacterized protein Tax_Id=262719 [Mycoplasma hyopneumoniae]	Q4A9G2	LudwigNR_Q110_generic_forward.fasta	229607	1	11	12	16	0.00181	0.0689	IINDFVLESAK	K	Y	0.997	81.8	53.7	0	0	2	0	0	2	1248.68	351496	609	619	TRUE
MhpJ Global proteome	J Slice Ion Trap	J Slice Ion Trap 1	ph221209_SDJ_04 (LTQ_4)	tr|Q4A9G2|Putative uncharacterized protein Tax_Id=262719 [Mycoplasma hyopneumoniae]	Q4A9G2	LudwigNR_Q110_generic_forward.fasta	229607	1	11	12	16	0.00181	0.0689	LALEQGPNFK	K	T	0.959	50.7	53.5	0	0	1	0	0	2	1116.6	123653	360	369	TRUE
MhpJ Global proteome	J Slice Ion Trap	J Slice Ion Trap 1	ph221209_SDJ_04 (LTQ_4)	tr|Q4A9G2|Putative uncharacterized protein Tax_Id=262719 [Mycoplasma hyopneumoniae]	Q4A9G2	LudwigNR_Q110_generic_forward.fasta	229607	1	11	12	16	0.00181	0.0689	NSQLAILSR	K	I	0.994	61.1	53.2	0	0	1	0	0	2	1001.57	42131	435	443	TRUE
MhpJ Global proteome	J Slice Ion Trap	J Slice Ion Trap 1	ph221209_SDJ_04 (LTQ_4)	tr|Q4A9G2|Putative uncharacterized protein Tax_Id=262719 [Mycoplasma hyopneumoniae]	Q4A9G2	LudwigNR_Q110_generic_forward.fasta	229607	1	11	12	16	0.00181	0.0689	QGHFPDNFENPK	R	I	0.986	40.8	52.7	0	0	0	1	0	2	1429.65	16454	1958	1969	TRUE
MhpJ Global proteome	J Slice Ion Trap	J Slice Ion Trap 1	ph221209_SDJ_04 (LTQ_4)	tr|Q4A9G2|Putative uncharacterized protein Tax_Id=262719 [Mycoplasma hyopneumoniae]	Q4A9G2	LudwigNR_Q110_generic_forward.fasta	229607	1	11	12	16	0.00181	0.0689	SAMENFLPNPVNK	R	L	0.997	76	53.9	0	0	1	0	0	2	1476.72	79006.5	1532	1544	TRUE
MhpJ Global proteome	J Slice Ion Trap	J Slice Ion Trap 1	ph221209_SDJ_04 (LTQ_4)	tr|Q4A9G2|Putative uncharacterized protein Tax_Id=262719 [Mycoplasma hyopneumoniae]	Q4A9G2	LudwigNR_Q110_generic_forward.fasta	229607	1	11	12	16	0.00181	0.0689	SEIEEISSAEIEK	K	V	0.997	116	53.9	0	0	1	0	0	2	1463.71	51929.2	420	432	TRUE
MhpJ Global proteome	J Slice Ion Trap	J Slice Ion Trap 1	ph221209_SDJ_04 (LTQ_4)	tr|Q4A9G2|Putative uncharacterized protein Tax_Id=262719 [Mycoplasma hyopneumoniae]	Q4A9G2	LudwigNR_Q110_generic_forward.fasta	229607	1	11	12	16	0.00181	0.0689	SNFFDNILTNLK	K	L	0.997	72.8	53.7	0	0	1	0	0	2	1425.74	26848.3	1690	1701	TRUE
MhpJ Global proteome	J Slice Ion Trap	J Slice Ion Trap 1	ph221209_SDJ_04 (LTQ_4)	tr|Q4A9G2|Putative uncharacterized protein Tax_Id=262719 [Mycoplasma hyopneumoniae]	Q4A9G2	LudwigNR_Q110_generic_forward.fasta	229607	1	11	12	16	0.00181	0.0689	TSAFYGSILSSSTASEMILNSLK	R	N	0.997	67.7	54.1	0	0	2	2	0	2	2423.2	23354.5	1859	1881	TRUE
MhpJ Global proteome	J Slice Ion Trap	J Slice Ion Trap 1	ph221209_SDJ_04 (LTQ_4)	tr|Q4A9G2|Putative uncharacterized protein Tax_Id=262719 [Mycoplasma hyopneumoniae]	Q4A9G2	LudwigNR_Q110_generic_forward.fasta	229607	1	11	12	16	0.00181	0.0689	VLNLGPNSEIFK	R	T	0.978	54.2	53.8	0	0	1	0	0	2	1330.74	198330	393	404	TRUE
MhpJ Global proteome	J Slice Ion Trap	J Slice Ion Trap 1	ph221209_SDJ_04 (LTQ_4)	tr|Q4A9G2|Putative uncharacterized protein Tax_Id=262719 [Mycoplasma hyopneumoniae]	Q4A9G2	LudwigNR_Q110_generic_forward.fasta	229607	1	11	12	16	0.00181	0.0689	YENVNNFLDILK	K	I	0.997	66.8	53.8	0	0	2	0	0	2	1481.76	231995	620	631	TRUE
MhpJ Global proteome	J Slice Ion Trap	J Slice Ion Trap 1	ph221209_SDJ_04 (LTQ_4)	tr|Q4A9G2|Putative uncharacterized protein Tax_Id=262719 [Mycoplasma hyopneumoniae]	Q4A9G2	LudwigNR_Q110_generic_forward.fasta	229607	1	11	12	16	0.00181	0.0689	YSEFIDFLK	K	G	0.946	49.2	53.5	0	0	1	0	0	2	1161.58	7378.58	1893	1901	TRUE
MhpJ Global proteome	J Slice Ion Trap	J Slice Ion Trap 1	ph221209_SDJ_04 (LTQ_4)	sp|P0C0K1|Uncharacterized protein MHJ_0132 Tax_Id=262719 [Mycoplasma hyopneumoniae]	P0C0K1,P0C0K2	LudwigNR_Q110_generic_forward.fasta	54504.8	0.998	2	2	3	0.000339	0.0351	LSLATFFK	K	Q	0.987	56	52.6	0	0	1	0	0	2	926.535	12809	238	245	TRUE
MhpJ Global proteome	J Slice Ion Trap	J Slice Ion Trap 1	ph221209_SDJ_04 (LTQ_4)	sp|P0C0K1|Uncharacterized protein MHJ_0132 Tax_Id=262719 [Mycoplasma hyopneumoniae]	P0C0K1,P0C0K2	LudwigNR_Q110_generic_forward.fasta	54504.8	0.998	2	2	3	0.000339	0.0351	NFILNFATK	K	N	0.965	50.9	53	0	0	2	0	0	2	1067.59	235441	4	12	TRUE
MhpJ Global proteome	J Slice Ion Trap	J Slice Ion Trap 1	ph221209_SDJ_04 (LTQ_4)	tr|Q4AAP9|NADH oxidase Tax_Id=262719 [Mycoplasma hyopneumoniae]	Q4AAP9	LudwigNR_Q110_generic_forward.fasta	51473.7	0.619	1	1	2	0.000226	0.0283	TIYPQAELVTYDR	K	N	0.997	75.5	54	0	0	2	0	0	2	1568.8	200278	21	33	TRUE
MhpJ Global proteome	J Slice Ion Trap	J Slice Ion Trap 1	ph221209_SDJ_04 (LTQ_4)	sp|Q4A9G1|Elongation factor Tu Tax_Id=262719 [Mycoplasma hyopneumoniae]	Q4A7K0,Q4A9G1,Q600B6	LudwigNR_Q110_generic_forward.fasta	44123.1	0.999	2	2	2	0.000226	0.0821	ELLSSYDFDGDNTPIIR	R	G	0.997	68.3	54.2	0	0	1	0	0	2	1954.94	4610.45	163	179	TRUE
MhpJ Global proteome	J Slice Ion Trap	J Slice Ion Trap 1	ph221209_SDJ_04 (LTQ_4)	sp|Q4A9G1|Elongation factor Tu Tax_Id=262719 [Mycoplasma hyopneumoniae]	Q4A7K0,Q4A9G1,Q600B6	LudwigNR_Q110_generic_forward.fasta	44123.1	0.999	2	2	2	0.000226	0.0821	NLQTAMAGDNAGVLLR	K	G	0.997	73.7	54.1	0	0	1	0	0	2	1659.85	71890.4	273	288	TRUE
MhpJ Global proteome	J Slice Ion Trap	J Slice Ion Trap 1	ph221209_SDJ_04 (LTQ_4)	tr|Q4A9G0|Heat shock ATP-dependent protease Tax_Id=262719 [Mycoplasma hyopneumoniae]	Q4A7J9,Q4A9G0,Q600B5	LudwigNR_Q110_generic_forward.fasta	98765.4	1	3	3	3	0.000339	0.0437	IALSYVQSK	R	A	0.97	51.9	53	0	0	1	0	0	2	1008.57	18838.5	739	747	TRUE
MhpJ Global proteome	J Slice Ion Trap	J Slice Ion Trap 1	ph221209_SDJ_04 (LTQ_4)	tr|Q4A9G0|Heat shock ATP-dependent protease Tax_Id=262719 [Mycoplasma hyopneumoniae]	Q4A7J9,Q4A9G0,Q600B5	LudwigNR_Q110_generic_forward.fasta	98765.4	1	3	3	3	0.000339	0.0437	VGVSNPLILLDEIDK	K	M	0.991	59.8	54	0	0	1	0	0	2	1624.92	19989.5	511	525	TRUE
MhpJ Global proteome	J Slice Ion Trap	J Slice Ion Trap 1	ph221209_SDJ_04 (LTQ_4)	tr|Q4A9G0|Heat shock ATP-dependent protease Tax_Id=262719 [Mycoplasma hyopneumoniae]	Q4A7J9,Q4A9G0,Q600B5	LudwigNR_Q110_generic_forward.fasta	98765.4	1	3	3	3	0.000339	0.0437	YFPIQDQTIDFLIR	K	H	0.997	71.2	54.1	0	0	1	0	0	2	1768.93	21111.5	619	632	TRUE
MhpJ Global proteome	J Slice Ion Trap	J Slice Ion Trap 1	ph221209_SDJ_04 (LTQ_4)	tr|Q4A9F6|DNA gyrase subunit A Tax_Id=262719 [Mycoplasma hyopneumoniae]	Q4A9F6,Q600B1	LudwigNR_Q110_generic_forward.fasta	95429.9	0.983	1	1	1	0.000113	0.0258	YPLVDGHGNFGSIDGDEAAAMR	R	Y	0.997	54	53.9	0	0	0	1	0	2	2309.01	117093	138	159	TRUE
MhpJ Global proteome	J Slice Ion Trap	J Slice Ion Trap 1	ph221209_SDJ_04 (LTQ_4)	tr|C4XDW7|Putative uncharacterized protein Tax_Id=496833 [Mycoplasma fermentans PG18]	C4XDW7	LudwigNR_Q110_generic_forward.fasta	42861	0.619	1	1	1	0.000113	0.0292	QTDQATVNKMK	P	E	0.969	38.6	52.7	0	0	0	1	0	1	1262.6	3743110	202	212	TRUE
MhpJ Global proteome	J Slice Ion Trap	J Slice Ion Trap 1	ph221209_SDJ_04 (LTQ_4)	tr|Q4AA73|Putative ABC transporter permease protein Tax_Id=262719 [Mycoplasma hyopneumoniae]	Q4A8A0,Q4AA73,Q601T7	LudwigNR_Q110_generic_forward.fasta	36998	0.619	1	1	1	0.000113	0.0344	AEDLSNAMDVR	R	N	0.995	62.6	53.5	0	0	1	0	0	2	1236.55	4981.46	252	262	TRUE
MhpJ Global proteome	J Slice Ion Trap	J Slice Ion Trap 1	ph221209_SDJ_04 (LTQ_4)	tr|Q4A7J3|Putative uncharacterized protein Tax_Id=262722 [Mycoplasma hyopneumoniae]	Q4A7J3	LudwigNR_Q110_generic_forward.fasta	17917.7	0.992	1	1	2	0.000226	0.0523	MNFDLEER	-	K	0.995	62.5	53.3	0	0	2	0	0	2	1069.46	21490	1	8	TRUE
MhpJ Global proteome	J Slice Ion Trap	J Slice Ion Trap 1	ph221209_SDJ_04 (LTQ_4)	tr|Q4A931|Putative ABC transporter ATP-binding protein P115-like protein Tax_Id=262719 [Mycoplasma hyopneumoniae]	Q4A931	LudwigNR_Q110_generic_forward.fasta	111174	0.619	1	1	1	0.000113	0.0153	GQGTNEYFYNDQLVR	R	Y	0.996	65.2	54.2	0	0	1	0	0	2	1803.83	66687.8	105	119	TRUE
MhpJ Global proteome	J Slice Ion Trap	J Slice Ion Trap 1	ph221209_SDJ_04 (LTQ_4)	tr|Q4A9J2|Putative P216 surface protein Tax_Id=262719 [Mycoplasma hyopneumoniae]	Q4A9J2,Q71A35	LudwigNR_Q110_generic_forward.fasta	215630	1	21	22	28	0.00317	0.152	AALGQYSYIVDK	K	N	0.997	70.8	53.7	0	0	2	0	0	2	1327.69	287398	159	170	TRUE
MhpJ Global proteome	J Slice Ion Trap	J Slice Ion Trap 1	ph221209_SDJ_04 (LTQ_4)	tr|Q4A9J2|Putative P216 surface protein Tax_Id=262719 [Mycoplasma hyopneumoniae]	Q4A9J2,Q71A35	LudwigNR_Q110_generic_forward.fasta	215630	1	21	22	28	0.00317	0.152	AGLQFEGYENLPSDFNLEDLK	K	N	0.997	89.1	54.2	0	0	2	0	0	2	2399.14	12025.5	699	719	TRUE
MhpJ Global proteome	J Slice Ion Trap	J Slice Ion Trap 1	ph221209_SDJ_04 (LTQ_4)	tr|Q4A9J2|Putative P216 surface protein Tax_Id=262719 [Mycoplasma hyopneumoniae]	Q4A9J2,Q71A35	LudwigNR_Q110_generic_forward.fasta	215630	1	21	22	28	0.00317	0.152	AINNQDGLEEDDNITER	K	L	0.997	104	54.2	0	0	2	0	0	2	1945.87	35395.3	539	555	TRUE
MhpJ Global proteome	J Slice Ion Trap	J Slice Ion Trap 1	ph221209_SDJ_04 (LTQ_4)	tr|Q4A9J2|Putative P216 surface protein Tax_Id=262719 [Mycoplasma hyopneumoniae]	Q4A9J2,Q71A35	LudwigNR_Q110_generic_forward.fasta	215630	1	21	22	28	0.00317	0.152	DLQESWINK	K	T	0.984	55.8	53.5	0	0	1	0	0	2	1132.56	23191.2	831	839	TRUE
MhpJ Global proteome	J Slice Ion Trap	J Slice Ion Trap 1	ph221209_SDJ_04 (LTQ_4)	tr|Q4A9J2|Putative P216 surface protein Tax_Id=262719 [Mycoplasma hyopneumoniae]	Q4A9J2,Q71A35	LudwigNR_Q110_generic_forward.fasta	215630	1	21	22	28	0.00317	0.152	FDFLTNNGR	K	T	0.977	53.2	53.1	0	0	1	0	0	2	1083.52	192226	93	101	TRUE
MhpJ Global proteome	J Slice Ion Trap	J Slice Ion Trap 1	ph221209_SDJ_04 (LTQ_4)	tr|Q4A9J2|Putative P216 surface protein Tax_Id=262719 [Mycoplasma hyopneumoniae]	Q4A9J2,Q71A35	LudwigNR_Q110_generic_forward.fasta	215630	1	21	22	28	0.00317	0.152	GNLVDPFVYSFIR	K	N	0.997	75.3	53.9	0	0	2	0	0	2	1526.8	192229	241	253	TRUE
MhpJ Global proteome	J Slice Ion Trap	J Slice Ion Trap 1	ph221209_SDJ_04 (LTQ_4)	tr|Q4A9J2|Putative P216 surface protein Tax_Id=262719 [Mycoplasma hyopneumoniae]	Q4A9J2,Q71A35	LudwigNR_Q110_generic_forward.fasta	215630	1	21	22	28	0.00317	0.152	GVNPTQGVISQLGLIDSVAFKPSIANFTSDYQSVK	R	K	0.997	100	54.1	0	0	0	2	0	2	3681.9	51103.2	36	70	TRUE
MhpJ Global proteome	J Slice Ion Trap	J Slice Ion Trap 1	ph221209_SDJ_04 (LTQ_4)	tr|Q4A9J2|Putative P216 surface protein Tax_Id=262719 [Mycoplasma hyopneumoniae]	Q4A9J2,Q71A35	LudwigNR_Q110_generic_forward.fasta	215630	1	21	22	28	0.00317	0.152	IFDPGNELAK	R	I	0.988	57.4	53.5	0	0	1	0	0	2	1103.57	115204	1495	1504	TRUE
MhpJ Global proteome	J Slice Ion Trap	J Slice Ion Trap 1	ph221209_SDJ_04 (LTQ_4)	tr|Q4A9J2|Putative P216 surface protein Tax_Id=262719 [Mycoplasma hyopneumoniae]	Q4A9J2,Q71A35	LudwigNR_Q110_generic_forward.fasta	215630	1	21	22	28	0.00317	0.152	LEADTIDQLNQAVENAPLGLQSFYLDTER	K	F	0.985	42.1	54.2	0	0	0	1	0	2	3265.58	5902.2	960	988	TRUE
MhpJ Global proteome	J Slice Ion Trap	J Slice Ion Trap 1	ph221209_SDJ_04 (LTQ_4)	tr|Q4A9J2|Putative P216 surface protein Tax_Id=262719 [Mycoplasma hyopneumoniae]	Q4A9J2,Q71A35	LudwigNR_Q110_generic_forward.fasta	215630	1	21	22	28	0.00317	0.152	LKEQLFEVNPR	R	I	0.983	40.6	53.2	0	0	0	1	0	2	1372.76	72122.3	624	634	TRUE
MhpJ Global proteome	J Slice Ion Trap	J Slice Ion Trap 1	ph221209_SDJ_04 (LTQ_4)	tr|Q4A9J2|Putative P216 surface protein Tax_Id=262719 [Mycoplasma hyopneumoniae]	Q4A9J2,Q71A35	LudwigNR_Q110_generic_forward.fasta	215630	1	21	22	28	0.00317	0.152	LNNDGYTLIHDK	K	L	0.99	41.9	53	0	0	0	1	0	2	1402.7	19130.7	1014	1025	TRUE
MhpJ Global proteome	J Slice Ion Trap	J Slice Ion Trap 1	ph221209_SDJ_04 (LTQ_4)	tr|Q4A9J2|Putative P216 surface protein Tax_Id=262719 [Mycoplasma hyopneumoniae]	Q4A9J2,Q71A35	LudwigNR_Q110_generic_forward.fasta	215630	1	21	22	28	0.00317	0.152	LPENSPIQYQQEK	R	A	0.997	83.3	54	0	0	1	0	0	2	1573.79	81531.4	556	568	TRUE
MhpJ Global proteome	J Slice Ion Trap	J Slice Ion Trap 1	ph221209_SDJ_04 (LTQ_4)	tr|Q4A9J2|Putative P216 surface protein Tax_Id=262719 [Mycoplasma hyopneumoniae]	Q4A9J2,Q71A35	LudwigNR_Q110_generic_forward.fasta	215630	1	21	22	28	0.00317	0.152	NEAGDHQLEFSLR	K	A	0.997	65.6	54	0	0	1	0	0	2	1515.72	45628	1320	1332	TRUE
MhpJ Global proteome	J Slice Ion Trap	J Slice Ion Trap 1	ph221209_SDJ_04 (LTQ_4)	tr|Q4A9J2|Putative P216 surface protein Tax_Id=262719 [Mycoplasma hyopneumoniae]	Q4A9J2,Q71A35	LudwigNR_Q110_generic_forward.fasta	215630	1	21	22	28	0.00317	0.152	SKLEADTIDQLNQAVENAPLGLQSFYLDTER	K	F	0.997	69.3	54.1	0	0	0	2	0	2	3479.72	25826.2	958	988	TRUE
MhpJ Global proteome	J Slice Ion Trap	J Slice Ion Trap 1	ph221209_SDJ_04 (LTQ_4)	tr|Q4A9J2|Putative P216 surface protein Tax_Id=262719 [Mycoplasma hyopneumoniae]	Q4A9J2,Q71A35	LudwigNR_Q110_generic_forward.fasta	215630	1	21	22	28	0.00317	0.152	SLDNQEAGLLK	K	Q	0.997	64.9	53.6	0	0	1	0	0	2	1187.63	79905.7	1094	1104	TRUE
MhpJ Global proteome	J Slice Ion Trap	J Slice Ion Trap 1	ph221209_SDJ_04 (LTQ_4)	tr|Q4A9J2|Putative P216 surface protein Tax_Id=262719 [Mycoplasma hyopneumoniae]	Q4A9J2,Q71A35	LudwigNR_Q110_generic_forward.fasta	215630	1	21	22	28	0.00317	0.152	SQIQELIK	K	A	0.993	59.8	53.2	0	0	1	0	0	2	958.557	99758.5	594	601	TRUE
MhpJ Global proteome	J Slice Ion Trap	J Slice Ion Trap 1	ph221209_SDJ_04 (LTQ_4)	tr|Q4A9J2|Putative P216 surface protein Tax_Id=262719 [Mycoplasma hyopneumoniae]	Q4A9J2,Q71A35	LudwigNR_Q110_generic_forward.fasta	215630	1	21	22	28	0.00317	0.152	SSEFTDFVSK	K	F	0.978	54.1	53.5	0	0	2	0	0	2	1146.53	370845	83	92	TRUE
MhpJ Global proteome	J Slice Ion Trap	J Slice Ion Trap 1	ph221209_SDJ_04 (LTQ_4)	tr|Q4A9J2|Putative P216 surface protein Tax_Id=262719 [Mycoplasma hyopneumoniae]	Q4A9J2,Q71A35	LudwigNR_Q110_generic_forward.fasta	215630	1	21	22	28	0.00317	0.152	STIIFEEIAELDPK	K	V	0.997	77.4	54.1	0	0	1	0	0	2	1604.84	6587.45	898	911	TRUE
MhpJ Global proteome	J Slice Ion Trap	J Slice Ion Trap 1	ph221209_SDJ_04 (LTQ_4)	tr|Q4A9J2|Putative P216 surface protein Tax_Id=262719 [Mycoplasma hyopneumoniae]	Q4A9J2,Q71A35	LudwigNR_Q110_generic_forward.fasta	215630	1	21	22	28	0.00317	0.152	TIAFTNNAFNNVFK	K	E	0.997	91.8	54.1	0	0	1	0	0	2	1600.81	26003.2	1855	1868	TRUE
MhpJ Global proteome	J Slice Ion Trap	J Slice Ion Trap 1	ph221209_SDJ_04 (LTQ_4)	tr|Q4A9J2|Putative P216 surface protein Tax_Id=262719 [Mycoplasma hyopneumoniae]	Q4A9J2,Q71A35	LudwigNR_Q110_generic_forward.fasta	215630	1	21	22	28	0.00317	0.152	TVLEIPK	R	K	0.951	48.7	52.4	0	0	1	0	0	2	799.492	123231	102	108	TRUE
MhpJ Global proteome	J Slice Ion Trap	J Slice Ion Trap 1	ph221209_SDJ_04 (LTQ_4)	tr|Q4A9J2|Putative P216 surface protein Tax_Id=262719 [Mycoplasma hyopneumoniae]	Q4A9J2,Q71A35	LudwigNR_Q110_generic_forward.fasta	215630	1	21	22	28	0.00317	0.152	YQVVISEFSPEDDKER	K	F	0.982	40.8	53.5	0	0	0	1	0	2	1940.92	117058	110	125	TRUE
MhpJ Global proteome	J Slice Ion Trap	J Slice Ion Trap 1	ph221209_SDJ_04 (LTQ_4)	tr|Q600G2|Putative uncharacterized protein Tax_Id=295358 [Mycoplasma hyopneumoniae]	Q600G2,Q71A34	LudwigNR_Q110_generic_forward.fasta	215660	0.619	1	1	1	0.000113	0.122	AALGQYSYIVDK	K	N	0.997	70.8	53.7	0	0	2	0	0	2	1327.69	287398	159	170	FALSE	Q71A35,Q4A9J2
MhpJ Global proteome	J Slice Ion Trap	J Slice Ion Trap 1	ph221209_SDJ_04 (LTQ_4)	tr|Q600G2|Putative uncharacterized protein Tax_Id=295358 [Mycoplasma hyopneumoniae]	Q600G2,Q71A34	LudwigNR_Q110_generic_forward.fasta	215660	0.619	1	1	1	0.000113	0.122	AGLQFEGYENLPSDFNLEDLK	K	N	0.997	89.1	54.2	0	0	2	0	0	2	2399.14	12025.5	699	719	FALSE	Q71A35,Q4A9J2
MhpJ Global proteome	J Slice Ion Trap	J Slice Ion Trap 1	ph221209_SDJ_04 (LTQ_4)	tr|Q600G2|Putative uncharacterized protein Tax_Id=295358 [Mycoplasma hyopneumoniae]	Q600G2,Q71A34	LudwigNR_Q110_generic_forward.fasta	215660	0.619	1	1	1	0.000113	0.122	DLQESWINK	K	T	0.984	55.8	53.5	0	0	1	0	0	2	1132.56	23191.2	831	839	FALSE	Q71A35,Q4A9J2
MhpJ Global proteome	J Slice Ion Trap	J Slice Ion Trap 1	ph221209_SDJ_04 (LTQ_4)	tr|Q600G2|Putative uncharacterized protein Tax_Id=295358 [Mycoplasma hyopneumoniae]	Q600G2,Q71A34	LudwigNR_Q110_generic_forward.fasta	215660	0.619	1	1	1	0.000113	0.122	FDFLTNNGR	K	T	0.977	53.2	53.1	0	0	1	0	0	2	1083.52	192226	93	101	FALSE	Q71A35,Q4A9J2
MhpJ Global proteome	J Slice Ion Trap	J Slice Ion Trap 1	ph221209_SDJ_04 (LTQ_4)	tr|Q600G2|Putative uncharacterized protein Tax_Id=295358 [Mycoplasma hyopneumoniae]	Q600G2,Q71A34	LudwigNR_Q110_generic_forward.fasta	215660	0.619	1	1	1	0.000113	0.122	GNLVDPFVYSFIR	K	N	0.997	75.3	53.9	0	0	2	0	0	2	1526.8	192229	241	253	FALSE	Q71A35,Q4A9J2
MhpJ Global proteome	J Slice Ion Trap	J Slice Ion Trap 1	ph221209_SDJ_04 (LTQ_4)	tr|Q600G2|Putative uncharacterized protein Tax_Id=295358 [Mycoplasma hyopneumoniae]	Q600G2,Q71A34	LudwigNR_Q110_generic_forward.fasta	215660	0.619	1	1	1	0.000113	0.122	GVNPTQGVISQLGLIDSVAFKPSIANFTSDYQSVK	R	K	0.997	100	54.1	0	0	0	2	0	2	3681.9	51103.2	36	70	FALSE	Q71A35,Q4A9J2
MhpJ Global proteome	J Slice Ion Trap	J Slice Ion Trap 1	ph221209_SDJ_04 (LTQ_4)	tr|Q600G2|Putative uncharacterized protein Tax_Id=295358 [Mycoplasma hyopneumoniae]	Q600G2,Q71A34	LudwigNR_Q110_generic_forward.fasta	215660	0.619	1	1	1	0.000113	0.122	IFDPGNELAK	R	I	0.988	57.4	53.5	0	0	1	0	0	2	1103.57	115204	1496	1505	FALSE	Q71A35,Q4A9J2
MhpJ Global proteome	J Slice Ion Trap	J Slice Ion Trap 1	ph221209_SDJ_04 (LTQ_4)	tr|Q600G2|Putative uncharacterized protein Tax_Id=295358 [Mycoplasma hyopneumoniae]	Q600G2,Q71A34	LudwigNR_Q110_generic_forward.fasta	215660	0.619	1	1	1	0.000113	0.122	LEADTIDQLNQAVKNAPLGLQSFYLDTER	K	F	0.997	51.9	54.2	0	0	0	1	0	2	3263.64	1260.21	960	988	TRUE
MhpJ Global proteome	J Slice Ion Trap	J Slice Ion Trap 1	ph221209_SDJ_04 (LTQ_4)	tr|Q600G2|Putative uncharacterized protein Tax_Id=295358 [Mycoplasma hyopneumoniae]	Q600G2,Q71A34	LudwigNR_Q110_generic_forward.fasta	215660	0.619	1	1	1	0.000113	0.122	LNNDGYTLIHDK	K	L	0.99	41.9	53	0	0	0	1	0	2	1402.7	19130.7	1014	1025	FALSE	Q71A35,Q4A9J2
MhpJ Global proteome	J Slice Ion Trap	J Slice Ion Trap 1	ph221209_SDJ_04 (LTQ_4)	tr|Q600G2|Putative uncharacterized protein Tax_Id=295358 [Mycoplasma hyopneumoniae]	Q600G2,Q71A34	LudwigNR_Q110_generic_forward.fasta	215660	0.619	1	1	1	0.000113	0.122	SLDNQEAGLLK	N	Q	0.997	64.9	53.6	0	0	1	0	0	1	1187.63	79905.7	1094	1104	FALSE	Q71A35,Q4A9J2
MhpJ Global proteome	J Slice Ion Trap	J Slice Ion Trap 1	ph221209_SDJ_04 (LTQ_4)	tr|Q600G2|Putative uncharacterized protein Tax_Id=295358 [Mycoplasma hyopneumoniae]	Q600G2,Q71A34	LudwigNR_Q110_generic_forward.fasta	215660	0.619	1	1	1	0.000113	0.122	SQIQELIK	K	A	0.993	59.8	53.2	0	0	1	0	0	2	958.557	99758.5	594	601	FALSE	Q71A35,Q4A9J2
MhpJ Global proteome	J Slice Ion Trap	J Slice Ion Trap 1	ph221209_SDJ_04 (LTQ_4)	tr|Q600G2|Putative uncharacterized protein Tax_Id=295358 [Mycoplasma hyopneumoniae]	Q600G2,Q71A34	LudwigNR_Q110_generic_forward.fasta	215660	0.619	1	1	1	0.000113	0.122	SSEFTDFVSK	K	F	0.978	54.1	53.5	0	0	2	0	0	2	1146.53	370845	83	92	FALSE	Q71A35,Q4A9J2
MhpJ Global proteome	J Slice Ion Trap	J Slice Ion Trap 1	ph221209_SDJ_04 (LTQ_4)	tr|Q600G2|Putative uncharacterized protein Tax_Id=295358 [Mycoplasma hyopneumoniae]	Q600G2,Q71A34	LudwigNR_Q110_generic_forward.fasta	215660	0.619	1	1	1	0.000113	0.122	STIIFEEIAELDPK	K	V	0.997	77.4	54.1	0	0	1	0	0	2	1604.84	6587.45	898	911	FALSE	Q71A35,Q4A9J2
MhpJ Global proteome	J Slice Ion Trap	J Slice Ion Trap 1	ph221209_SDJ_04 (LTQ_4)	tr|Q600G2|Putative uncharacterized protein Tax_Id=295358 [Mycoplasma hyopneumoniae]	Q600G2,Q71A34	LudwigNR_Q110_generic_forward.fasta	215660	0.619	1	1	1	0.000113	0.122	TIAFTNNAFNNVFK	K	E	0.997	91.8	54.1	0	0	1	0	0	2	1600.81	26003.2	1856	1869	FALSE	Q71A35,Q4A9J2
MhpJ Global proteome	J Slice Ion Trap	J Slice Ion Trap 1	ph221209_SDJ_04 (LTQ_4)	tr|Q600G2|Putative uncharacterized protein Tax_Id=295358 [Mycoplasma hyopneumoniae]	Q600G2,Q71A34	LudwigNR_Q110_generic_forward.fasta	215660	0.619	1	1	1	0.000113	0.122	TVLEIPK	R	K	0.951	48.7	52.4	0	0	1	0	0	2	799.492	123231	102	108	FALSE	Q71A35,Q4A9J2
MhpJ Global proteome	J Slice Ion Trap	J Slice Ion Trap 1	ph221209_SDJ_04 (LTQ_4)	tr|Q600G2|Putative uncharacterized protein Tax_Id=295358 [Mycoplasma hyopneumoniae]	Q600G2,Q71A34	LudwigNR_Q110_generic_forward.fasta	215660	0.619	1	1	1	0.000113	0.122	YQVVISEFSPEDDKER	K	F	0.982	40.8	53.5	0	0	0	1	0	2	1940.92	117058	110	125	FALSE	Q71A35,Q4A9J2
MhpJ Global proteome	J Slice Ion Trap	J Slice Ion Trap 1	ph221209_SDJ_04 (LTQ_4)	sp|P75358|Glyceraldehyde-3-phosphate dehydrogenase Tax_Id=2104 [Mycoplasma pneumoniae]	P75358	LudwigNR_Q110_generic_forward.fasta	36805.7	0.619	1	1	1	0.000113	0.0237	VAINGFGR	R	I	0.973	52.5	53.1	0	0	1	0	0	2	833.463	10596.8	10	17	TRUE
MhpJ Global proteome	J Slice Ion Trap	J Slice Ion Trap 1	ph221209_SDJ_04 (LTQ_4)	tr|Q4AAC0|Oligopeptide ABC transporter ATP-binding protein Tax_Id=262719 [Mycoplasma hyopneumoniae]	Q4AAC0,Q601N5	LudwigNR_Q110_generic_forward.fasta	54040.6	0.994	1	1	2	0.000226	0.0383	GVVPSSLNSIVGDAFAVR	R	N	0.997	75.3	54.2	0	0	2	0	0	2	1787.96	84702	395	412	TRUE
MhpJ Global proteome	J Slice Ion Trap	J Slice Ion Trap 1	ph221209_SDJ_04 (LTQ_4)	tr|Q4AAC2|Oligopeptide ABC transporter system permease Tax_Id=262719 [Mycoplasma hyopneumoniae]	Q4A8F3,Q4AAC2,Q601N3	LudwigNR_Q110_generic_forward.fasta	41830.8	0.619	1	1	1	0.000113	0.0328	SIDYNLIYSVVK	K	H	0.997	70.9	53.8	0	0	1	0	0	2	1413.76	33648	29	40	TRUE
MhpJ Global proteome	J Slice Ion Trap	J Slice Ion Trap 1	ph221209_SDJ_04 (LTQ_4)	tr|Q4A8Z1|ABC transporter ATP-binding protein Tax_Id=262722 [Mycoplasma hyopneumoniae]	Q4A8Z1	LudwigNR_Q110_generic_forward.fasta	89304.6	0.979	1	1	2	0.000226	0.0155	STLINLIAGFTK	K	K	0.996	63.7	53.6	0	0	2	0	0	2	1277.75	16605.4	41	52	TRUE	Q4AA25,Q600X6
MhpJ Global proteome	J Slice Ion Trap	J Slice Ion Trap 1	ph221209_SDJ_04 (LTQ_4)	tr|Q4AAD5|Putative uncharacterized protein Tax_Id=262719 [Mycoplasma hyopneumoniae]	Q4AAD5	LudwigNR_Q110_generic_forward.fasta	102421	1	10	12	17	0.00192	0.14	ANLTLMEFQILLAQNFENER	R	G	0.997	69	54	0	0	1	2	0	2	2410.21	19276.6	181	200	TRUE
MhpJ Global proteome	J Slice Ion Trap	J Slice Ion Trap 1	ph221209_SDJ_04 (LTQ_4)	tr|Q4AAD5|Putative uncharacterized protein Tax_Id=262719 [Mycoplasma hyopneumoniae]	Q4AAD5	LudwigNR_Q110_generic_forward.fasta	102421	1	10	12	17	0.00192	0.14	FIIQDLPVFVDLK	K	V	0.997	82.4	54	0	0	2	0	0	2	1546.89	89511.2	408	420	TRUE
MhpJ Global proteome	J Slice Ion Trap	J Slice Ion Trap 1	ph221209_SDJ_04 (LTQ_4)	tr|Q4AAD5|Putative uncharacterized protein Tax_Id=262719 [Mycoplasma hyopneumoniae]	Q4AAD5	LudwigNR_Q110_generic_forward.fasta	102421	1	10	12	17	0.00192	0.14	IGTVYLSIIPK	K	L	0.997	71.4	53.6	0	0	1	0	0	2	1203.73	150138	360	370	TRUE
MhpJ Global proteome	J Slice Ion Trap	J Slice Ion Trap 1	ph221209_SDJ_04 (LTQ_4)	tr|Q4AAD5|Putative uncharacterized protein Tax_Id=262719 [Mycoplasma hyopneumoniae]	Q4AAD5	LudwigNR_Q110_generic_forward.fasta	102421	1	10	12	17	0.00192	0.14	LLDPSQISVVDK	K	K	0.997	77.9	53.7	0	0	2	0	0	2	1313.73	375617	371	382	TRUE
MhpJ Global proteome	J Slice Ion Trap	J Slice Ion Trap 1	ph221209_SDJ_04 (LTQ_4)	tr|Q4AAD5|Putative uncharacterized protein Tax_Id=262719 [Mycoplasma hyopneumoniae]	Q4AAD5	LudwigNR_Q110_generic_forward.fasta	102421	1	10	12	17	0.00192	0.14	LVLGLNLVQISTK	K	K	0.997	76.7	53.8	0	0	1	0	0	2	1397.87	5545.74	256	268	TRUE
MhpJ Global proteome	J Slice Ion Trap	J Slice Ion Trap 1	ph221209_SDJ_04 (LTQ_4)	tr|Q4AAD5|Putative uncharacterized protein Tax_Id=262719 [Mycoplasma hyopneumoniae]	Q4AAD5	LudwigNR_Q110_generic_forward.fasta	102421	1	10	12	17	0.00192	0.14	SWLETNLQGK	K	L	0.984	55.7	53.6	0	0	1	0	0	2	1175.61	121264	292	301	TRUE
MhpJ Global proteome	J Slice Ion Trap	J Slice Ion Trap 1	ph221209_SDJ_04 (LTQ_4)	tr|Q4AAD5|Putative uncharacterized protein Tax_Id=262719 [Mycoplasma hyopneumoniae]	Q4AAD5	LudwigNR_Q110_generic_forward.fasta	102421	1	10	12	17	0.00192	0.14	TMNLNLEVR	K	G	0.986	56.3	53.5	0	0	2	0	0	2	1105.57	114195	270	278	TRUE
MhpJ Global proteome	J Slice Ion Trap	J Slice Ion Trap 1	ph221209_SDJ_04 (LTQ_4)	tr|Q4AAD5|Putative uncharacterized protein Tax_Id=262719 [Mycoplasma hyopneumoniae]	Q4AAD5	LudwigNR_Q110_generic_forward.fasta	102421	1	10	12	17	0.00192	0.14	TNFDFSQIDSSK	R	S	0.997	86.2	53.8	0	0	2	0	0	2	1388.63	502396	162	173	TRUE
MhpJ Global proteome	J Slice Ion Trap	J Slice Ion Trap 1	ph221209_SDJ_04 (LTQ_4)	tr|Q4AAD5|Putative uncharacterized protein Tax_Id=262719 [Mycoplasma hyopneumoniae]	Q4AAD5	LudwigNR_Q110_generic_forward.fasta	102421	1	10	12	17	0.00192	0.14	TVTNLENPSEEVLK	K	S	0.997	76.7	54	0	0	1	0	0	2	1572.81	140365	472	485	TRUE
MhpJ Global proteome	J Slice Ion Trap	J Slice Ion Trap 1	ph221209_SDJ_04 (LTQ_4)	tr|Q4AAD5|Putative uncharacterized protein Tax_Id=262719 [Mycoplasma hyopneumoniae]	Q4AAD5	LudwigNR_Q110_generic_forward.fasta	102421	1	10	12	17	0.00192	0.14	YQAAVAQMFGTIK	K	A	0.997	79.7	53.9	0	0	2	0	0	2	1443.73	294980	426	438	TRUE
MhpJ Global proteome	J Slice Ion Trap	J Slice Ion Trap 1	ph221209_SDJ_04 (LTQ_4)	tr|Q4AAC8|Cell division protein Tax_Id=262719 [Mycoplasma hyopneumoniae]	Q4A8F9,Q4AAC8	LudwigNR_Q110_generic_forward.fasta	78507.4	1	6	7	12	0.00136	0.157	EQTQVITNEQIDEAIDR	R	V	0.997	80.3	54.2	0	0	2	0	0	2	2001.97	14937	452	468	TRUE
MhpJ Global proteome	J Slice Ion Trap	J Slice Ion Trap 1	ph221209_SDJ_04 (LTQ_4)	tr|Q4AAC8|Cell division protein Tax_Id=262719 [Mycoplasma hyopneumoniae]	Q4A8F9,Q4AAC8	LudwigNR_Q110_generic_forward.fasta	78507.4	1	6	7	12	0.00136	0.157	ETIVYEEIQQLAETLMPLPEVSK	K	T	0.997	62	54.1	0	0	0	1	0	2	2676.37	5372.42	658	680	TRUE
MhpJ Global proteome	J Slice Ion Trap	J Slice Ion Trap 1	ph221209_SDJ_04 (LTQ_4)	tr|Q4AAC8|Cell division protein Tax_Id=262719 [Mycoplasma hyopneumoniae]	Q4A8F9,Q4AAC8	LudwigNR_Q110_generic_forward.fasta	78507.4	1	6	7	12	0.00136	0.157	GSQGGAGFFNPGK	R	N	0.958	50.4	53.4	0	0	1	0	0	2	1223.58	11359.7	204	216	TRUE
MhpJ Global proteome	J Slice Ion Trap	J Slice Ion Trap 1	ph221209_SDJ_04 (LTQ_4)	tr|Q4AAC8|Cell division protein Tax_Id=262719 [Mycoplasma hyopneumoniae]	Q4A8F9,Q4AAC8	LudwigNR_Q110_generic_forward.fasta	78507.4	1	6	7	12	0.00136	0.157	NDSPAIIFIDELDAIGR	R	S	0.997	105	54.2	0	0	2	0	0	2	1858.95	25802.6	319	335	TRUE
MhpJ Global proteome	J Slice Ion Trap	J Slice Ion Trap 1	ph221209_SDJ_04 (LTQ_4)	tr|Q4AAC8|Cell division protein Tax_Id=262719 [Mycoplasma hyopneumoniae]	Q4A8F9,Q4AAC8	LudwigNR_Q110_generic_forward.fasta	78507.4	1	6	7	12	0.00136	0.157	NQLENTNITTYSELVSLAIK	K	T	0.997	113	54.2	0	0	2	0	0	2	2251.18	20999	111	130	TRUE
MhpJ Global proteome	J Slice Ion Trap	J Slice Ion Trap 1	ph221209_SDJ_04 (LTQ_4)	tr|Q4AAC8|Cell division protein Tax_Id=262719 [Mycoplasma hyopneumoniae]	Q4A8F9,Q4AAC8	LudwigNR_Q110_generic_forward.fasta	78507.4	1	6	7	12	0.00136	0.157	TPGFSGAQLANVINEATLLSVR	R	E	0.997	75.6	53.9	0	0	2	2	0	2	2258.21	77833.2	430	451	TRUE
MhpJ Global proteome	J Slice Ion Trap	J Slice Ion Trap 1	ph221209_SDJ_04 (LTQ_4)	tr|Q4A995|Putative ATP-binding protein Tax_Id=262719 [Mycoplasma hyopneumoniae]	Q4A995	LudwigNR_Q110_generic_forward.fasta	124274	1	7	8	11	0.00124	0.101	IDNENYIDLYGALK	R	L	0.997	91.9	54	0	0	2	0	0	2	1640.82	171083	46	59	TRUE
MhpJ Global proteome	J Slice Ion Trap	J Slice Ion Trap 1	ph221209_SDJ_04 (LTQ_4)	tr|Q4A995|Putative ATP-binding protein Tax_Id=262719 [Mycoplasma hyopneumoniae]	Q4A995	LudwigNR_Q110_generic_forward.fasta	124274	1	7	8	11	0.00124	0.101	IIETANNFFALNVAEAIFK	K	L	0.997	76.6	54.1	0	0	1	0	0	2	2125.13	4850.37	470	488	TRUE
MhpJ Global proteome	J Slice Ion Trap	J Slice Ion Trap 1	ph221209_SDJ_04 (LTQ_4)	tr|Q4A995|Putative ATP-binding protein Tax_Id=262719 [Mycoplasma hyopneumoniae]	Q4A995	LudwigNR_Q110_generic_forward.fasta	124274	1	7	8	11	0.00124	0.101	INEESEDDAFANIESILEYAHSK	K	G	0.993	44.2	54.1	0	0	0	1	0	2	2625.18	17338.9	709	731	TRUE
MhpJ Global proteome	J Slice Ion Trap	J Slice Ion Trap 1	ph221209_SDJ_04 (LTQ_4)	tr|Q4A995|Putative ATP-binding protein Tax_Id=262719 [Mycoplasma hyopneumoniae]	Q4A995	LudwigNR_Q110_generic_forward.fasta	124274	1	7	8	11	0.00124	0.101	LEISNFENLEK	K	F	0.984	56.1	53.8	0	0	1	0	0	2	1335.68	109045	562	572	TRUE
MhpJ Global proteome	J Slice Ion Trap	J Slice Ion Trap 1	ph221209_SDJ_04 (LTQ_4)	tr|Q4A995|Putative ATP-binding protein Tax_Id=262719 [Mycoplasma hyopneumoniae]	Q4A995	LudwigNR_Q110_generic_forward.fasta	124274	1	7	8	11	0.00124	0.101	LNNTNQNLSYER	K	L	0.982	55.4	53.8	0	0	2	0	0	2	1466.69	12602.4	16	27	TRUE
MhpJ Global proteome	J Slice Ion Trap	J Slice Ion Trap 1	ph221209_SDJ_04 (LTQ_4)	tr|Q4A995|Putative ATP-binding protein Tax_Id=262719 [Mycoplasma hyopneumoniae]	Q4A995	LudwigNR_Q110_generic_forward.fasta	124274	1	7	8	11	0.00124	0.101	SQTIANIISNIIALNR	K	T	0.997	93.4	54.1	0	0	2	0	0	2	1741	24626.7	359	374	TRUE
MhpJ Global proteome	J Slice Ion Trap	J Slice Ion Trap 1	ph221209_SDJ_04 (LTQ_4)	tr|Q4A995|Putative ATP-binding protein Tax_Id=262719 [Mycoplasma hyopneumoniae]	Q4A995	LudwigNR_Q110_generic_forward.fasta	124274	1	7	8	11	0.00124	0.101	TELSLAELQNVQK	K	S	0.997	80.2	53.9	0	0	2	0	0	2	1472.8	147542	943	955	TRUE
MhpJ Global proteome	J Slice Ion Trap	J Slice Ion Trap 1	ph221209_SDJ_04 (LTQ_4)	tr|Q9KGX8|P76 membrane protein Tax_Id=2099 [Mycoplasma hyopneumoniae]	Q9KGX8	LudwigNR_Q110_generic_forward.fasta	160811	1	3	3	6	0.000679	0.0294	ISAGQAFELHK	K	N	0.997	79.5	53.6	0	0	2	0	0	2	1200.64	89954.9	76	86	TRUE
MhpJ Global proteome	J Slice Ion Trap	J Slice Ion Trap 1	ph221209_SDJ_04 (LTQ_4)	tr|Q9KGX8|P76 membrane protein Tax_Id=2099 [Mycoplasma hyopneumoniae]	Q9KGX8	LudwigNR_Q110_generic_forward.fasta	160811	1	3	3	6	0.000679	0.0294	NFATEIVLPSAFSIK	K	F	0.997	70.1	54	0	0	2	0	0	2	1636.89	32899.7	184	198	TRUE
MhpJ Global proteome	J Slice Ion Trap	J Slice Ion Trap 1	ph221209_SDJ_04 (LTQ_4)	tr|Q9KGX8|P76 membrane protein Tax_Id=2099 [Mycoplasma hyopneumoniae]	Q9KGX8	LudwigNR_Q110_generic_forward.fasta	160811	1	3	3	6	0.000679	0.0294	SATELLSPINDTELSK	K	I	0.997	70.2	54.1	0	0	2	0	0	2	1717.89	144904	47	62	TRUE
MhpJ Global proteome	J Slice Ion Trap	J Slice Ion Trap 1	ph221209_SDJ_04 (LTQ_4)	tr|Q4AAB8|Putative uncharacterized protein Tax_Id=262719 [Mycoplasma hyopneumoniae]	Q4AAB8	LudwigNR_Q110_generic_forward.fasta	235727	1	68	95	156	0.0176	0.437	ADDFFSNYVYSFPESLTR	R	D	0.997	106	54.2	0	0	3	1	0	2	2157.98	289578	1606	1623	TRUE
MhpJ Global proteome	J Slice Ion Trap	J Slice Ion Trap 1	ph221209_SDJ_04 (LTQ_4)	tr|Q4AAB8|Putative uncharacterized protein Tax_Id=262719 [Mycoplasma hyopneumoniae]	Q4AAB8	LudwigNR_Q110_generic_forward.fasta	235727	1	68	95	156	0.0176	0.437	AEAFWYYSLK	R	T	0.997	66.1	53.7	0	0	2	0	0	2	1277.62	125133	1875	1884	TRUE
MhpJ Global proteome	J Slice Ion Trap	J Slice Ion Trap 1	ph221209_SDJ_04 (LTQ_4)	tr|Q4AAB8|Putative uncharacterized protein Tax_Id=262719 [Mycoplasma hyopneumoniae]	Q4AAB8	LudwigNR_Q110_generic_forward.fasta	235727	1	68	95	156	0.0176	0.437	AFSDNVVSNFDNNGWDTK	K	A	0.997	78.5	54.2	0	0	2	0	0	2	2029.89	146043	932	949	TRUE
MhpJ Global proteome	J Slice Ion Trap	J Slice Ion Trap 1	ph221209_SDJ_04 (LTQ_4)	tr|Q4AAB8|Putative uncharacterized protein Tax_Id=262719 [Mycoplasma hyopneumoniae]	Q4AAB8	LudwigNR_Q110_generic_forward.fasta	235727	1	68	95	156	0.0176	0.437	AHFLTLEDESTGQK	K	F	0.986	57	54	0	0	2	0	0	2	1575.77	454209	1919	1932	TRUE
MhpJ Global proteome	J Slice Ion Trap	J Slice Ion Trap 1	ph221209_SDJ_04 (LTQ_4)	tr|Q4AAB8|Putative uncharacterized protein Tax_Id=262719 [Mycoplasma hyopneumoniae]	Q4AAB8	LudwigNR_Q110_generic_forward.fasta	235727	1	68	95	156	0.0176	0.437	DFVQIHYSPSTEELDNISPLFK	R	K	0.997	69	54	0	0	2	0	0	2	2579.27	12311.4	1624	1645	TRUE
MhpJ Global proteome	J Slice Ion Trap	J Slice Ion Trap 1	ph221209_SDJ_04 (LTQ_4)	tr|Q4AAB8|Putative uncharacterized protein Tax_Id=262719 [Mycoplasma hyopneumoniae]	Q4AAB8	LudwigNR_Q110_generic_forward.fasta	235727	1	68	95	156	0.0176	0.437	DIQLPQNFQLIFPEDFTK	K	T	0.997	57.1	53.9	0	0	2	2	0	2	2193.12	30631.8	326	343	TRUE
MhpJ Global proteome	J Slice Ion Trap	J Slice Ion Trap 1	ph221209_SDJ_04 (LTQ_4)	tr|Q4AAB8|Putative uncharacterized protein Tax_Id=262719 [Mycoplasma hyopneumoniae]	Q4AAB8	LudwigNR_Q110_generic_forward.fasta	235727	1	68	95	156	0.0176	0.437	DLYTDLR	K	N	0.949	44	48.7	0	1	0	0	0	2	895.452	101572	1075	1081	TRUE
MhpJ Global proteome	J Slice Ion Trap	J Slice Ion Trap 1	ph221209_SDJ_04 (LTQ_4)	tr|Q4AAB8|Putative uncharacterized protein Tax_Id=262719 [Mycoplasma hyopneumoniae]	Q4AAB8	LudwigNR_Q110_generic_forward.fasta	235727	1	68	95	156	0.0176	0.437	DNKFESEVDIYGSNENDEVDSLLTNK	R	S	0.997	52.9	54.2	0	0	0	1	0	2	2975.33	81667.2	759	784	TRUE
MhpJ Global proteome	J Slice Ion Trap	J Slice Ion Trap 1	ph221209_SDJ_04 (LTQ_4)	tr|Q4AAB8|Putative uncharacterized protein Tax_Id=262719 [Mycoplasma hyopneumoniae]	Q4AAB8	LudwigNR_Q110_generic_forward.fasta	235727	1	68	95	156	0.0176	0.437	ENSLVFDNEDFVNDDLNNSNK	K	S	0.997	138	54.1	0	0	3	2	0	2	2442.07	317694	1514	1534	TRUE
MhpJ Global proteome	J Slice Ion Trap	J Slice Ion Trap 1	ph221209_SDJ_04 (LTQ_4)	tr|Q4AAB8|Putative uncharacterized protein Tax_Id=262719 [Mycoplasma hyopneumoniae]	Q4AAB8	LudwigNR_Q110_generic_forward.fasta	235727	1	68	95	156	0.0176	0.437	ESLDKYFESIPTQQVLANYDK	K	S	0.982	55.7	54.1	0	0	2	0	0	2	2488.22	10570.4	227	247	TRUE
MhpJ Global proteome	J Slice Ion Trap	J Slice Ion Trap 1	ph221209_SDJ_04 (LTQ_4)	tr|Q4AAB8|Putative uncharacterized protein Tax_Id=262719 [Mycoplasma hyopneumoniae]	Q4AAB8	LudwigNR_Q110_generic_forward.fasta	235727	1	68	95	156	0.0176	0.437	FIPAFDISQAYAQNLISR	N	F	0.994	44.1	53.7	0	0	1	1	0	1	2054.07	16257.7	1670	1687	TRUE
MhpJ Global proteome	J Slice Ion Trap	J Slice Ion Trap 1	ph221209_SDJ_04 (LTQ_4)	tr|Q4AAB8|Putative uncharacterized protein Tax_Id=262719 [Mycoplasma hyopneumoniae]	Q4AAB8	LudwigNR_Q110_generic_forward.fasta	235727	1	68	95	156	0.0176	0.437	FLQTIDGLK	R	T	0.992	59.5	53.2	0	0	2	0	0	2	1034.59	1033470	788	796	TRUE
MhpJ Global proteome	J Slice Ion Trap	J Slice Ion Trap 1	ph221209_SDJ_04 (LTQ_4)	tr|Q4AAB8|Putative uncharacterized protein Tax_Id=262719 [Mycoplasma hyopneumoniae]	Q4AAB8	LudwigNR_Q110_generic_forward.fasta	235727	1	68	95	156	0.0176	0.437	FNDLSSQQEAEIK	K	K	0.997	81.4	53.8	0	0	2	0	0	2	1508.72	600317	1728	1740	TRUE
MhpJ Global proteome	J Slice Ion Trap	J Slice Ion Trap 1	ph221209_SDJ_04 (LTQ_4)	tr|Q4AAB8|Putative uncharacterized protein Tax_Id=262719 [Mycoplasma hyopneumoniae]	Q4AAB8	LudwigNR_Q110_generic_forward.fasta	235727	1	68	95	156	0.0176	0.437	FNDLSSQQEAEIKK	K	I	0.997	79.2	54	0	0	2	0	0	2	1636.82	31827.4	1728	1741	TRUE
MhpJ Global proteome	J Slice Ion Trap	J Slice Ion Trap 1	ph221209_SDJ_04 (LTQ_4)	tr|Q4AAB8|Putative uncharacterized protein Tax_Id=262719 [Mycoplasma hyopneumoniae]	Q4AAB8	LudwigNR_Q110_generic_forward.fasta	235727	1	68	95	156	0.0176	0.437	FNEVEFADWFADNYNR	R	Q	0.976	54.2	54.2	0	0	1	0	0	2	2036.88	1807.98	95	110	TRUE
MhpJ Global proteome	J Slice Ion Trap	J Slice Ion Trap 1	ph221209_SDJ_04 (LTQ_4)	tr|Q4AAB8|Putative uncharacterized protein Tax_Id=262719 [Mycoplasma hyopneumoniae]	Q4AAB8	LudwigNR_Q110_generic_forward.fasta	235727	1	68	95	156	0.0176	0.437	FSINQQMK	R	A	0.956	49.7	52.9	0	0	1	0	0	2	995.498	31753.2	426	433	TRUE
MhpJ Global proteome	J Slice Ion Trap	J Slice Ion Trap 1	ph221209_SDJ_04 (LTQ_4)	tr|Q4AAB8|Putative uncharacterized protein Tax_Id=262719 [Mycoplasma hyopneumoniae]	Q4AAB8	LudwigNR_Q110_generic_forward.fasta	235727	1	68	95	156	0.0176	0.437	FYIQLATK	K	G	0.965	50.8	52.9	0	1	1	0	0	2	983.556	503007	1933	1940	TRUE
MhpJ Global proteome	J Slice Ion Trap	J Slice Ion Trap 1	ph221209_SDJ_04 (LTQ_4)	tr|Q4AAB8|Putative uncharacterized protein Tax_Id=262719 [Mycoplasma hyopneumoniae]	Q4AAB8	LudwigNR_Q110_generic_forward.fasta	235727	1	68	95	156	0.0176	0.437	GKNYQSQLEEFSSFK	K	I	0.997	111	54.2	0	0	2	0	0	2	1791.85	244528	551	565	TRUE
MhpJ Global proteome	J Slice Ion Trap	J Slice Ion Trap 1	ph221209_SDJ_04 (LTQ_4)	tr|Q4AAB8|Putative uncharacterized protein Tax_Id=262719 [Mycoplasma hyopneumoniae]	Q4AAB8	LudwigNR_Q110_generic_forward.fasta	235727	1	68	95	156	0.0176	0.437	GLFTLGNTK	K	F	0.982	54.5	52.8	0	2	1	0	0	2	950.531	637599	2007	2015	TRUE
MhpJ Global proteome	J Slice Ion Trap	J Slice Ion Trap 1	ph221209_SDJ_04 (LTQ_4)	tr|Q4AAB8|Putative uncharacterized protein Tax_Id=262719 [Mycoplasma hyopneumoniae]	Q4AAB8	LudwigNR_Q110_generic_forward.fasta	235727	1	68	95	156	0.0176	0.437	GNYLVIRPQFK	K	-	0.962	51.3	53.8	0	0	1	0	0	2	1334.76	257731	2037	2047	TRUE
MhpJ Global proteome	J Slice Ion Trap	J Slice Ion Trap 1	ph221209_SDJ_04 (LTQ_4)	tr|Q4AAB8|Putative uncharacterized protein Tax_Id=262719 [Mycoplasma hyopneumoniae]	Q4AAB8	LudwigNR_Q110_generic_forward.fasta	235727	1	68	95	156	0.0176	0.437	HDANNIPQGVFLLK	K	L	0.997	78.6	54	0	0	2	0	0	2	1565.84	1284950	363	376	TRUE
MhpJ Global proteome	J Slice Ion Trap	J Slice Ion Trap 1	ph221209_SDJ_04 (LTQ_4)	tr|Q4AAB8|Putative uncharacterized protein Tax_Id=262719 [Mycoplasma hyopneumoniae]	Q4AAB8	LudwigNR_Q110_generic_forward.fasta	235727	1	68	95	156	0.0176	0.437	IEFYPDSFFGSFPIYSALTGK	K	G	0.997	79.3	54.2	0	0	1	0	0	2	2386.16	7068.35	188	208	TRUE
MhpJ Global proteome	J Slice Ion Trap	J Slice Ion Trap 1	ph221209_SDJ_04 (LTQ_4)	tr|Q4AAB8|Putative uncharacterized protein Tax_Id=262719 [Mycoplasma hyopneumoniae]	Q4AAB8	LudwigNR_Q110_generic_forward.fasta	235727	1	68	95	156	0.0176	0.437	IIAIYQNSPENR	K	L	0.997	87.1	53.9	0	0	2	0	0	2	1417.74	854858	473	484	TRUE
MhpJ Global proteome	J Slice Ion Trap	J Slice Ion Trap 1	ph221209_SDJ_04 (LTQ_4)	tr|Q4AAB8|Putative uncharacterized protein Tax_Id=262719 [Mycoplasma hyopneumoniae]	Q4AAB8	LudwigNR_Q110_generic_forward.fasta	235727	1	68	95	156	0.0176	0.437	IIFDLDPK	K	G	0.97	52	53.3	0	0	1	0	0	2	960.54	686238	543	550	TRUE
MhpJ Global proteome	J Slice Ion Trap	J Slice Ion Trap 1	ph221209_SDJ_04 (LTQ_4)	tr|Q4AAB8|Putative uncharacterized protein Tax_Id=262719 [Mycoplasma hyopneumoniae]	Q4AAB8	LudwigNR_Q110_generic_forward.fasta	235727	1	68	95	156	0.0176	0.437	ITNEENFFVFADPK	K	Q	0.997	77	54.1	0	0	2	0	0	2	1670.81	284461	291	304	TRUE
MhpJ Global proteome	J Slice Ion Trap	J Slice Ion Trap 1	ph221209_SDJ_04 (LTQ_4)	tr|Q4AAB8|Putative uncharacterized protein Tax_Id=262719 [Mycoplasma hyopneumoniae]	Q4AAB8	LudwigNR_Q110_generic_forward.fasta	235727	1	68	95	156	0.0176	0.437	IYSENNELGVYDIDVQSDEK	K	V	0.997	87.2	54.2	0	0	1	0	0	2	2330.07	27351.4	30	49	TRUE
MhpJ Global proteome	J Slice Ion Trap	J Slice Ion Trap 1	ph221209_SDJ_04 (LTQ_4)	tr|Q4AAB8|Putative uncharacterized protein Tax_Id=262719 [Mycoplasma hyopneumoniae]	Q4AAB8	LudwigNR_Q110_generic_forward.fasta	235727	1	68	95	156	0.0176	0.437	KMTEANTGNEYFVDGIYTR	K	K	0.997	68	53.9	0	0	0	2	0	2	2225.02	114048	1646	1664	TRUE
MhpJ Global proteome	J Slice Ion Trap	J Slice Ion Trap 1	ph221209_SDJ_04 (LTQ_4)	tr|Q4AAB8|Putative uncharacterized protein Tax_Id=262719 [Mycoplasma hyopneumoniae]	Q4AAB8	LudwigNR_Q110_generic_forward.fasta	235727	1	68	95	156	0.0176	0.437	KVDENSLPATK	R	F	0.949	49.6	53.6	0	0	1	0	0	2	1201.64	4352.28	1478	1488	TRUE
MhpJ Global proteome	J Slice Ion Trap	J Slice Ion Trap 1	ph221209_SDJ_04 (LTQ_4)	tr|Q4AAB8|Putative uncharacterized protein Tax_Id=262719 [Mycoplasma hyopneumoniae]	Q4AAB8	LudwigNR_Q110_generic_forward.fasta	235727	1	68	95	156	0.0176	0.437	LDFPTFLSILNK	K	E	0.997	98.4	53.7	0	0	2	0	0	2	1407.79	50734.5	1036	1047	TRUE
MhpJ Global proteome	J Slice Ion Trap	J Slice Ion Trap 1	ph221209_SDJ_04 (LTQ_4)	tr|Q4AAB8|Putative uncharacterized protein Tax_Id=262719 [Mycoplasma hyopneumoniae]	Q4AAB8	LudwigNR_Q110_generic_forward.fasta	235727	1	68	95	156	0.0176	0.437	LEDLMSENPSK	K	Q	0.997	92.6	53.6	0	0	4	0	0	2	1262.59	102462	377	387	TRUE
MhpJ Global proteome	J Slice Ion Trap	J Slice Ion Trap 1	ph221209_SDJ_04 (LTQ_4)	tr|Q4AAB8|Putative uncharacterized protein Tax_Id=262719 [Mycoplasma hyopneumoniae]	Q4AAB8	LudwigNR_Q110_generic_forward.fasta	235727	1	68	95	156	0.0176	0.437	LEIELVDQK	K	D	0.997	66.4	53.5	0	0	2	0	0	2	1086.6	330371	527	535	TRUE
MhpJ Global proteome	J Slice Ion Trap	J Slice Ion Trap 1	ph221209_SDJ_04 (LTQ_4)	tr|Q4AAB8|Putative uncharacterized protein Tax_Id=262719 [Mycoplasma hyopneumoniae]	Q4AAB8	LudwigNR_Q110_generic_forward.fasta	235727	1	68	95	156	0.0176	0.437	LFLPVDSK	R	N	0.955	49.8	53.2	0	0	1	0	0	2	918.53	299838	485	492	TRUE
MhpJ Global proteome	J Slice Ion Trap	J Slice Ion Trap 1	ph221209_SDJ_04 (LTQ_4)	tr|Q4AAB8|Putative uncharacterized protein Tax_Id=262719 [Mycoplasma hyopneumoniae]	Q4AAB8	LudwigNR_Q110_generic_forward.fasta	235727	1	68	95	156	0.0176	0.437	LISINGNEYYQNPK	K	Y	0.997	90.1	54	0	0	2	0	0	2	1652.83	871929	1210	1223	TRUE
MhpJ Global proteome	J Slice Ion Trap	J Slice Ion Trap 1	ph221209_SDJ_04 (LTQ_4)	tr|Q4AAB8|Putative uncharacterized protein Tax_Id=262719 [Mycoplasma hyopneumoniae]	Q4AAB8	LudwigNR_Q110_generic_forward.fasta	235727	1	68	95	156	0.0176	0.437	LIVAEFK	K	E	0.985	55.5	52.9	0	0	2	0	0	2	819.497	388689	878	884	TRUE
MhpJ Global proteome	J Slice Ion Trap	J Slice Ion Trap 1	ph221209_SDJ_04 (LTQ_4)	tr|Q4AAB8|Putative uncharacterized protein Tax_Id=262719 [Mycoplasma hyopneumoniae]	Q4AAB8	LudwigNR_Q110_generic_forward.fasta	235727	1	68	95	156	0.0176	0.437	LVGTYIISEVDPK	K	T	0.997	94	53.9	0	0	2	0	0	2	1433.79	3190870	619	631	TRUE
MhpJ Global proteome	J Slice Ion Trap	J Slice Ion Trap 1	ph221209_SDJ_04 (LTQ_4)	tr|Q4AAB8|Putative uncharacterized protein Tax_Id=262719 [Mycoplasma hyopneumoniae]	Q4AAB8	LudwigNR_Q110_generic_forward.fasta	235727	1	68	95	156	0.0176	0.437	LYDLFLLNSIDPESATINPSIK	K	D	0.997	103	54.1	0	0	2	1	0	2	2464.29	37708.4	806	827	TRUE
MhpJ Global proteome	J Slice Ion Trap	J Slice Ion Trap 1	ph221209_SDJ_04 (LTQ_4)	tr|Q4AAB8|Putative uncharacterized protein Tax_Id=262719 [Mycoplasma hyopneumoniae]	Q4AAB8	LudwigNR_Q110_generic_forward.fasta	235727	1	68	95	156	0.0176	0.437	MDVDLGLSWLR	R	S	0.997	66.7	53.7	0	0	2	0	0	2	1320.66	734785	1585	1595	TRUE
MhpJ Global proteome	J Slice Ion Trap	J Slice Ion Trap 1	ph221209_SDJ_04 (LTQ_4)	tr|Q4AAB8|Putative uncharacterized protein Tax_Id=262719 [Mycoplasma hyopneumoniae]	Q4AAB8	LudwigNR_Q110_generic_forward.fasta	235727	1	68	95	156	0.0176	0.437	MTEANTGNEYFVDGIYTR	K	K	0.997	122	54.2	0	0	4	0	0	2	2096.92	600345	1647	1664	TRUE
MhpJ Global proteome	J Slice Ion Trap	J Slice Ion Trap 1	ph221209_SDJ_04 (LTQ_4)	tr|Q4AAB8|Putative uncharacterized protein Tax_Id=262719 [Mycoplasma hyopneumoniae]	Q4AAB8	LudwigNR_Q110_generic_forward.fasta	235727	1	68	95	156	0.0176	0.437	NAQGQTVAAFENLKDPK	K	T	0.997	79.6	54.2	0	0	2	0	0	2	1830.93	334100	64	80	TRUE
MhpJ Global proteome	J Slice Ion Trap	J Slice Ion Trap 1	ph221209_SDJ_04 (LTQ_4)	tr|Q4AAB8|Putative uncharacterized protein Tax_Id=262719 [Mycoplasma hyopneumoniae]	Q4AAB8	LudwigNR_Q110_generic_forward.fasta	235727	1	68	95	156	0.0176	0.437	NFIPAFDISQAYAQNLISR	K	F	0.997	96.4	54.2	0	0	2	2	0	2	2168.11	418033	1669	1687	TRUE
MhpJ Global proteome	J Slice Ion Trap	J Slice Ion Trap 1	ph221209_SDJ_04 (LTQ_4)	tr|Q4AAB8|Putative uncharacterized protein Tax_Id=262719 [Mycoplasma hyopneumoniae]	Q4AAB8	LudwigNR_Q110_generic_forward.fasta	235727	1	68	95	156	0.0176	0.437	NGEDFIR	K	N	0.997	68	52.9	0	0	10	0	0	2	850.405	81493.3	1357	1363	TRUE
MhpJ Global proteome	J Slice Ion Trap	J Slice Ion Trap 1	ph221209_SDJ_04 (LTQ_4)	tr|Q4AAB8|Putative uncharacterized protein Tax_Id=262719 [Mycoplasma hyopneumoniae]	Q4AAB8	LudwigNR_Q110_generic_forward.fasta	235727	1	68	95	156	0.0176	0.437	NIDPLFLSSIGFMGFK	K	N	0.997	48.9	53.7	0	0	1	1	0	2	1801.92	21493	1458	1473	TRUE
MhpJ Global proteome	J Slice Ion Trap	J Slice Ion Trap 1	ph221209_SDJ_04 (LTQ_4)	tr|Q4AAB8|Putative uncharacterized protein Tax_Id=262719 [Mycoplasma hyopneumoniae]	Q4AAB8	LudwigNR_Q110_generic_forward.fasta	235727	1	68	95	156	0.0176	0.437	NPALEAENEFITQFDASK	K	F	0.991	60	54.2	0	0	1	0	0	2	2023.96	1916.28	493	510	TRUE
MhpJ Global proteome	J Slice Ion Trap	J Slice Ion Trap 1	ph221209_SDJ_04 (LTQ_4)	tr|Q4AAB8|Putative uncharacterized protein Tax_Id=262719 [Mycoplasma hyopneumoniae]	Q4AAB8	LudwigNR_Q110_generic_forward.fasta	235727	1	68	95	156	0.0176	0.437	NVAWGPDAITLEHFALK	K	K	0.948	50	54.1	0	0	1	0	0	2	1881.99	19805.6	147	163	TRUE
MhpJ Global proteome	J Slice Ion Trap	J Slice Ion Trap 1	ph221209_SDJ_04 (LTQ_4)	tr|Q4AAB8|Putative uncharacterized protein Tax_Id=262719 [Mycoplasma hyopneumoniae]	Q4AAB8	LudwigNR_Q110_generic_forward.fasta	235727	1	68	95	156	0.0176	0.437	NYHNLNIQPVVGNK	K	T	0.997	73.8	54	0	0	2	0	0	2	1609.84	628166	1804	1817	TRUE
MhpJ Global proteome	J Slice Ion Trap	J Slice Ion Trap 1	ph221209_SDJ_04 (LTQ_4)	tr|Q4AAB8|Putative uncharacterized protein Tax_Id=262719 [Mycoplasma hyopneumoniae]	Q4AAB8	LudwigNR_Q110_generic_forward.fasta	235727	1	68	95	156	0.0176	0.437	NYLVLDHSEFDVK	K	I	0.977	54.1	54	0	0	1	0	0	2	1578.78	24986.9	1236	1248	TRUE
MhpJ Global proteome	J Slice Ion Trap	J Slice Ion Trap 1	ph221209_SDJ_04 (LTQ_4)	tr|Q4AAB8|Putative uncharacterized protein Tax_Id=262719 [Mycoplasma hyopneumoniae]	Q4AAB8	LudwigNR_Q110_generic_forward.fasta	235727	1	68	95	156	0.0176	0.437	NYQTAPTYIEK	K	T	0.969	52.4	53.7	0	0	1	0	0	2	1327.65	77612.2	2023	2033	TRUE
MhpJ Global proteome	J Slice Ion Trap	J Slice Ion Trap 1	ph221209_SDJ_04 (LTQ_4)	tr|Q4AAB8|Putative uncharacterized protein Tax_Id=262719 [Mycoplasma hyopneumoniae]	Q4AAB8	LudwigNR_Q110_generic_forward.fasta	235727	1	68	95	156	0.0176	0.437	PAFDISQAYAQNLISR	I	F	0.997	83.7	54.1	0	0	1	0	0	1	1793.92	8464.76	1672	1687	TRUE
MhpJ Global proteome	J Slice Ion Trap	J Slice Ion Trap 1	ph221209_SDJ_04 (LTQ_4)	tr|Q4AAB8|Putative uncharacterized protein Tax_Id=262719 [Mycoplasma hyopneumoniae]	Q4AAB8	LudwigNR_Q110_generic_forward.fasta	235727	1	68	95	156	0.0176	0.437	PFFGIAQDFK	N	F	0.997	71.7	53.4	0	0	1	0	0	1	1169.6	17495.1	1282	1291	TRUE
MhpJ Global proteome	J Slice Ion Trap	J Slice Ion Trap 1	ph221209_SDJ_04 (LTQ_4)	tr|Q4AAB8|Putative uncharacterized protein Tax_Id=262719 [Mycoplasma hyopneumoniae]	Q4AAB8	LudwigNR_Q110_generic_forward.fasta	235727	1	68	95	156	0.0176	0.437	QGSFIGYSQSSR	K	I	0.997	93.8	53.8	0	1	5	0	0	2	1316.62	338097	641	652	TRUE
MhpJ Global proteome	J Slice Ion Trap	J Slice Ion Trap 1	ph221209_SDJ_04 (LTQ_4)	tr|Q4AAB8|Putative uncharacterized protein Tax_Id=262719 [Mycoplasma hyopneumoniae]	Q4AAB8	LudwigNR_Q110_generic_forward.fasta	235727	1	68	95	156	0.0176	0.437	SGNNLLLGQHATER	R	K	0.997	63.5	53.1	0	0	8	7	0	2	1510.76	1078270	169	182	TRUE
MhpJ Global proteome	J Slice Ion Trap	J Slice Ion Trap 1	ph221209_SDJ_04 (LTQ_4)	tr|Q4AAB8|Putative uncharacterized protein Tax_Id=262719 [Mycoplasma hyopneumoniae]	Q4AAB8	LudwigNR_Q110_generic_forward.fasta	235727	1	68	95	156	0.0176	0.437	SLFGNSLTDAAGNLLEFDEK	K	G	0.997	73.2	53.9	0	0	3	1	0	2	2141.04	40910.4	856	875	TRUE
MhpJ Global proteome	J Slice Ion Trap	J Slice Ion Trap 1	ph221209_SDJ_04 (LTQ_4)	tr|Q4AAB8|Putative uncharacterized protein Tax_Id=262719 [Mycoplasma hyopneumoniae]	Q4AAB8	LudwigNR_Q110_generic_forward.fasta	235727	1	68	95	156	0.0176	0.437	SLSAILANNAEK	K	E	0.997	84	53.7	0	0	2	0	0	2	1230.67	3042600	966	977	TRUE
MhpJ Global proteome	J Slice Ion Trap	J Slice Ion Trap 1	ph221209_SDJ_04 (LTQ_4)	tr|Q4AAB8|Putative uncharacterized protein Tax_Id=262719 [Mycoplasma hyopneumoniae]	Q4AAB8	LudwigNR_Q110_generic_forward.fasta	235727	1	68	95	156	0.0176	0.437	STLNLLLK	K	N	0.993	59.8	53	0	0	1	0	0	2	901.572	288140	1443	1450	TRUE
MhpJ Global proteome	J Slice Ion Trap	J Slice Ion Trap 1	ph221209_SDJ_04 (LTQ_4)	tr|Q4AAB8|Putative uncharacterized protein Tax_Id=262719 [Mycoplasma hyopneumoniae]	Q4AAB8	LudwigNR_Q110_generic_forward.fasta	235727	1	68	95	156	0.0176	0.437	STTVYQLYAEVFDGLIDK	K	V	0.997	95.2	54.2	0	0	2	1	0	2	2062.04	46122.7	590	607	TRUE
MhpJ Global proteome	J Slice Ion Trap	J Slice Ion Trap 1	ph221209_SDJ_04 (LTQ_4)	tr|Q4AAB8|Putative uncharacterized protein Tax_Id=262719 [Mycoplasma hyopneumoniae]	Q4AAB8	LudwigNR_Q110_generic_forward.fasta	235727	1	68	95	156	0.0176	0.437	SVSGIWR	R	D	0.969	51.5	52.9	0	0	1	0	0	2	804.436	36405	1892	1898	TRUE
MhpJ Global proteome	J Slice Ion Trap	J Slice Ion Trap 1	ph221209_SDJ_04 (LTQ_4)	tr|Q4AAB8|Putative uncharacterized protein Tax_Id=262719 [Mycoplasma hyopneumoniae]	Q4AAB8	LudwigNR_Q110_generic_forward.fasta	235727	1	68	95	156	0.0176	0.437	TFADYTQEDGLIK	K	Q	0.997	79.6	54	0	0	1	0	0	2	1500.72	220037	1568	1580	TRUE
MhpJ Global proteome	J Slice Ion Trap	J Slice Ion Trap 1	ph221209_SDJ_04 (LTQ_4)	tr|Q4AAB8|Putative uncharacterized protein Tax_Id=262719 [Mycoplasma hyopneumoniae]	Q4AAB8	LudwigNR_Q110_generic_forward.fasta	235727	1	68	95	156	0.0176	0.437	TLFGFDYNNNYFGFQNEQK	K	E	0.997	67	54.1	0	0	2	0	0	2	2347.03	21582.6	1313	1331	TRUE
MhpJ Global proteome	J Slice Ion Trap	J Slice Ion Trap 1	ph221209_SDJ_04 (LTQ_4)	tr|Q4AAB8|Putative uncharacterized protein Tax_Id=262719 [Mycoplasma hyopneumoniae]	Q4AAB8	LudwigNR_Q110_generic_forward.fasta	235727	1	68	95	156	0.0176	0.437	TPETTWLTFSTFLK	K	E	0.997	67.1	54.1	0	0	1	0	0	2	1671.86	21386	1500	1513	TRUE
MhpJ Global proteome	J Slice Ion Trap	J Slice Ion Trap 1	ph221209_SDJ_04 (LTQ_4)	tr|Q4AAB8|Putative uncharacterized protein Tax_Id=262719 [Mycoplasma hyopneumoniae]	Q4AAB8	LudwigNR_Q110_generic_forward.fasta	235727	1	68	95	156	0.0176	0.437	TTGINYLK	K	Y	0.959	49.8	52.7	0	0	1	0	0	2	909.504	31546.8	668	675	TRUE
MhpJ Global proteome	J Slice Ion Trap	J Slice Ion Trap 1	ph221209_SDJ_04 (LTQ_4)	tr|Q4AAB8|Putative uncharacterized protein Tax_Id=262719 [Mycoplasma hyopneumoniae]	Q4AAB8	LudwigNR_Q110_generic_forward.fasta	235727	1	68	95	156	0.0176	0.437	VALIVGELTTK	R	I	0.997	73.5	53.5	0	0	2	0	0	2	1143.7	4556350	437	447	TRUE
MhpJ Global proteome	J Slice Ion Trap	J Slice Ion Trap 1	ph221209_SDJ_04 (LTQ_4)	tr|Q4AAB8|Putative uncharacterized protein Tax_Id=262719 [Mycoplasma hyopneumoniae]	Q4AAB8	LudwigNR_Q110_generic_forward.fasta	235727	1	68	95	156	0.0176	0.437	VIQEIETLKDGK	R	S	0.977	54	53.8	0	0	1	0	0	2	1372.77	19954.4	578	589	TRUE
MhpJ Global proteome	J Slice Ion Trap	J Slice Ion Trap 1	ph221209_SDJ_04 (LTQ_4)	tr|Q4AAB8|Putative uncharacterized protein Tax_Id=262719 [Mycoplasma hyopneumoniae]	Q4AAB8	LudwigNR_Q110_generic_forward.fasta	235727	1	68	95	156	0.0176	0.437	VLLEDKNTNPK	K	L	0.982	55.3	53.6	0	0	1	0	0	2	1270.7	4204.56	1269	1279	TRUE
MhpJ Global proteome	J Slice Ion Trap	J Slice Ion Trap 1	ph221209_SDJ_04 (LTQ_4)	tr|Q4AAB8|Putative uncharacterized protein Tax_Id=262719 [Mycoplasma hyopneumoniae]	Q4AAB8	LudwigNR_Q110_generic_forward.fasta	235727	1	68	95	156	0.0176	0.437	VLNWELYDDNLESVKDPNIR	K	I	0.974	40.3	54	0	0	0	1	0	2	2433.19	12563.3	1843	1862	TRUE
MhpJ Global proteome	J Slice Ion Trap	J Slice Ion Trap 1	ph221209_SDJ_04 (LTQ_4)	tr|Q4AAB8|Putative uncharacterized protein Tax_Id=262719 [Mycoplasma hyopneumoniae]	Q4AAB8	LudwigNR_Q110_generic_forward.fasta	235727	1	68	95	156	0.0176	0.437	VLQEIENVDKINEISSK	K	I	0.997	65.2	53.8	0	0	2	2	0	2	1958.04	1584960	1756	1772	TRUE
MhpJ Global proteome	J Slice Ion Trap	J Slice Ion Trap 1	ph221209_SDJ_04 (LTQ_4)	tr|Q4AAB8|Putative uncharacterized protein Tax_Id=262719 [Mycoplasma hyopneumoniae]	Q4AAB8	LudwigNR_Q110_generic_forward.fasta	235727	1	68	95	156	0.0176	0.437	VSAGIPAIDLVENEDIYFYDLVK	K	I	0.997	55.5	54	0	0	0	1	0	2	2583.32	16590.1	250	272	TRUE
MhpJ Global proteome	J Slice Ion Trap	J Slice Ion Trap 1	ph221209_SDJ_04 (LTQ_4)	tr|Q4AAB8|Putative uncharacterized protein Tax_Id=262719 [Mycoplasma hyopneumoniae]	Q4AAB8	LudwigNR_Q110_generic_forward.fasta	235727	1	68	95	156	0.0176	0.437	YANFLMEAFDK	K	S	0.997	67	53.8	0	0	2	0	0	2	1364.62	312253	1432	1442	TRUE
MhpJ Global proteome	J Slice Ion Trap	J Slice Ion Trap 1	ph221209_SDJ_04 (LTQ_4)	tr|Q4AAB8|Putative uncharacterized protein Tax_Id=262719 [Mycoplasma hyopneumoniae]	Q4AAB8	LudwigNR_Q110_generic_forward.fasta	235727	1	68	95	156	0.0176	0.437	YDFLATVTSGGK	K	N	0.997	100	53.7	0	0	2	0	0	2	1258.63	524524	1224	1235	TRUE
MhpJ Global proteome	J Slice Ion Trap	J Slice Ion Trap 1	ph221209_SDJ_04 (LTQ_4)	tr|Q4AAB5|Ribonucleoside-diphosphate reductase Tax_Id=262719 [Mycoplasma hyopneumoniae]	Q4AAB5	LudwigNR_Q110_generic_forward.fasta	81955.4	0.619	1	1	1	0.000113	0.0208	ILEDSFSYANQLGQR	K	Q	0.997	73.9	54.1	0	0	1	0	0	2	1740.86	44980.2	238	252	TRUE
MhpJ Global proteome	J Slice Ion Trap	J Slice Ion Trap 1	ph221209_SDJ_04 (LTQ_4)	tr|Q4AAA7|Myo-inositol catabolism protein Tax_Id=262719 [Mycoplasma hyopneumoniae]	Q4AAA7	LudwigNR_Q110_generic_forward.fasta	73521.6	0.619	1	1	1	0.000113	0.0244	ASITAAAGSLPGDLQR	K	L	0.997	68.6	54	0	0	1	0	0	2	1527.81	81455.8	445	460	TRUE
MhpJ Global proteome	J Slice Ion Trap	J Slice Ion Trap 1	ph221209_SDJ_04 (LTQ_4)	tr|Q4AAA4|Putative ribose ABC transporter Tax_Id=262719 [Mycoplasma hyopneumoniae]	Q4AAA4	LudwigNR_Q110_generic_forward.fasta	68679.8	0.999	1	1	1	0.000113	0.0381	ALENLENQYLNLALDQASFESQK	K	I	0.997	95.3	54	0	0	1	0	0	2	2638.3	16092.5	86	108	TRUE
MhpJ Global proteome	J Slice Ion Trap	J Slice Ion Trap 1	ph221209_SDJ_04 (LTQ_4)	sp|Q4A970|DNA-directed RNA polymerase subunit beta' Tax_Id=262719 [Mycoplasma hyopneumoniae]	Q4A970	LudwigNR_Q110_generic_forward.fasta	159417	1	5	6	8	0.000905	0.0567	GLTDTALNTAK	K	S	0.997	68.3	53.5	0	0	2	0	0	2	1104.59	24532.4	985	995	TRUE
MhpJ Global proteome	J Slice Ion Trap	J Slice Ion Trap 1	ph221209_SDJ_04 (LTQ_4)	sp|Q4A970|DNA-directed RNA polymerase subunit beta' Tax_Id=262719 [Mycoplasma hyopneumoniae]	Q4A970	LudwigNR_Q110_generic_forward.fasta	159417	1	5	6	8	0.000905	0.0567	LSIQAFEPVLVR	R	A	0.982	55.3	53.8	0	0	1	0	0	2	1371.8	48123.6	515	526	TRUE
MhpJ Global proteome	J Slice Ion Trap	J Slice Ion Trap 1	ph221209_SDJ_04 (LTQ_4)	sp|Q4A970|DNA-directed RNA polymerase subunit beta' Tax_Id=262719 [Mycoplasma hyopneumoniae]	Q4A970	LudwigNR_Q110_generic_forward.fasta	159417	1	5	6	8	0.000905	0.0567	LVSIGEAVGIIAAQSIGEPGTQLTMR	R	T	0.956	39.1	54.1	0	0	0	1	0	2	2627.41	7616.69	1112	1137	TRUE
MhpJ Global proteome	J Slice Ion Trap	J Slice Ion Trap 1	ph221209_SDJ_04 (LTQ_4)	sp|Q4A970|DNA-directed RNA polymerase subunit beta' Tax_Id=262719 [Mycoplasma hyopneumoniae]	Q4A970	LudwigNR_Q110_generic_forward.fasta	159417	1	5	6	8	0.000905	0.0567	QIFDTYDGLLAK	R	E	0.996	63.6	53.8	0	0	1	0	0	2	1383.72	14460.4	721	732	TRUE
MhpJ Global proteome	J Slice Ion Trap	J Slice Ion Trap 1	ph221209_SDJ_04 (LTQ_4)	sp|Q4A970|DNA-directed RNA polymerase subunit beta' Tax_Id=262719 [Mycoplasma hyopneumoniae]	Q4A970	LudwigNR_Q110_generic_forward.fasta	159417	1	5	6	8	0.000905	0.0567	TFHTGGVANVEDITGGFTR	R	L	0.997	94.2	54.2	0	0	2	1	0	2	1978.96	303345	1138	1156	TRUE
MhpJ Global proteome	J Slice Ion Trap	J Slice Ion Trap 1	ph221209_SDJ_04 (LTQ_4)	sp|Q4A969|DNA-directed RNA polymerase subunit beta Tax_Id=262719 [Mycoplasma hyopneumoniae]	Q4A969	LudwigNR_Q110_generic_forward.fasta	137720	1	3	3	3	0.000339	0.0402	DQGDNLEEGVGMLIK	R	I	0.996	65	54	0	0	1	0	0	2	1633.77	21704.5	913	927	TRUE
MhpJ Global proteome	J Slice Ion Trap	J Slice Ion Trap 1	ph221209_SDJ_04 (LTQ_4)	sp|Q4A969|DNA-directed RNA polymerase subunit beta Tax_Id=262719 [Mycoplasma hyopneumoniae]	Q4A969	LudwigNR_Q110_generic_forward.fasta	137720	1	3	3	3	0.000339	0.0402	FNNEEIPLSEIEGVDSTIYAR	K	Q	0.997	68	54.2	0	0	1	0	0	2	2396.16	661.727	333	353	TRUE
MhpJ Global proteome	J Slice Ion Trap	J Slice Ion Trap 1	ph221209_SDJ_04 (LTQ_4)	sp|Q4A969|DNA-directed RNA polymerase subunit beta Tax_Id=262719 [Mycoplasma hyopneumoniae]	Q4A969	LudwigNR_Q110_generic_forward.fasta	137720	1	3	3	3	0.000339	0.0402	ISQTYLAEDLVSK	R	K	0.997	71.6	53.8	0	0	1	0	0	2	1466.77	95070.9	297	309	TRUE
MhpJ Global proteome	J Slice Ion Trap	J Slice Ion Trap 1	ph221209_SDJ_04 (LTQ_4)	sp|Q4A917|Valyl-tRNA synthetase Tax_Id=262719 [Mycoplasma hyopneumoniae]	Q4A755,Q4A917,Q5ZZL4	LudwigNR_Q110_generic_forward.fasta	97260.1	0.619	1	1	1	0.000113	0.0158	IETVISNVGFSQR	K	S	0.984	55.9	53.8	0	0	1	0	0	2	1449.77	42498.8	330	342	TRUE
MhpJ Global proteome	J Slice Ion Trap	J Slice Ion Trap 1	ph221209_SDJ_04 (LTQ_4)	tr|Q4A925|Putative adhesin like-protein P146 Tax_Id=262719 [Mycoplasma hyopneumoniae]	Q4A925	LudwigNR_Q110_generic_forward.fasta	146745	1	3	3	5	0.000565	0.0246	GLNIEEAEMLEEIK	R	L	0.997	91.8	54	0	0	1	0	0	2	1633.8	45019.8	301	314	TRUE
MhpJ Global proteome	J Slice Ion Trap	J Slice Ion Trap 1	ph221209_SDJ_04 (LTQ_4)	tr|Q4A925|Putative adhesin like-protein P146 Tax_Id=262719 [Mycoplasma hyopneumoniae]	Q4A925	LudwigNR_Q110_generic_forward.fasta	146745	1	3	3	5	0.000565	0.0246	IFDFSITR	K	R	0.997	65.4	52.9	0	0	2	0	0	2	998.531	98734.1	260	267	TRUE
MhpJ Global proteome	J Slice Ion Trap	J Slice Ion Trap 1	ph221209_SDJ_04 (LTQ_4)	tr|Q4A925|Putative adhesin like-protein P146 Tax_Id=262719 [Mycoplasma hyopneumoniae]	Q4A925	LudwigNR_Q110_generic_forward.fasta	146745	1	3	3	5	0.000565	0.0246	SFQTNIQNLR	K	E	0.997	82.8	53.7	0	0	2	0	0	2	1220.64	391183	176	185	TRUE
MhpJ Global proteome	J Slice Ion Trap	J Slice Ion Trap 1	ph221209_SDJ_04 (LTQ_4)	tr|Q4A915|Putative uncharacterized protein Tax_Id=262719 [Mycoplasma hyopneumoniae]	Q4A915	LudwigNR_Q110_generic_forward.fasta	101947	1	5	5	8	0.000905	0.0692	ALLLNNEEINQNFK	R	N	0.997	83.9	54.1	0	0	2	0	0	2	1659.87	535080	30	43	TRUE
MhpJ Global proteome	J Slice Ion Trap	J Slice Ion Trap 1	ph221209_SDJ_04 (LTQ_4)	tr|Q4A915|Putative uncharacterized protein Tax_Id=262719 [Mycoplasma hyopneumoniae]	Q4A915	LudwigNR_Q110_generic_forward.fasta	101947	1	5	5	8	0.000905	0.0692	CNNQLESYNFEK	R	A	0.987	57.4	53.9	0	0	1	0	0	2	1559.68	50747.1	218	229	TRUE
MhpJ Global proteome	J Slice Ion Trap	J Slice Ion Trap 1	ph221209_SDJ_04 (LTQ_4)	tr|Q4A915|Putative uncharacterized protein Tax_Id=262719 [Mycoplasma hyopneumoniae]	Q4A915	LudwigNR_Q110_generic_forward.fasta	101947	1	5	5	8	0.000905	0.0692	LAAQLGVTK	K	T	0.966	51	52.9	0	0	2	0	0	2	900.551	7295.49	67	75	TRUE
MhpJ Global proteome	J Slice Ion Trap	J Slice Ion Trap 1	ph221209_SDJ_04 (LTQ_4)	tr|Q4A915|Putative uncharacterized protein Tax_Id=262719 [Mycoplasma hyopneumoniae]	Q4A915	LudwigNR_Q110_generic_forward.fasta	101947	1	5	5	8	0.000905	0.0692	NSFYSNFYQDQFER	K	D	0.997	92.3	54.2	0	0	1	0	0	2	1844.79	64875.4	414	427	TRUE
MhpJ Global proteome	J Slice Ion Trap	J Slice Ion Trap 1	ph221209_SDJ_04 (LTQ_4)	tr|Q4A915|Putative uncharacterized protein Tax_Id=262719 [Mycoplasma hyopneumoniae]	Q4A915	LudwigNR_Q110_generic_forward.fasta	101947	1	5	5	8	0.000905	0.0692	VPSLPLLYQAK	K	Q	0.992	60.1	53.6	0	0	2	0	0	2	1228.73	141813	499	509	TRUE
MhpJ Global proteome	J Slice Ion Trap	J Slice Ion Trap 1	ph221209_SDJ_04 (LTQ_4)	tr|Q4AA97|Protein-export membrane protein Tax_Id=262719 [Mycoplasma hyopneumoniae]	Q4AA97	LudwigNR_Q110_generic_forward.fasta	97846.2	0.998	2	2	4	0.000452	0.0405	IASLNTAIQNNFSNIR	K	M	0.997	113	54.2	0	0	2	0	0	2	1775.94	60065.8	638	653	TRUE
MhpJ Global proteome	J Slice Ion Trap	J Slice Ion Trap 1	ph221209_SDJ_04 (LTQ_4)	tr|Q4AA97|Protein-export membrane protein Tax_Id=262719 [Mycoplasma hyopneumoniae]	Q4AA97	LudwigNR_Q110_generic_forward.fasta	97846.2	0.998	2	2	4	0.000452	0.0405	LTGGANLSGTSVFTEGEGR	R	I	0.997	106	54.1	0	0	2	0	0	2	1852.9	284887	85	103	TRUE
MhpJ Global proteome	J Slice Ion Trap	J Slice Ion Trap 1	ph221209_SDJ_04 (LTQ_4)	tr|Q4AAQ0|Putative amino acid permease Tax_Id=262719 [Mycoplasma hyopneumoniae]	Q4A8T1,Q4AAQ0,Q601A2	LudwigNR_Q110_generic_forward.fasta	50918.8	0.619	1	1	2	0.000226	0.0379	FISPLAEDGFLPAFLAK	R	K	0.997	73.6	54.2	0	0	2	0	0	2	1835.99	41362.3	295	311	TRUE
MhpJ Global proteome	J Slice Ion Trap	J Slice Ion Trap 1	ph221209_SDJ_04 (LTQ_4)	tr|C5J6N6|Putative uncharacterized protein MCJ_004430 Tax_Id=572263 [Mycoplasma conjunctivae]	C5J6N6	LudwigNR_Q110_generic_forward.fasta	76830.1	0.286	0	0	0	0	0.012	STLNLLIK	E	N	0.993	59.8	53	0	0	1	0	0	1	901.572	288140	58	65	FALSE	Q4AAB8
MhpJ Global proteome	J Slice Ion Trap	J Slice Ion Trap 1	ph221209_SDJ_04 (LTQ_4)	tr|Q4AA25|Putative ABC transporter ATP-binding protein Tax_Id=262719 [Mycoplasma hyopneumoniae]	Q4AA25,Q600X6	LudwigNR_Q110_generic_forward.fasta	87580.4	0.619	1	1	1	0.000113	0.0415	NFEDLDPFSESATIVGILDK	K	S	0.979	54.8	54.2	0	0	1	0	0	2	2210.09	2114.58	417	436	TRUE
MhpJ Global proteome	J Slice Ion Trap	J Slice Ion Trap 1	ph221209_SDJ_04 (LTQ_4)	tr|Q4AA25|Putative ABC transporter ATP-binding protein Tax_Id=262719 [Mycoplasma hyopneumoniae]	Q4AA25,Q600X6	LudwigNR_Q110_generic_forward.fasta	87580.4	0.619	1	1	1	0.000113	0.0415	STLINLIAGFTK	K	K	0.996	63.7	53.6	0	0	2	0	0	2	1277.75	16605.4	41	52	FALSE	Q4A8Z1
MhpJ Global proteome	J Slice Ion Trap	J Slice Ion Trap 1	ph221209_SDJ_04 (LTQ_4)	tr|Q4A9Y6|Putative uncharacterized protein Tax_Id=262719 [Mycoplasma hyopneumoniae]	Q4A9Y6	LudwigNR_Q110_generic_forward.fasta	80799.1	0.996	1	1	1	0.000113	0.0157	NFALESFAEIR	R	E	0.997	72.4	53.5	0	0	1	0	0	2	1296.66	21178	145	155	TRUE
MhpJ Global proteome	J Slice Ion Trap	J Slice Ion Trap 1	ph221209_SDJ_04 (LTQ_4)	tr|Q4A9W5|Putative Lppt protein Tax_Id=262719 [Mycoplasma hyopneumoniae]	Q4A9W5	LudwigNR_Q110_generic_forward.fasta	108953	0.999	2	2	2	0.000226	0.0303	MSPLFDFLNFSTSK	K	N	0.997	88.3	54	0	0	1	0	0	2	1649.79	12592.4	493	506	TRUE
MhpJ Global proteome	J Slice Ion Trap	J Slice Ion Trap 1	ph221209_SDJ_04 (LTQ_4)	tr|Q4A9W5|Putative Lppt protein Tax_Id=262719 [Mycoplasma hyopneumoniae]	Q4A9W5	LudwigNR_Q110_generic_forward.fasta	108953	0.999	2	2	2	0.000226	0.0303	SYLPVTVFASTINTK	K	I	0.997	97.2	54	0	0	1	0	0	2	1640.89	17517	461	475	TRUE
MhpJ Global proteome	J Slice Ion Trap	J Slice Ion Trap 1	ph221209_SDJ_04 (LTQ_4)	tr|Q4AAD6|Putative uncharacterized protein Tax_Id=262719 [Mycoplasma hyopneumoniae]	O07132,Q4AAD6,Q6R5H7	LudwigNR_Q110_generic_forward.fasta	123377	1	4	4	6	0.000679	0.0476	AIDFQYDLNTAR	R	N	0.997	79.9	53.8	0	0	2	0	0	2	1426.7	237426	210	221	TRUE
MhpJ Global proteome	J Slice Ion Trap	J Slice Ion Trap 1	ph221209_SDJ_04 (LTQ_4)	tr|Q4AAD6|Putative uncharacterized protein Tax_Id=262719 [Mycoplasma hyopneumoniae]	O07132,Q4AAD6,Q6R5H7	LudwigNR_Q110_generic_forward.fasta	123377	1	4	4	6	0.000679	0.0476	LGSNSVLNQPQTTK	K	E	0.987	57.2	54	0	0	1	0	0	2	1486.79	9057.88	570	583	TRUE
MhpJ Global proteome	J Slice Ion Trap	J Slice Ion Trap 1	ph221209_SDJ_04 (LTQ_4)	tr|Q4AAD6|Putative uncharacterized protein Tax_Id=262719 [Mycoplasma hyopneumoniae]	O07132,Q4AAD6,Q6R5H7	LudwigNR_Q110_generic_forward.fasta	123377	1	4	4	6	0.000679	0.0476	LNQQIENLSTK	K	I	0.997	67.6	53.7	0	0	2	0	0	2	1287.69	24681.2	180	190	TRUE
MhpJ Global proteome	J Slice Ion Trap	J Slice Ion Trap 1	ph221209_SDJ_04 (LTQ_4)	tr|Q4AAD6|Putative uncharacterized protein Tax_Id=262719 [Mycoplasma hyopneumoniae]	O07132,Q4AAD6,Q6R5H7	LudwigNR_Q110_generic_forward.fasta	123377	1	4	4	6	0.000679	0.0476	SDGFYGVLLLPQSVK	K	T	0.958	50.9	54	0	0	1	0	0	2	1622.88	23610.6	688	702	TRUE
MhpJ Global proteome	J Slice Ion Trap	J Slice Ion Trap 1	ph221209_SDJ_04 (LTQ_4)	tr|Q4A9Y0|Putative amino acid permease Tax_Id=262719 [Mycoplasma hyopneumoniae]	Q4A811,Q4A9Y0,Q600T6	LudwigNR_Q110_generic_forward.fasta	57623.8	0.998	2	2	3	0.000339	0.0618	ASEIENLESK	K	I	0.996	63.5	53.5	0	0	1	0	0	2	1119.55	4604.75	504	513	TRUE
MhpJ Global proteome	J Slice Ion Trap	J Slice Ion Trap 1	ph221209_SDJ_04 (LTQ_4)	tr|Q4A9Y0|Putative amino acid permease Tax_Id=262719 [Mycoplasma hyopneumoniae]	Q4A811,Q4A9Y0,Q600T6	LudwigNR_Q110_generic_forward.fasta	57623.8	0.998	2	2	3	0.000339	0.0618	TYNAGGSNAFVQTATNSFNFAK	K	L	0.994	62.4	54.2	0	0	2	0	0	2	2310.08	5101.66	185	206	TRUE
MhpJ Global proteome	J Slice Ion Trap	J Slice Ion Trap 1	ph221209_SDJ_04 (LTQ_4)	tr|C7LKM0|Holo-(acyl-carrier-protein) synthase Tax_Id=436113 [Mycoplasma mycoides subsp. capri str. GM12]	C7LKM0,Q2SS83,Q6MT35	LudwigNR_Q110_generic_forward.fasta	12764	0.619	1	1	2	0.000226	0.118	MINNVGIDIVENK	-	R	0.967	52.2	53.9	0	0	2	0	0	2	1475.74	1106760	1	13	TRUE
MhpJ Global proteome	J Slice Ion Trap	J Slice Ion Trap 1	ph221209_SDJ_04 (LTQ_4)	tr|Q4A9T2|Putative uncharacterized protein Tax_Id=262719 [Mycoplasma hyopneumoniae]	Q4A9T2	LudwigNR_Q110_generic_forward.fasta	54769	0.619	1	1	1	0.000113	0.0261	NSANYANYLENR	K	T	0.997	80.4	53.9	0	0	1	0	0	2	1428.65	33913.2	101	112	TRUE
MhpJ Global proteome	J Slice Ion Trap	J Slice Ion Trap 1	ph221209_SDJ_04 (LTQ_4)	tr|Q4A9W4|Putative uncharacterized protein Tax_Id=262719 [Mycoplasma hyopneumoniae]	Q4A9W4,Q600R9	LudwigNR_Q110_generic_forward.fasta	114132	1	3	3	3	0.000339	0.0407	LGQNDAELVK	R	Q	0.963	51.2	53.5	0	0	1	0	0	2	1086.58	4245.89	471	480	TRUE
MhpJ Global proteome	J Slice Ion Trap	J Slice Ion Trap 1	ph221209_SDJ_04 (LTQ_4)	tr|Q4A9W4|Putative uncharacterized protein Tax_Id=262719 [Mycoplasma hyopneumoniae]	Q4A9W4,Q600R9	LudwigNR_Q110_generic_forward.fasta	114132	1	3	3	3	0.000339	0.0407	LLVHNSQLPNVEEFAK	K	L	0.997	68.1	54.1	0	0	1	0	0	2	1838.96	48334.6	541	556	TRUE
MhpJ Global proteome	J Slice Ion Trap	J Slice Ion Trap 1	ph221209_SDJ_04 (LTQ_4)	tr|Q4A9W4|Putative uncharacterized protein Tax_Id=262719 [Mycoplasma hyopneumoniae]	Q4A9W4,Q600R9	LudwigNR_Q110_generic_forward.fasta	114132	1	3	3	3	0.000339	0.0407	TGIDYSQFFDFYQK	K	N	0.997	101	54.1	0	0	1	0	0	2	1758.8	21729.8	95	108	TRUE
MhpJ Global proteome	J Slice Ion Trap	J Slice Ion Trap 1	ph221209_SDJ_04 (LTQ_4)	tr|Q4A9W1|Transport protein Tax_Id=262719 [Mycoplasma hyopneumoniae]	Q4A7Z2,Q4A9W1,Q600R6	LudwigNR_Q110_generic_forward.fasta	63117.5	0.998	2	2	3	0.000339	0.0424	FNGFAAPESATSAAK	K	T	0.996	64.1	53.8	0	0	1	0	0	2	1468.71	124649	326	340	TRUE
MhpJ Global proteome	J Slice Ion Trap	J Slice Ion Trap 1	ph221209_SDJ_04 (LTQ_4)	tr|Q4A9W1|Transport protein Tax_Id=262719 [Mycoplasma hyopneumoniae]	Q4A7Z2,Q4A9W1,Q600R6	LudwigNR_Q110_generic_forward.fasta	63117.5	0.998	2	2	3	0.000339	0.0424	PVFNAIGGIK	R	E	0.987	56.5	53.2	0	0	2	0	0	1	1015.59	130096	108	117	TRUE
MhpJ Global proteome	J Slice Ion Trap	J Slice Ion Trap 1	ph221209_SDJ_04 (LTQ_4)	tr|Q4A9Q2|Putative uncharacterized protein Tax_Id=262719 [Mycoplasma hyopneumoniae]	Q4A7T6,Q4A9Q2	LudwigNR_Q110_generic_forward.fasta	34641.8	0.619	1	1	1	0.000113	0.0403	FLAQNYQLNLDR	K	S	0.994	61.6	53.8	0	0	1	0	0	2	1494.77	22783.4	232	243	TRUE
MhpJ Global proteome	J Slice Ion Trap	J Slice Ion Trap 1	ph221209_SDJ_04 (LTQ_4)	tr|Q602B4|Glyceraldehyde 3-phosphate dehydrogenase Tax_Id=295358 [Mycoplasma hyopneumoniae]	Q4A8X7,Q602B4	LudwigNR_Q110_generic_forward.fasta	36874.1	0.619	1	1	2	0.000226	0.0238	IAINGFGR	K	I	0.995	61.9	53.1	0	0	2	0	0	2	847.479	133719	4	11	TRUE
MhpJ Global proteome	J Slice Ion Trap	J Slice Ion Trap 1	ph221209_SDJ_04 (LTQ_4)	tr|Q4A9P0|Putative uncharacterized protein Tax_Id=262719 [Mycoplasma hyopneumoniae]	Q4A9P0	LudwigNR_Q110_generic_forward.fasta	270917	1	9	9	11	0.00124	0.0476	FADEAANLEGK	K	K	0.997	69.1	53.5	0	0	1	0	0	2	1164.55	7242.78	183	193	TRUE
MhpJ Global proteome	J Slice Ion Trap	J Slice Ion Trap 1	ph221209_SDJ_04 (LTQ_4)	tr|Q4A9P0|Putative uncharacterized protein Tax_Id=262719 [Mycoplasma hyopneumoniae]	Q4A9P0	LudwigNR_Q110_generic_forward.fasta	270917	1	9	9	11	0.00124	0.0476	FEIVNEFTSAIIK	K	G	0.997	72.4	53.9	0	0	1	0	0	2	1510.82	22469.7	1384	1396	TRUE
MhpJ Global proteome	J Slice Ion Trap	J Slice Ion Trap 1	ph221209_SDJ_04 (LTQ_4)	tr|Q4A9P0|Putative uncharacterized protein Tax_Id=262719 [Mycoplasma hyopneumoniae]	Q4A9P0	LudwigNR_Q110_generic_forward.fasta	270917	1	9	9	11	0.00124	0.0476	FSNNTNTAEFDLK	K	N	0.997	75.7	53.9	0	0	2	0	0	2	1500.7	132302	982	994	TRUE
MhpJ Global proteome	J Slice Ion Trap	J Slice Ion Trap 1	ph221209_SDJ_04 (LTQ_4)	tr|Q4A9P0|Putative uncharacterized protein Tax_Id=262719 [Mycoplasma hyopneumoniae]	Q4A9P0	LudwigNR_Q110_generic_forward.fasta	270917	1	9	9	11	0.00124	0.0476	IVSYPNQVGNNIK	K	A	0.973	53.2	53.9	0	0	1	0	0	2	1445.77	46395.6	810	822	TRUE
MhpJ Global proteome	J Slice Ion Trap	J Slice Ion Trap 1	ph221209_SDJ_04 (LTQ_4)	tr|Q4A9P0|Putative uncharacterized protein Tax_Id=262719 [Mycoplasma hyopneumoniae]	Q4A9P0	LudwigNR_Q110_generic_forward.fasta	270917	1	9	9	11	0.00124	0.0476	LVFGQPGFGNLSSTIK	K	V	0.997	80.7	54	0	0	2	0	0	2	1664.9	80307.6	675	690	TRUE
MhpJ Global proteome	J Slice Ion Trap	J Slice Ion Trap 1	ph221209_SDJ_04 (LTQ_4)	tr|Q4A9P0|Putative uncharacterized protein Tax_Id=262719 [Mycoplasma hyopneumoniae]	Q4A9P0	LudwigNR_Q110_generic_forward.fasta	270917	1	9	9	11	0.00124	0.0476	NFYTVATTASVVK	R	I	0.997	74.9	53.9	0	0	1	0	0	2	1400.74	53652.7	1029	1041	TRUE
MhpJ Global proteome	J Slice Ion Trap	J Slice Ion Trap 1	ph221209_SDJ_04 (LTQ_4)	tr|Q4A9P0|Putative uncharacterized protein Tax_Id=262719 [Mycoplasma hyopneumoniae]	Q4A9P0	LudwigNR_Q110_generic_forward.fasta	270917	1	9	9	11	0.00124	0.0476	NQADDLESQLENAK	K	T	0.997	90.8	54	0	0	1	0	0	2	1574.73	20015.8	205	218	TRUE
MhpJ Global proteome	J Slice Ion Trap	J Slice Ion Trap 1	ph221209_SDJ_04 (LTQ_4)	tr|Q4A9P0|Putative uncharacterized protein Tax_Id=262719 [Mycoplasma hyopneumoniae]	Q4A9P0	LudwigNR_Q110_generic_forward.fasta	270917	1	9	9	11	0.00124	0.0476	TTPASFSVVDIQR	R	T	0.993	60.8	53.8	0	0	1	0	0	2	1420.74	181561	2130	2142	TRUE
MhpJ Global proteome	J Slice Ion Trap	J Slice Ion Trap 1	ph221209_SDJ_04 (LTQ_4)	tr|Q4A9P0|Putative uncharacterized protein Tax_Id=262719 [Mycoplasma hyopneumoniae]	Q4A9P0	LudwigNR_Q110_generic_forward.fasta	270917	1	9	9	11	0.00124	0.0476	YSNLSFGR	K	R	0.957	50.2	53.3	0	0	1	0	0	2	943.463	6392.34	119	126	TRUE
MhpJ Global proteome	J Slice Ion Trap	J Slice Ion Trap 1	ph221209_SDJ_04 (LTQ_4)	tr|Q4A9X1|Putative lipoprotein Tax_Id=262719 [Mycoplasma hyopneumoniae]	Q4A9X1	LudwigNR_Q110_generic_forward.fasta	84675.1	0.619	1	1	1	0.000113	0.0176	LNNFSDIVDFLSR	K	V	0.992	60	53.9	0	0	1	0	0	2	1539.78	11345.9	266	278	TRUE
MhpJ Global proteome	J Slice Ion Trap	J Slice Ion Trap 1	ph221209_SDJ_04 (LTQ_4)	tr|Q4AA31|Putative uncharacterized protein Tax_Id=262719 [Mycoplasma hyopneumoniae]	Q4AA31	LudwigNR_Q110_generic_forward.fasta	228030	0.998	2	2	3	0.000339	0.0137	LADSLDLYSVELK	K	N	0.958	50.9	53.8	0	0	2	0	0	2	1465.78	16325.6	474	486	TRUE
MhpJ Global proteome	J Slice Ion Trap	J Slice Ion Trap 1	ph221209_SDJ_04 (LTQ_4)	tr|Q4AA31|Putative uncharacterized protein Tax_Id=262719 [Mycoplasma hyopneumoniae]	Q4AA31	LudwigNR_Q110_generic_forward.fasta	228030	0.998	2	2	3	0.000339	0.0137	VLNNSDFQNFFEIK	K	E	0.993	61	54.1	0	0	1	0	0	2	1714.84	12225.2	1324	1337	TRUE
MhpJ Global proteome	J Slice Ion Trap	J Slice Ion Trap 1	ph221209_SDJ_04 (LTQ_4)	tr|Q4AAU0|Putative uncharacterized protein Tax_Id=262719 [Mycoplasma hyopneumoniae]	Q4A903,Q4AAU0,Q602E1	LudwigNR_Q110_generic_forward.fasta	77511.1	0.619	1	1	1	0.000113	0.0223	IFSTPEITTYGILSR	K	E	0.997	78.4	54.1	0	0	1	0	0	2	1697.91	12181	483	497	TRUE
MhpJ Global proteome	J Slice Ion Trap	J Slice Ion Trap 1	ph221209_SDJ_04 (LTQ_4)	tr|Q98QP8|Putative uncharacterized protein MYPU_3130 Tax_Id=2107 [Mycoplasma pulmonis]	Q98QP8	LudwigNR_Q110_generic_forward.fasta	324006	0.619	1	1	1	0.000113	0.00497	RLTNSNLLLLNLGA	K	N	0.996	44.7	53	0	0	0	1	0	1	1512.87	8962.98	218	231	TRUE
MhpJ Global proteome	J Slice Ion Trap	J Slice Ion Trap 1	ph221209_SDJ_04 (LTQ_4)	tr|Q4A9N5|Putative uncharacterized protein Tax_Id=262719 [Mycoplasma hyopneumoniae]	Q4A9N5	LudwigNR_Q110_generic_forward.fasta	304634	0.999	1	1	2	0.000226	0.0049	VDTNINPVSSQQR	K	V	0.958	51	53.9	0	0	2	0	0	2	1457.73	21226.6	665	677	TRUE
MhpJ Global proteome	J Slice Ion Trap	J Slice Ion Trap 1	ph221209_SDJ_05 (LTQ_5)	tr|Q4A925|Putative adhesin like-protein P146 Tax_Id=262719 [Mycoplasma hyopneumoniae]	Q4A925	LudwigNR_Q110_generic_forward.fasta	146745	1	14	18	36	0.00368	0.151	ANEALLDAWVGK	R	Q	0.997	90.6	53.7	0	0	3	0	0	2	1286.67	3088530	744	755	TRUE
MhpJ Global proteome	J Slice Ion Trap	J Slice Ion Trap 1	ph221209_SDJ_05 (LTQ_5)	tr|Q4A925|Putative adhesin like-protein P146 Tax_Id=262719 [Mycoplasma hyopneumoniae]	Q4A925	LudwigNR_Q110_generic_forward.fasta	146745	1	14	18	36	0.00368	0.151	EVLQYLFEIAR	R	A	0.997	85.5	53.7	0	0	7	0	0	2	1380.75	15968100	808	818	TRUE
MhpJ Global proteome	J Slice Ion Trap	J Slice Ion Trap 1	ph221209_SDJ_05 (LTQ_5)	tr|Q4A925|Putative adhesin like-protein P146 Tax_Id=262719 [Mycoplasma hyopneumoniae]	Q4A925	LudwigNR_Q110_generic_forward.fasta	146745	1	14	18	36	0.00368	0.151	FLKEDYDVLAFYANLVQK	K	D	0.997	80.1	54.2	0	0	2	1	0	2	2176.13	138110	787	804	TRUE
MhpJ Global proteome	J Slice Ion Trap	J Slice Ion Trap 1	ph221209_SDJ_05 (LTQ_5)	tr|Q4A925|Putative adhesin like-protein P146 Tax_Id=262719 [Mycoplasma hyopneumoniae]	Q4A925	LudwigNR_Q110_generic_forward.fasta	146745	1	14	18	36	0.00368	0.151	GWMSTLYLPNEAK	R	T	0.949	50	53.9	0	0	1	0	0	2	1525.74	44154.5	874	886	TRUE
MhpJ Global proteome	J Slice Ion Trap	J Slice Ion Trap 1	ph221209_SDJ_05 (LTQ_5)	tr|Q4A925|Putative adhesin like-protein P146 Tax_Id=262719 [Mycoplasma hyopneumoniae]	Q4A925	LudwigNR_Q110_generic_forward.fasta	146745	1	14	18	36	0.00368	0.151	IQPLDLNIK	K	T	0.947	29.2	49.1	0	1	0	0	0	2	1053.63	15857.3	912	920	TRUE
MhpJ Global proteome	J Slice Ion Trap	J Slice Ion Trap 1	ph221209_SDJ_05 (LTQ_5)	tr|Q4A925|Putative adhesin like-protein P146 Tax_Id=262719 [Mycoplasma hyopneumoniae]	Q4A925	LudwigNR_Q110_generic_forward.fasta	146745	1	14	18	36	0.00368	0.151	LADYQNLLSAGISDTK	K	I	0.997	109	54	0	0	1	0	0	2	1708.88	966988	889	904	TRUE
MhpJ Global proteome	J Slice Ion Trap	J Slice Ion Trap 1	ph221209_SDJ_05 (LTQ_5)	tr|Q4A925|Putative adhesin like-protein P146 Tax_Id=262719 [Mycoplasma hyopneumoniae]	Q4A925	LudwigNR_Q110_generic_forward.fasta	146745	1	14	18	36	0.00368	0.151	LDLNQIEEDGIFR	K	R	0.991	60.4	54	0	0	1	0	0	2	1561.79	37811	829	841	TRUE
MhpJ Global proteome	J Slice Ion Trap	J Slice Ion Trap 1	ph221209_SDJ_05 (LTQ_5)	tr|Q4A925|Putative adhesin like-protein P146 Tax_Id=262719 [Mycoplasma hyopneumoniae]	Q4A925	LudwigNR_Q110_generic_forward.fasta	146745	1	14	18	36	0.00368	0.151	LDLNQIEEDGIFRR	K	A	0.997	52.3	53.5	0	0	0	1	0	2	1718.87	1456730	829	842	TRUE
MhpJ Global proteome	J Slice Ion Trap	J Slice Ion Trap 1	ph221209_SDJ_05 (LTQ_5)	tr|Q4A925|Putative adhesin like-protein P146 Tax_Id=262719 [Mycoplasma hyopneumoniae]	Q4A925	LudwigNR_Q110_generic_forward.fasta	146745	1	14	18	36	0.00368	0.151	LDNLADLLLAFYYQAK	K	R	0.997	95.4	54.2	0	0	2	2	0	2	1871	634393	1009	1024	TRUE
MhpJ Global proteome	J Slice Ion Trap	J Slice Ion Trap 1	ph221209_SDJ_05 (LTQ_5)	tr|Q4A925|Putative adhesin like-protein P146 Tax_Id=262719 [Mycoplasma hyopneumoniae]	Q4A925	LudwigNR_Q110_generic_forward.fasta	146745	1	14	18	36	0.00368	0.151	LIKDDYQGAEASNQQTSK	R	Q	0.997	57.6	53.8	0	0	0	4	0	2	1995.96	68746.5	1257	1274	TRUE
MhpJ Global proteome	J Slice Ion Trap	J Slice Ion Trap 1	ph221209_SDJ_05 (LTQ_5)	tr|Q4A925|Putative adhesin like-protein P146 Tax_Id=262719 [Mycoplasma hyopneumoniae]	Q4A925	LudwigNR_Q110_generic_forward.fasta	146745	1	14	18	36	0.00368	0.151	LNFASWSQLQDEDLDYQIQFEK	R	E	0.997	110	54	0	0	1	0	0	2	2717.27	151510	1026	1047	TRUE
MhpJ Global proteome	J Slice Ion Trap	J Slice Ion Trap 1	ph221209_SDJ_05 (LTQ_5)	tr|Q4A925|Putative adhesin like-protein P146 Tax_Id=262719 [Mycoplasma hyopneumoniae]	Q4A925	LudwigNR_Q110_generic_forward.fasta	146745	1	14	18	36	0.00368	0.151	LYLASSNIGVK	K	E	0.997	44.3	49.9	0	1	0	0	0	2	1164.66	2997.25	1111	1121	TRUE
MhpJ Global proteome	J Slice Ion Trap	J Slice Ion Trap 1	ph221209_SDJ_05 (LTQ_5)	tr|Q4A925|Putative adhesin like-protein P146 Tax_Id=262719 [Mycoplasma hyopneumoniae]	Q4A925	LudwigNR_Q110_generic_forward.fasta	146745	1	14	18	36	0.00368	0.151	NLDENIGVPNPR	K	F	0.997	74	53.6	0	0	4	0	0	2	1337.68	1564320	713	724	TRUE
MhpJ Global proteome	J Slice Ion Trap	J Slice Ion Trap 1	ph221209_SDJ_05 (LTQ_5)	tr|Q4A925|Putative adhesin like-protein P146 Tax_Id=262719 [Mycoplasma hyopneumoniae]	Q4A925	LudwigNR_Q110_generic_forward.fasta	146745	1	14	18	36	0.00368	0.151	TTNNGQQMGQTGSSQGFESLEPFKK	K	I	0.997	70.6	54.1	0	0	0	4	0	2	2717.25	506898	1155	1179	TRUE
MhpJ Global proteome	J Slice Ion Trap	J Slice Ion Trap 1	ph221209_SDJ_05 (LTQ_5)	sp|Q4AAP5|Protein translocase subunit secA Tax_Id=262719 [Mycoplasma hyopneumoniae]	Q4A8S6,Q4AAP5,Q601A7	LudwigNR_Q110_generic_forward.fasta	112329	1	3	3	5	0.000512	0.0387	NLYEIQNSEIVHR	R	I	0.997	71.8	54	0	0	2	0	0	2	1614.82	101170	274	286	TRUE
MhpJ Global proteome	J Slice Ion Trap	J Slice Ion Trap 1	ph221209_SDJ_05 (LTQ_5)	sp|Q4AAP5|Protein translocase subunit secA Tax_Id=262719 [Mycoplasma hyopneumoniae]	Q4A8S6,Q4AAP5,Q601A7	LudwigNR_Q110_generic_forward.fasta	112329	1	3	3	5	0.000512	0.0387	SYSEGLQQALQAK	R	E	0.997	87.6	53.8	0	0	2	0	0	2	1422.72	87826.5	325	337	TRUE
MhpJ Global proteome	J Slice Ion Trap	J Slice Ion Trap 1	ph221209_SDJ_05 (LTQ_5)	sp|Q4AAP5|Protein translocase subunit secA Tax_Id=262719 [Mycoplasma hyopneumoniae]	Q4A8S6,Q4AAP5,Q601A7	LudwigNR_Q110_generic_forward.fasta	112329	1	3	3	5	0.000512	0.0387	TLATITYQNFFR	K	L	0.972	53.5	53.9	0	0	1	0	0	2	1474.77	359574	348	359	TRUE
MhpJ Global proteome	J Slice Ion Trap	J Slice Ion Trap 1	ph221209_SDJ_05 (LTQ_5)	tr|Q4AAD6|Putative uncharacterized protein Tax_Id=262719 [Mycoplasma hyopneumoniae]	O07132,Q4AAD6,Q6R5H7	LudwigNR_Q110_generic_forward.fasta	123377	1	20	25	57	0.00583	0.244	AIDFQYDLNTAR	R	N	0.997	98.4	53.8	0	0	5	0	0	2	1426.7	2768180	210	221	TRUE
MhpJ Global proteome	J Slice Ion Trap	J Slice Ion Trap 1	ph221209_SDJ_05 (LTQ_5)	tr|Q4AAD6|Putative uncharacterized protein Tax_Id=262719 [Mycoplasma hyopneumoniae]	O07132,Q4AAD6,Q6R5H7	LudwigNR_Q110_generic_forward.fasta	123377	1	20	25	57	0.00583	0.244	DKFFADDLYPDTK	K	D	0.997	81.4	54	0	0	1	0	0	2	1574.74	105522	433	445	TRUE
MhpJ Global proteome	J Slice Ion Trap	J Slice Ion Trap 1	ph221209_SDJ_05 (LTQ_5)	tr|Q4AAD6|Putative uncharacterized protein Tax_Id=262719 [Mycoplasma hyopneumoniae]	O07132,Q4AAD6,Q6R5H7	LudwigNR_Q110_generic_forward.fasta	123377	1	20	25	57	0.00583	0.244	DKLTVLETLYDLAK	K	K	0.997	69.4	54	0	0	1	1	0	2	1621.9	591261	613	626	TRUE
MhpJ Global proteome	J Slice Ion Trap	J Slice Ion Trap 1	ph221209_SDJ_05 (LTQ_5)	tr|Q4AAD6|Putative uncharacterized protein Tax_Id=262719 [Mycoplasma hyopneumoniae]	O07132,Q4AAD6,Q6R5H7	LudwigNR_Q110_generic_forward.fasta	123377	1	20	25	57	0.00583	0.244	DNSSYFLNFEDFVNNLTLK	K	N	0.997	58	53.9	0	0	1	1	0	2	2280.08	68248.9	316	334	TRUE
MhpJ Global proteome	J Slice Ion Trap	J Slice Ion Trap 1	ph221209_SDJ_05 (LTQ_5)	tr|Q4AAD6|Putative uncharacterized protein Tax_Id=262719 [Mycoplasma hyopneumoniae]	O07132,Q4AAD6,Q6R5H7	LudwigNR_Q110_generic_forward.fasta	123377	1	20	25	57	0.00583	0.244	EILASPDEVQPVINILR	R	L	0.997	93.1	54.2	0	0	3	1	0	2	1906.06	4513390	295	311	TRUE
MhpJ Global proteome	J Slice Ion Trap	J Slice Ion Trap 1	ph221209_SDJ_05 (LTQ_5)	tr|Q4AAD6|Putative uncharacterized protein Tax_Id=262719 [Mycoplasma hyopneumoniae]	O07132,Q4AAD6,Q6R5H7	LudwigNR_Q110_generic_forward.fasta	123377	1	20	25	57	0.00583	0.244	FNDRLNSPNLEYSLDAASASLDK	K	K	0.997	70.5	54.1	0	0	0	1	0	2	2541.21	35981.3	395	417	TRUE
MhpJ Global proteome	J Slice Ion Trap	J Slice Ion Trap 1	ph221209_SDJ_05 (LTQ_5)	tr|Q4AAD6|Putative uncharacterized protein Tax_Id=262719 [Mycoplasma hyopneumoniae]	O07132,Q4AAD6,Q6R5H7	LudwigNR_Q110_generic_forward.fasta	123377	1	20	25	57	0.00583	0.244	GQNLSAYEFLADIK	K	S	0.997	96	54	0	0	1	0	0	2	1568.8	792436	345	358	TRUE
MhpJ Global proteome	J Slice Ion Trap	J Slice Ion Trap 1	ph221209_SDJ_05 (LTQ_5)	tr|Q4AAD6|Putative uncharacterized protein Tax_Id=262719 [Mycoplasma hyopneumoniae]	O07132,Q4AAD6,Q6R5H7	LudwigNR_Q110_generic_forward.fasta	123377	1	20	25	57	0.00583	0.244	IDLPNINQQIFK	K	T	0.97	53.1	53.9	0	0	1	0	0	2	1443.78	1294650	466	477	TRUE
MhpJ Global proteome	J Slice Ion Trap	J Slice Ion Trap 1	ph221209_SDJ_05 (LTQ_5)	tr|Q4AAD6|Putative uncharacterized protein Tax_Id=262719 [Mycoplasma hyopneumoniae]	O07132,Q4AAD6,Q6R5H7	LudwigNR_Q110_generic_forward.fasta	123377	1	20	25	57	0.00583	0.244	LDYGNILNPYNTQLAK	K	V	0.997	98	54.1	0	0	3	0	0	2	1836.95	1632290	494	509	TRUE
MhpJ Global proteome	J Slice Ion Trap	J Slice Ion Trap 1	ph221209_SDJ_05 (LTQ_5)	tr|Q4AAD6|Putative uncharacterized protein Tax_Id=262719 [Mycoplasma hyopneumoniae]	O07132,Q4AAD6,Q6R5H7	LudwigNR_Q110_generic_forward.fasta	123377	1	20	25	57	0.00583	0.244	LGSNSVLNQPQTTK	K	E	0.997	83.9	53.9	0	0	18	0	0	2	1486.79	568835	570	583	TRUE
MhpJ Global proteome	J Slice Ion Trap	J Slice Ion Trap 1	ph221209_SDJ_05 (LTQ_5)	tr|Q4AAD6|Putative uncharacterized protein Tax_Id=262719 [Mycoplasma hyopneumoniae]	O07132,Q4AAD6,Q6R5H7	LudwigNR_Q110_generic_forward.fasta	123377	1	20	25	57	0.00583	0.244	LNNAPENKLPNNLGNIFEFSFAK	R	D	0.996	51.2	54.1	0	0	0	1	0	2	2592.31	370397	244	266	TRUE
MhpJ Global proteome	J Slice Ion Trap	J Slice Ion Trap 1	ph221209_SDJ_05 (LTQ_5)	tr|Q4AAD6|Putative uncharacterized protein Tax_Id=262719 [Mycoplasma hyopneumoniae]	O07132,Q4AAD6,Q6R5H7	LudwigNR_Q110_generic_forward.fasta	123377	1	20	25	57	0.00583	0.244	LNSPNLEYSLDAASASLDKK	R	D	0.99	59.8	54.2	0	0	1	0	0	2	2136.08	30833.1	399	418	TRUE
MhpJ Global proteome	J Slice Ion Trap	J Slice Ion Trap 1	ph221209_SDJ_05 (LTQ_5)	tr|Q4AAD6|Putative uncharacterized protein Tax_Id=262719 [Mycoplasma hyopneumoniae]	O07132,Q4AAD6,Q6R5H7	LudwigNR_Q110_generic_forward.fasta	123377	1	20	25	57	0.00583	0.244	LPNNLGNIFEFSFAK	K	D	0.997	74.1	54	0	0	7	0	0	2	1710.88	1345080	252	266	TRUE
MhpJ Global proteome	J Slice Ion Trap	J Slice Ion Trap 1	ph221209_SDJ_05 (LTQ_5)	tr|Q4AAD6|Putative uncharacterized protein Tax_Id=262719 [Mycoplasma hyopneumoniae]	O07132,Q4AAD6,Q6R5H7	LudwigNR_Q110_generic_forward.fasta	123377	1	20	25	57	0.00583	0.244	LTVLETLYDLAK	K	K	0.997	92.4	53.7	0	0	2	0	0	2	1378.78	324233	615	626	TRUE
MhpJ Global proteome	J Slice Ion Trap	J Slice Ion Trap 1	ph221209_SDJ_05 (LTQ_5)	tr|Q4AAD6|Putative uncharacterized protein Tax_Id=262719 [Mycoplasma hyopneumoniae]	O07132,Q4AAD6,Q6R5H7	LudwigNR_Q110_generic_forward.fasta	123377	1	20	25	57	0.00583	0.244	NGHQVASYFQDLLTK	K	D	0.976	54.5	54.1	0	0	1	0	0	2	1720.87	61633.4	598	612	TRUE
MhpJ Global proteome	J Slice Ion Trap	J Slice Ion Trap 1	ph221209_SDJ_05 (LTQ_5)	tr|Q4AAD6|Putative uncharacterized protein Tax_Id=262719 [Mycoplasma hyopneumoniae]	O07132,Q4AAD6,Q6R5H7	LudwigNR_Q110_generic_forward.fasta	123377	1	20	25	57	0.00583	0.244	NQEIYQALDGNYAYEFGAFK	K	S	0.997	132	54.2	0	0	2	0	0	2	2341.08	53612.5	521	540	TRUE
MhpJ Global proteome	J Slice Ion Trap	J Slice Ion Trap 1	ph221209_SDJ_05 (LTQ_5)	tr|Q4AAD6|Putative uncharacterized protein Tax_Id=262719 [Mycoplasma hyopneumoniae]	O07132,Q4AAD6,Q6R5H7	LudwigNR_Q110_generic_forward.fasta	123377	1	20	25	57	0.00583	0.244	SDGFYGVLLLPQSVK	K	T	0.986	57.8	54	0	0	1	0	0	2	1622.88	378337	688	702	TRUE
MhpJ Global proteome	J Slice Ion Trap	J Slice Ion Trap 1	ph221209_SDJ_05 (LTQ_5)	tr|Q4AAD6|Putative uncharacterized protein Tax_Id=262719 [Mycoplasma hyopneumoniae]	O07132,Q4AAD6,Q6R5H7	LudwigNR_Q110_generic_forward.fasta	123377	1	20	25	57	0.00583	0.244	TTILDKNLLEGTDFK	K	T	0.997	73.6	54	0	0	2	0	0	2	1707.92	1317620	730	744	TRUE
MhpJ Global proteome	J Slice Ion Trap	J Slice Ion Trap 1	ph221209_SDJ_05 (LTQ_5)	tr|Q4AAD6|Putative uncharacterized protein Tax_Id=262719 [Mycoplasma hyopneumoniae]	O07132,Q4AAD6,Q6R5H7	LudwigNR_Q110_generic_forward.fasta	123377	1	20	25	57	0.00583	0.244	TVLNLQYQFQEVK	K	V	0.99	60	54	0	0	1	0	0	2	1610.84	611068	926	938	TRUE
MhpJ Global proteome	J Slice Ion Trap	J Slice Ion Trap 1	ph221209_SDJ_05 (LTQ_5)	tr|Q4AAD6|Putative uncharacterized protein Tax_Id=262719 [Mycoplasma hyopneumoniae]	O07132,Q4AAD6,Q6R5H7	LudwigNR_Q110_generic_forward.fasta	123377	1	20	25	57	0.00583	0.244	YSLIENSAFK	K	T	0.975	32.4	50.1	0	1	0	0	0	2	1171.6	1510.27	720	729	TRUE
MhpJ Global proteome	J Slice Ion Trap	J Slice Ion Trap 1	ph221209_SDJ_05 (LTQ_5)	tr|Q4A915|Putative uncharacterized protein Tax_Id=262719 [Mycoplasma hyopneumoniae]	Q4A915	LudwigNR_Q110_generic_forward.fasta	101947	0.999	2	2	2	0.000205	0.0323	ALLLNNEEINQNFK	R	N	0.986	57.8	54.1	0	0	1	0	0	2	1659.87	85127.4	30	43	TRUE
MhpJ Global proteome	J Slice Ion Trap	J Slice Ion Trap 1	ph221209_SDJ_05 (LTQ_5)	tr|Q4A915|Putative uncharacterized protein Tax_Id=262719 [Mycoplasma hyopneumoniae]	Q4A915	LudwigNR_Q110_generic_forward.fasta	101947	0.999	2	2	2	0.000205	0.0323	NSFYSNFYQDQFER	K	D	0.997	91.9	54.2	0	0	1	0	0	2	1844.79	209345	414	427	TRUE
MhpJ Global proteome	J Slice Ion Trap	J Slice Ion Trap 1	ph221209_SDJ_05 (LTQ_5)	tr|Q4A9J9|Putative uncharacterized protein Tax_Id=262719 [Mycoplasma hyopneumoniae]	Q4A9J9	LudwigNR_Q110_generic_forward.fasta	105970	1	8	8	11	0.00113	0.123	ETVGIFNSLTDVFLK	K	I	0.957	51.1	54	0	0	1	0	0	2	1683.88	43607.6	33	47	TRUE
MhpJ Global proteome	J Slice Ion Trap	J Slice Ion Trap 1	ph221209_SDJ_05 (LTQ_5)	tr|Q4A9J9|Putative uncharacterized protein Tax_Id=262719 [Mycoplasma hyopneumoniae]	Q4A9J9	LudwigNR_Q110_generic_forward.fasta	105970	1	8	8	11	0.00113	0.123	FGSVISFPLAINFR	K	S	0.997	68.1	54	0	0	2	0	0	2	1567.86	531681	65	78	TRUE
MhpJ Global proteome	J Slice Ion Trap	J Slice Ion Trap 1	ph221209_SDJ_05 (LTQ_5)	tr|Q4A9J9|Putative uncharacterized protein Tax_Id=262719 [Mycoplasma hyopneumoniae]	Q4A9J9	LudwigNR_Q110_generic_forward.fasta	105970	1	8	8	11	0.00113	0.123	FKEQNFDLDTK	K	L	0.947	49.7	53.8	0	0	1	0	0	2	1384.67	20172.5	387	397	TRUE
MhpJ Global proteome	J Slice Ion Trap	J Slice Ion Trap 1	ph221209_SDJ_05 (LTQ_5)	tr|Q4A9J9|Putative uncharacterized protein Tax_Id=262719 [Mycoplasma hyopneumoniae]	Q4A9J9	LudwigNR_Q110_generic_forward.fasta	105970	1	8	8	11	0.00113	0.123	GFGGYNLQGGLSVGLGDLSVDEATR	R	V	0.982	56.5	54.2	0	0	1	0	0	2	2483.21	21212.2	832	856	TRUE
MhpJ Global proteome	J Slice Ion Trap	J Slice Ion Trap 1	ph221209_SDJ_05 (LTQ_5)	tr|Q4A9J9|Putative uncharacterized protein Tax_Id=262719 [Mycoplasma hyopneumoniae]	Q4A9J9	LudwigNR_Q110_generic_forward.fasta	105970	1	8	8	11	0.00113	0.123	ILENVSSTSEVLILK	K	G	0.997	90.2	54.1	0	0	2	0	0	2	1644.94	402651	278	292	TRUE
MhpJ Global proteome	J Slice Ion Trap	J Slice Ion Trap 1	ph221209_SDJ_05 (LTQ_5)	tr|Q4A9J9|Putative uncharacterized protein Tax_Id=262719 [Mycoplasma hyopneumoniae]	Q4A9J9	LudwigNR_Q110_generic_forward.fasta	105970	1	8	8	11	0.00113	0.123	ILLDSASFPQQGK	K	K	0.959	51.3	53.9	0	0	1	0	0	2	1403.75	150874	201	213	TRUE
MhpJ Global proteome	J Slice Ion Trap	J Slice Ion Trap 1	ph221209_SDJ_05 (LTQ_5)	tr|Q4A9J9|Putative uncharacterized protein Tax_Id=262719 [Mycoplasma hyopneumoniae]	Q4A9J9	LudwigNR_Q110_generic_forward.fasta	105970	1	8	8	11	0.00113	0.123	IYQLSYYPYFDSR	K	A	0.997	73	54.1	0	0	2	0	0	2	1714.81	467880	659	671	TRUE
MhpJ Global proteome	J Slice Ion Trap	J Slice Ion Trap 1	ph221209_SDJ_05 (LTQ_5)	tr|Q4A9J9|Putative uncharacterized protein Tax_Id=262719 [Mycoplasma hyopneumoniae]	Q4A9J9	LudwigNR_Q110_generic_forward.fasta	105970	1	8	8	11	0.00113	0.123	TYLLEAR	R	N	0.953	49.3	52.7	0	0	1	0	0	2	865.478	9777.05	438	444	TRUE
MhpJ Global proteome	J Slice Ion Trap	J Slice Ion Trap 1	ph221209_SDJ_05 (LTQ_5)	tr|Q4A9I7|Oligopeptide ABC transporter ATP-binding protein Tax_Id=262719 [Mycoplasma hyopneumoniae]	Q4A9I7	LudwigNR_Q110_generic_forward.fasta	91482.2	1	7	7	10	0.00102	0.132	INEFFNSYLLYFEK	K	L	0.997	81.6	54.2	0	0	1	0	0	2	1826.9	25855	192	205	TRUE
MhpJ Global proteome	J Slice Ion Trap	J Slice Ion Trap 1	ph221209_SDJ_05 (LTQ_5)	tr|Q4A9I7|Oligopeptide ABC transporter ATP-binding protein Tax_Id=262719 [Mycoplasma hyopneumoniae]	Q4A9I7	LudwigNR_Q110_generic_forward.fasta	91482.2	1	7	7	10	0.00102	0.132	LYENFGGQVQLLNQVISGK	R	K	0.964	52.3	54.2	0	0	1	0	0	2	2108.1	16962.1	57	75	TRUE
MhpJ Global proteome	J Slice Ion Trap	J Slice Ion Trap 1	ph221209_SDJ_05 (LTQ_5)	tr|Q4A9I7|Oligopeptide ABC transporter ATP-binding protein Tax_Id=262719 [Mycoplasma hyopneumoniae]	Q4A9I7	LudwigNR_Q110_generic_forward.fasta	91482.2	1	7	7	10	0.00102	0.132	NFEFQDFINFWQSR	R	I	0.997	74.8	54.1	0	0	2	0	0	2	1877.86	473130	158	171	TRUE
MhpJ Global proteome	J Slice Ion Trap	J Slice Ion Trap 1	ph221209_SDJ_05 (LTQ_5)	tr|Q4A9I7|Oligopeptide ABC transporter ATP-binding protein Tax_Id=262719 [Mycoplasma hyopneumoniae]	Q4A9I7	LudwigNR_Q110_generic_forward.fasta	91482.2	1	7	7	10	0.00102	0.132	NLFSFLNISEIEK	K	L	0.997	94.3	53.9	0	0	2	0	0	2	1553.82	153933	352	364	TRUE
MhpJ Global proteome	J Slice Ion Trap	J Slice Ion Trap 1	ph221209_SDJ_05 (LTQ_5)	tr|Q4A9I7|Oligopeptide ABC transporter ATP-binding protein Tax_Id=262719 [Mycoplasma hyopneumoniae]	Q4A9I7	LudwigNR_Q110_generic_forward.fasta	91482.2	1	7	7	10	0.00102	0.132	SLGFEQQNLNR	K	I	0.989	59	53.7	0	0	2	0	0	2	1305.65	51699.1	554	564	TRUE
MhpJ Global proteome	J Slice Ion Trap	J Slice Ion Trap 1	ph221209_SDJ_05 (LTQ_5)	tr|Q4A9I7|Oligopeptide ABC transporter ATP-binding protein Tax_Id=262719 [Mycoplasma hyopneumoniae]	Q4A9I7	LudwigNR_Q110_generic_forward.fasta	91482.2	1	7	7	10	0.00102	0.132	TSAIFANPVHPYTINLLNSVPK	K	I	0.993	49.1	54	0	0	0	1	0	2	2397.28	172165	701	722	TRUE
MhpJ Global proteome	J Slice Ion Trap	J Slice Ion Trap 1	ph221209_SDJ_05 (LTQ_5)	tr|Q4A9I7|Oligopeptide ABC transporter ATP-binding protein Tax_Id=262719 [Mycoplasma hyopneumoniae]	Q4A9I7	LudwigNR_Q110_generic_forward.fasta	91482.2	1	7	7	10	0.00102	0.132	TSIGRCLVRLYENFGGQVQLLNQVISGK	K	K	0.959	42.1	54.2	0	0	0	1	0	2	3164.69	23837.4	48	75	TRUE
MhpJ Global proteome	J Slice Ion Trap	J Slice Ion Trap 1	ph221209_SDJ_05 (LTQ_5)	tr|Q4A9I3|Putative lipoprotein Tax_Id=262719 [Mycoplasma hyopneumoniae]	Q4A9I3	LudwigNR_Q110_generic_forward.fasta	107311	1	9	9	12	0.00123	0.155	EQTINAIGFDSLSESQK	R	N	0.997	75.8	54.2	0	0	1	0	0	2	1866.91	60830.9	425	441	TRUE
MhpJ Global proteome	J Slice Ion Trap	J Slice Ion Trap 1	ph221209_SDJ_05 (LTQ_5)	tr|Q4A9I3|Putative lipoprotein Tax_Id=262719 [Mycoplasma hyopneumoniae]	Q4A9I3	LudwigNR_Q110_generic_forward.fasta	107311	1	9	9	12	0.00123	0.155	FIYEPSQPSYSWNALVNIK	R	A	0.965	52.5	54.2	0	0	1	0	0	2	2256.13	17570	97	115	TRUE
MhpJ Global proteome	J Slice Ion Trap	J Slice Ion Trap 1	ph221209_SDJ_05 (LTQ_5)	tr|Q4A9I3|Putative lipoprotein Tax_Id=262719 [Mycoplasma hyopneumoniae]	Q4A9I3	LudwigNR_Q110_generic_forward.fasta	107311	1	9	9	12	0.00123	0.155	IIEHLISGPSLEFR	K	Q	0.997	71.4	53.5	0	0	0	2	0	2	1610.89	892359	519	532	TRUE
MhpJ Global proteome	J Slice Ion Trap	J Slice Ion Trap 1	ph221209_SDJ_05 (LTQ_5)	tr|Q4A9I3|Putative lipoprotein Tax_Id=262719 [Mycoplasma hyopneumoniae]	Q4A9I3	LudwigNR_Q110_generic_forward.fasta	107311	1	9	9	12	0.00123	0.155	LNFGVPLKEIAEGSAK	R	I	0.96	51.6	54.1	0	0	1	0	0	2	1672.93	147586	503	518	TRUE
MhpJ Global proteome	J Slice Ion Trap	J Slice Ion Trap 1	ph221209_SDJ_05 (LTQ_5)	tr|Q4A9I3|Putative lipoprotein Tax_Id=262719 [Mycoplasma hyopneumoniae]	Q4A9I3	LudwigNR_Q110_generic_forward.fasta	107311	1	9	9	12	0.00123	0.155	QFQAPNFDILK	K	E	0.983	56.4	53.7	0	0	1	0	0	2	1320.69	368248	616	626	TRUE
MhpJ Global proteome	J Slice Ion Trap	J Slice Ion Trap 1	ph221209_SDJ_05 (LTQ_5)	tr|Q4A9I3|Putative lipoprotein Tax_Id=262719 [Mycoplasma hyopneumoniae]	Q4A9I3	LudwigNR_Q110_generic_forward.fasta	107311	1	9	9	12	0.00123	0.155	QSWMINEYFPR	K	T	0.972	53.5	54	0	0	1	0	0	2	1486.68	42340.7	378	388	TRUE
MhpJ Global proteome	J Slice Ion Trap	J Slice Ion Trap 1	ph221209_SDJ_05 (LTQ_5)	tr|Q4A9I3|Putative lipoprotein Tax_Id=262719 [Mycoplasma hyopneumoniae]	Q4A9I3	LudwigNR_Q110_generic_forward.fasta	107311	1	9	9	12	0.00123	0.155	TGGLDFGGWSYDYNGIGTVLDGK	R	I	0.994	63.1	54.1	0	0	2	0	0	2	2392.11	20249.6	703	725	TRUE
MhpJ Global proteome	J Slice Ion Trap	J Slice Ion Trap 1	ph221209_SDJ_05 (LTQ_5)	tr|Q4A9I3|Putative lipoprotein Tax_Id=262719 [Mycoplasma hyopneumoniae]	Q4A9I3	LudwigNR_Q110_generic_forward.fasta	107311	1	9	9	12	0.00123	0.155	TIAAINNAADAIESLDPR	K	L	0.997	71.8	54.1	0	0	1	0	0	2	1854.96	35882.5	663	680	TRUE
MhpJ Global proteome	J Slice Ion Trap	J Slice Ion Trap 1	ph221209_SDJ_05 (LTQ_5)	tr|Q4A9I3|Putative lipoprotein Tax_Id=262719 [Mycoplasma hyopneumoniae]	Q4A9I3	LudwigNR_Q110_generic_forward.fasta	107311	1	9	9	12	0.00123	0.155	YPSASAFADSQFNSYR	K	E	0.997	103	54.1	0	0	2	0	0	2	1810.8	151665	409	424	TRUE
MhpJ Global proteome	J Slice Ion Trap	J Slice Ion Trap 1	ph221209_SDJ_05 (LTQ_5)	tr|Q9KGX8|P76 membrane protein Tax_Id=2099 [Mycoplasma hyopneumoniae]	Q9KGX8	LudwigNR_Q110_generic_forward.fasta	160811	1	8	10	15	0.00154	0.0729	IQEVIWSFSR	K	E	0.986	57.4	53.6	0	0	2	0	0	2	1264.67	1038470	460	469	TRUE
MhpJ Global proteome	J Slice Ion Trap	J Slice Ion Trap 1	ph221209_SDJ_05 (LTQ_5)	tr|Q9KGX8|P76 membrane protein Tax_Id=2099 [Mycoplasma hyopneumoniae]	Q9KGX8	LudwigNR_Q110_generic_forward.fasta	160811	1	8	10	15	0.00154	0.0729	LDIDDQAGTASIHLK	K	L	0.997	92.5	54	0	0	2	2	0	2	1596.82	768972	388	402	TRUE
MhpJ Global proteome	J Slice Ion Trap	J Slice Ion Trap 1	ph221209_SDJ_05 (LTQ_5)	tr|Q9KGX8|P76 membrane protein Tax_Id=2099 [Mycoplasma hyopneumoniae]	Q9KGX8	LudwigNR_Q110_generic_forward.fasta	160811	1	8	10	15	0.00154	0.0729	NNVATIQASPETPPK	K	T	0.997	71	53.9	0	0	1	0	0	2	1566.81	29222.7	509	523	TRUE
MhpJ Global proteome	J Slice Ion Trap	J Slice Ion Trap 1	ph221209_SDJ_05 (LTQ_5)	tr|Q9KGX8|P76 membrane protein Tax_Id=2099 [Mycoplasma hyopneumoniae]	Q9KGX8	LudwigNR_Q110_generic_forward.fasta	160811	1	8	10	15	0.00154	0.0729	SSYENYKLEFDLAK	R	K	0.997	73.7	54.1	0	0	2	0	0	2	1706.83	305799	658	671	TRUE
MhpJ Global proteome	J Slice Ion Trap	J Slice Ion Trap 1	ph221209_SDJ_05 (LTQ_5)	tr|Q9KGX8|P76 membrane protein Tax_Id=2099 [Mycoplasma hyopneumoniae]	Q9KGX8	LudwigNR_Q110_generic_forward.fasta	160811	1	8	10	15	0.00154	0.0729	TGQIQAGDVIDANK	K	I	0.984	56.9	53.9	0	0	1	0	0	2	1429.73	39356.5	673	686	TRUE
MhpJ Global proteome	J Slice Ion Trap	J Slice Ion Trap 1	ph221209_SDJ_05 (LTQ_5)	tr|Q9KGX8|P76 membrane protein Tax_Id=2099 [Mycoplasma hyopneumoniae]	Q9KGX8	LudwigNR_Q110_generic_forward.fasta	160811	1	8	10	15	0.00154	0.0729	VFSQIFR	K	N	0.991	58.7	52.5	0	0	2	0	0	2	896.499	269349	430	436	TRUE
MhpJ Global proteome	J Slice Ion Trap	J Slice Ion Trap 1	ph221209_SDJ_05 (LTQ_5)	tr|Q9KGX8|P76 membrane protein Tax_Id=2099 [Mycoplasma hyopneumoniae]	Q9KGX8	LudwigNR_Q110_generic_forward.fasta	160811	1	8	10	15	0.00154	0.0729	VGAAAANSIFSSEIR	K	Y	0.997	101	53.9	0	0	2	0	0	2	1492.78	151478	740	754	TRUE
MhpJ Global proteome	J Slice Ion Trap	J Slice Ion Trap 1	ph221209_SDJ_05 (LTQ_5)	tr|Q9KGX8|P76 membrane protein Tax_Id=2099 [Mycoplasma hyopneumoniae]	Q9KGX8	LudwigNR_Q110_generic_forward.fasta	160811	1	8	10	15	0.00154	0.0729	VILPDNINFWFDLR	K	N	0.98	55.7	54.1	0	0	1	0	0	2	1761.93	186319	641	654	TRUE
MhpJ Global proteome	J Slice Ion Trap	J Slice Ion Trap 1	ph221209_SDJ_05 (LTQ_5)	tr|Q4A9J2|Putative P216 surface protein Tax_Id=262719 [Mycoplasma hyopneumoniae]	Q4A9J2,Q71A35	LudwigNR_Q110_generic_forward.fasta	215630	1	37	50	99	0.0101	0.3	APEMSAAPEVFDTK	K	W	0.997	101	53.9	0	0	5	0	0	2	1508.69	216650	1177	1190	TRUE
MhpJ Global proteome	J Slice Ion Trap	J Slice Ion Trap 1	ph221209_SDJ_05 (LTQ_5)	tr|Q4A9J2|Putative P216 surface protein Tax_Id=262719 [Mycoplasma hyopneumoniae]	Q4A9J2,Q71A35	LudwigNR_Q110_generic_forward.fasta	215630	1	37	50	99	0.0101	0.3	DNNTNLSNYSDK	R	I	0.997	71.6	53.8	0	0	5	0	0	2	1384.6	100090	1416	1427	TRUE
MhpJ Global proteome	J Slice Ion Trap	J Slice Ion Trap 1	ph221209_SDJ_05 (LTQ_5)	tr|Q4A9J2|Putative P216 surface protein Tax_Id=262719 [Mycoplasma hyopneumoniae]	Q4A9J2,Q71A35	LudwigNR_Q110_generic_forward.fasta	215630	1	37	50	99	0.0101	0.3	DQIPVDASGNISDK	K	W	0.985	57.4	53.9	0	0	1	0	0	2	1458.71	48394.2	1213	1226	TRUE
MhpJ Global proteome	J Slice Ion Trap	J Slice Ion Trap 1	ph221209_SDJ_05 (LTQ_5)	tr|Q4A9J2|Putative P216 surface protein Tax_Id=262719 [Mycoplasma hyopneumoniae]	Q4A9J2,Q71A35	LudwigNR_Q110_generic_forward.fasta	215630	1	37	50	99	0.0101	0.3	DQIPVDASGNISDKWLASIPLVIHQQMLR	K	L	0.979	44.6	54.2	0	0	0	1	0	2	3245.7	70947.3	1213	1241	TRUE
MhpJ Global proteome	J Slice Ion Trap	J Slice Ion Trap 1	ph221209_SDJ_05 (LTQ_5)	tr|Q4A9J2|Putative P216 surface protein Tax_Id=262719 [Mycoplasma hyopneumoniae]	Q4A9J2,Q71A35	LudwigNR_Q110_generic_forward.fasta	215630	1	37	50	99	0.0101	0.3	EGFALQALK	R	S	0.952	49.7	53.3	0	0	1	0	0	2	976.546	146633	1708	1716	TRUE
MhpJ Global proteome	J Slice Ion Trap	J Slice Ion Trap 1	ph221209_SDJ_05 (LTQ_5)	tr|Q4A9J2|Putative P216 surface protein Tax_Id=262719 [Mycoplasma hyopneumoniae]	Q4A9J2,Q71A35	LudwigNR_Q110_generic_forward.fasta	215630	1	37	50	99	0.0101	0.3	FKQDFIQALGLK	R	N	0.995	63.7	53.7	0	0	3	0	0	2	1407.8	1900670	1470	1481	TRUE
MhpJ Global proteome	J Slice Ion Trap	J Slice Ion Trap 1	ph221209_SDJ_05 (LTQ_5)	tr|Q4A9J2|Putative P216 surface protein Tax_Id=262719 [Mycoplasma hyopneumoniae]	Q4A9J2,Q71A35	LudwigNR_Q110_generic_forward.fasta	215630	1	37	50	99	0.0101	0.3	FYKPTVFFGNWENENSNMNSQGQTPTWEK	K	I	0.955	41.8	54.2	0	0	0	1	0	2	3482.53	331403	1677	1705	TRUE
MhpJ Global proteome	J Slice Ion Trap	J Slice Ion Trap 1	ph221209_SDJ_05 (LTQ_5)	tr|Q4A9J2|Putative P216 surface protein Tax_Id=262719 [Mycoplasma hyopneumoniae]	Q4A9J2,Q71A35	LudwigNR_Q110_generic_forward.fasta	215630	1	37	50	99	0.0101	0.3	GNVSSQQQQQQQQQPGGGNQGSGLIQR	K	L	0.997	86.6	54.2	0	0	0	4	0	2	2837.36	34634.4	1370	1396	TRUE
MhpJ Global proteome	J Slice Ion Trap	J Slice Ion Trap 1	ph221209_SDJ_05 (LTQ_5)	tr|Q4A9J2|Putative P216 surface protein Tax_Id=262719 [Mycoplasma hyopneumoniae]	Q4A9J2,Q71A35	LudwigNR_Q110_generic_forward.fasta	215630	1	37	50	99	0.0101	0.3	GTGDSNDVANLNVAPWQVK	R	T	0.997	76	54.2	0	0	3	0	0	2	1985.96	306413	1836	1854	TRUE
MhpJ Global proteome	J Slice Ion Trap	J Slice Ion Trap 1	ph221209_SDJ_05 (LTQ_5)	tr|Q4A9J2|Putative P216 surface protein Tax_Id=262719 [Mycoplasma hyopneumoniae]	Q4A9J2,Q71A35	LudwigNR_Q110_generic_forward.fasta	215630	1	37	50	99	0.0101	0.3	GVNPTQGVISQLGLIDSVAFKPSIANFTSDYQSVK	R	K	0.997	98	54.1	0	0	0	2	0	2	3680.92	57339.6	36	70	TRUE
MhpJ Global proteome	J Slice Ion Trap	J Slice Ion Trap 1	ph221209_SDJ_05 (LTQ_5)	tr|Q4A9J2|Putative P216 surface protein Tax_Id=262719 [Mycoplasma hyopneumoniae]	Q4A9J2,Q71A35	LudwigNR_Q110_generic_forward.fasta	215630	1	37	50	99	0.0101	0.3	GWTNIHPDQKEYPNPNQK	K	L	0.946	40.8	53.9	0	0	0	1	0	2	2166.04	40124.8	1541	1558	TRUE
MhpJ Global proteome	J Slice Ion Trap	J Slice Ion Trap 1	ph221209_SDJ_05 (LTQ_5)	tr|Q4A9J2|Putative P216 surface protein Tax_Id=262719 [Mycoplasma hyopneumoniae]	Q4A9J2,Q71A35	LudwigNR_Q110_generic_forward.fasta	215630	1	37	50	99	0.0101	0.3	IFDPGNELAK	R	I	0.993	61.4	53.4	0	0	2	0	0	2	1103.57	161946	1495	1504	TRUE
MhpJ Global proteome	J Slice Ion Trap	J Slice Ion Trap 1	ph221209_SDJ_05 (LTQ_5)	tr|Q4A9J2|Putative P216 surface protein Tax_Id=262719 [Mycoplasma hyopneumoniae]	Q4A9J2,Q71A35	LudwigNR_Q110_generic_forward.fasta	215630	1	37	50	99	0.0101	0.3	IIGDENEFDQNNR	K	L	0.992	61.1	54	0	0	2	0	0	2	1563.7	16770	811	823	TRUE
MhpJ Global proteome	J Slice Ion Trap	J Slice Ion Trap 1	ph221209_SDJ_05 (LTQ_5)	tr|Q4A9J2|Putative P216 surface protein Tax_Id=262719 [Mycoplasma hyopneumoniae]	Q4A9J2,Q71A35	LudwigNR_Q110_generic_forward.fasta	215630	1	37	50	99	0.0101	0.3	KEEELETYNPKDEFNILNPLTK	R	A	0.997	62.1	54.2	0	0	0	3	0	2	2665.32	651202	1273	1294	TRUE
MhpJ Global proteome	J Slice Ion Trap	J Slice Ion Trap 1	ph221209_SDJ_05 (LTQ_5)	tr|Q4A9J2|Putative P216 surface protein Tax_Id=262719 [Mycoplasma hyopneumoniae]	Q4A9J2,Q71A35	LudwigNR_Q110_generic_forward.fasta	215630	1	37	50	99	0.0101	0.3	KYQVVISEFSPEDDKER	K	F	0.975	43.5	53.7	0	0	0	1	0	2	2069.02	19994.6	109	125	TRUE
MhpJ Global proteome	J Slice Ion Trap	J Slice Ion Trap 1	ph221209_SDJ_05 (LTQ_5)	tr|Q4A9J2|Putative P216 surface protein Tax_Id=262719 [Mycoplasma hyopneumoniae]	Q4A9J2,Q71A35	LudwigNR_Q110_generic_forward.fasta	215630	1	37	50	99	0.0101	0.3	LIAPNITQWWPNISGSK	K	E	0.992	61	54.1	0	0	2	0	0	2	1926.01	102756	1658	1674	TRUE
MhpJ Global proteome	J Slice Ion Trap	J Slice Ion Trap 1	ph221209_SDJ_05 (LTQ_5)	tr|Q4A9J2|Putative P216 surface protein Tax_Id=262719 [Mycoplasma hyopneumoniae]	Q4A9J2,Q71A35	LudwigNR_Q110_generic_forward.fasta	215630	1	37	50	99	0.0101	0.3	LMNTPITFADYNPFFYFNEDWR	R	N	0.975	43.9	54.1	0	0	0	1	0	2	2803.24	351090	1339	1360	TRUE
MhpJ Global proteome	J Slice Ion Trap	J Slice Ion Trap 1	ph221209_SDJ_05 (LTQ_5)	tr|Q4A9J2|Putative P216 surface protein Tax_Id=262719 [Mycoplasma hyopneumoniae]	Q4A9J2,Q71A35	LudwigNR_Q110_generic_forward.fasta	215630	1	37	50	99	0.0101	0.3	LPENSPIQYQQEK	R	A	0.996	65	54	0	0	1	0	0	2	1573.79	24793.1	556	568	TRUE
MhpJ Global proteome	J Slice Ion Trap	J Slice Ion Trap 1	ph221209_SDJ_05 (LTQ_5)	tr|Q4A9J2|Putative P216 surface protein Tax_Id=262719 [Mycoplasma hyopneumoniae]	Q4A9J2,Q71A35	LudwigNR_Q110_generic_forward.fasta	215630	1	37	50	99	0.0101	0.3	LPENYLNLVLNQPWK	K	V	0.997	88.9	54.1	0	0	8	0	0	2	1841	2486210	1559	1573	TRUE
MhpJ Global proteome	J Slice Ion Trap	J Slice Ion Trap 1	ph221209_SDJ_05 (LTQ_5)	tr|Q4A9J2|Putative P216 surface protein Tax_Id=262719 [Mycoplasma hyopneumoniae]	Q4A9J2,Q71A35	LudwigNR_Q110_generic_forward.fasta	215630	1	37	50	99	0.0101	0.3	LTLSNLVNNDPNYK	R	I	0.994	63	54.1	0	0	1	0	0	2	1604.83	115365	1298	1311	TRUE
MhpJ Global proteome	J Slice Ion Trap	J Slice Ion Trap 1	ph221209_SDJ_05 (LTQ_5)	tr|Q4A9J2|Putative P216 surface protein Tax_Id=262719 [Mycoplasma hyopneumoniae]	Q4A9J2,Q71A35	LudwigNR_Q110_generic_forward.fasta	215630	1	37	50	99	0.0101	0.3	LTLSNLVNNDPNYKIEDLK	R	V	0.997	69.1	54.2	0	0	2	4	0	2	2203.16	3644370	1298	1316	TRUE
MhpJ Global proteome	J Slice Ion Trap	J Slice Ion Trap 1	ph221209_SDJ_05 (LTQ_5)	tr|Q4A9J2|Putative P216 surface protein Tax_Id=262719 [Mycoplasma hyopneumoniae]	Q4A9J2,Q71A35	LudwigNR_Q110_generic_forward.fasta	215630	1	37	50	99	0.0101	0.3	LVFQNDDNQIAALR	R	V	0.997	79.7	54.1	0	0	7	0	0	2	1616.84	7757680	1757	1770	TRUE
MhpJ Global proteome	J Slice Ion Trap	J Slice Ion Trap 1	ph221209_SDJ_05 (LTQ_5)	tr|Q4A9J2|Putative P216 surface protein Tax_Id=262719 [Mycoplasma hyopneumoniae]	Q4A9J2,Q71A35	LudwigNR_Q110_generic_forward.fasta	215630	1	37	50	99	0.0101	0.3	NEAGDHQLEFSLR	K	A	0.987	58.1	54	0	0	2	0	0	2	1515.72	83606.5	1320	1332	TRUE
MhpJ Global proteome	J Slice Ion Trap	J Slice Ion Trap 1	ph221209_SDJ_05 (LTQ_5)	tr|Q4A9J2|Putative P216 surface protein Tax_Id=262719 [Mycoplasma hyopneumoniae]	Q4A9J2,Q71A35	LudwigNR_Q110_generic_forward.fasta	215630	1	37	50	99	0.0101	0.3	NIKPETFTPALIALKR	K	D	0.997	54.1	53.4	0	0	0	1	0	2	1812.07	310898	1400	1415	TRUE
MhpJ Global proteome	J Slice Ion Trap	J Slice Ion Trap 1	ph221209_SDJ_05 (LTQ_5)	tr|Q4A9J2|Putative P216 surface protein Tax_Id=262719 [Mycoplasma hyopneumoniae]	Q4A9J2,Q71A35	LudwigNR_Q110_generic_forward.fasta	215630	1	37	50	99	0.0101	0.3	QEEADLDQEGQDDSK	F	Q	0.997	89	54.1	0	0	4	0	0	1	1689.67	6369.08	1075	1089	TRUE
MhpJ Global proteome	J Slice Ion Trap	J Slice Ion Trap 1	ph221209_SDJ_05 (LTQ_5)	tr|Q4A9J2|Putative P216 surface protein Tax_Id=262719 [Mycoplasma hyopneumoniae]	Q4A9J2,Q71A35	LudwigNR_Q110_generic_forward.fasta	215630	1	37	50	99	0.0101	0.3	QEGQDDSKQGNKSLDNQEAGLLK	D	Q	0.997	52.8	54.1	0	0	0	1	0	1	2486.16	48563.1	1082	1104	TRUE
MhpJ Global proteome	J Slice Ion Trap	J Slice Ion Trap 1	ph221209_SDJ_05 (LTQ_5)	tr|Q4A9J2|Putative P216 surface protein Tax_Id=262719 [Mycoplasma hyopneumoniae]	Q4A9J2,Q71A35	LudwigNR_Q110_generic_forward.fasta	215630	1	37	50	99	0.0101	0.3	SKLEADTIDQLNQAVENAPLGLQSFYLDTER	K	F	0.996	51.6	54.1	0	0	0	1	0	2	3479.72	34372.3	958	988	TRUE
MhpJ Global proteome	J Slice Ion Trap	J Slice Ion Trap 1	ph221209_SDJ_05 (LTQ_5)	tr|Q4A9J2|Putative P216 surface protein Tax_Id=262719 [Mycoplasma hyopneumoniae]	Q4A9J2,Q71A35	LudwigNR_Q110_generic_forward.fasta	215630	1	37	50	99	0.0101	0.3	SLDNQEAGLLK	K	Q	0.997	66.8	53.5	0	0	5	0	0	2	1187.63	1535260	1094	1104	TRUE
MhpJ Global proteome	J Slice Ion Trap	J Slice Ion Trap 1	ph221209_SDJ_05 (LTQ_5)	tr|Q4A9J2|Putative P216 surface protein Tax_Id=262719 [Mycoplasma hyopneumoniae]	Q4A9J2,Q71A35	LudwigNR_Q110_generic_forward.fasta	215630	1	37	50	99	0.0101	0.3	SSILGDQEPNIK	K	T	0.977	54.5	53.7	0	0	1	0	0	2	1300.67	23508.4	461	472	TRUE
MhpJ Global proteome	J Slice Ion Trap	J Slice Ion Trap 1	ph221209_SDJ_05 (LTQ_5)	tr|Q4A9J2|Putative P216 surface protein Tax_Id=262719 [Mycoplasma hyopneumoniae]	Q4A9J2,Q71A35	LudwigNR_Q110_generic_forward.fasta	215630	1	37	50	99	0.0101	0.3	TFVLTTNAPLPLWK	R	Y	0.993	61.9	54.1	0	0	2	0	0	2	1600.91	99608.8	1725	1738	TRUE
MhpJ Global proteome	J Slice Ion Trap	J Slice Ion Trap 1	ph221209_SDJ_05 (LTQ_5)	tr|Q4A9J2|Putative P216 surface protein Tax_Id=262719 [Mycoplasma hyopneumoniae]	Q4A9J2,Q71A35	LudwigNR_Q110_generic_forward.fasta	215630	1	37	50	99	0.0101	0.3	TIAFTNNAFNNVFK	K	E	0.997	98.8	54.1	0	0	4	0	0	2	1600.81	1699310	1855	1868	TRUE
MhpJ Global proteome	J Slice Ion Trap	J Slice Ion Trap 1	ph221209_SDJ_05 (LTQ_5)	tr|Q4A9J2|Putative P216 surface protein Tax_Id=262719 [Mycoplasma hyopneumoniae]	Q4A9J2,Q71A35	LudwigNR_Q110_generic_forward.fasta	215630	1	37	50	99	0.0101	0.3	VAPWQVKTIAFTNNAFNNVFK	N	E	0.967	42.8	54.1	0	0	0	1	0	1	2409.27	41448.2	1848	1868	TRUE
MhpJ Global proteome	J Slice Ion Trap	J Slice Ion Trap 1	ph221209_SDJ_05 (LTQ_5)	tr|Q4A9J2|Putative P216 surface protein Tax_Id=262719 [Mycoplasma hyopneumoniae]	Q4A9J2,Q71A35	LudwigNR_Q110_generic_forward.fasta	215630	1	37	50	99	0.0101	0.3	VIKNEAGDHQLEFSLR	K	A	0.997	102	54.1	0	0	1	0	0	2	1855.97	50309.8	1317	1332	TRUE
MhpJ Global proteome	J Slice Ion Trap	J Slice Ion Trap 1	ph221209_SDJ_05 (LTQ_5)	tr|Q4A9J2|Putative P216 surface protein Tax_Id=262719 [Mycoplasma hyopneumoniae]	Q4A9J2,Q71A35	LudwigNR_Q110_generic_forward.fasta	215630	1	37	50	99	0.0101	0.3	VLSDETMSLIVNTTIEK	R	A	0.997	83.3	54.2	0	0	2	0	0	2	1892.99	367373	1160	1176	TRUE
MhpJ Global proteome	J Slice Ion Trap	J Slice Ion Trap 1	ph221209_SDJ_05 (LTQ_5)	tr|Q4A9J2|Putative P216 surface protein Tax_Id=262719 [Mycoplasma hyopneumoniae]	Q4A9J2,Q71A35	LudwigNR_Q110_generic_forward.fasta	215630	1	37	50	99	0.0101	0.3	VVIPEEMFNSGNIR	K	F	0.992	61.3	54	0	0	6	0	0	2	1620.81	2254000	1794	1807	TRUE
MhpJ Global proteome	J Slice Ion Trap	J Slice Ion Trap 1	ph221209_SDJ_05 (LTQ_5)	tr|Q4A9J2|Putative P216 surface protein Tax_Id=262719 [Mycoplasma hyopneumoniae]	Q4A9J2,Q71A35	LudwigNR_Q110_generic_forward.fasta	215630	1	37	50	99	0.0101	0.3	YGPLGFQNGPNFK	K	T	0.997	77	53.8	0	0	6	0	0	2	1438.71	1794530	1739	1751	TRUE
MhpJ Global proteome	J Slice Ion Trap	J Slice Ion Trap 1	ph221209_SDJ_05 (LTQ_5)	tr|Q4A9J2|Putative P216 surface protein Tax_Id=262719 [Mycoplasma hyopneumoniae]	Q4A9J2,Q71A35	LudwigNR_Q110_generic_forward.fasta	215630	1	37	50	99	0.0101	0.3	YNFLFDDLASHLDYTFLVSK	K	A	0.997	53.5	54	0	0	0	1	0	2	2408.18	193951	418	437	TRUE
MhpJ Global proteome	J Slice Ion Trap	J Slice Ion Trap 1	ph221209_SDJ_05 (LTQ_5)	tr|Q600G2|Putative uncharacterized protein Tax_Id=295358 [Mycoplasma hyopneumoniae]	Q600G2,Q71A34	LudwigNR_Q110_generic_forward.fasta	215660	0.5	1	1	1	0.000102	0.21	DNNTNLSNYSDK	R	I	0.997	71.6	53.8	0	0	5	0	0	2	1384.6	100090	1416	1427	FALSE	Q71A35,Q4A9J2
MhpJ Global proteome	J Slice Ion Trap	J Slice Ion Trap 1	ph221209_SDJ_05 (LTQ_5)	tr|Q600G2|Putative uncharacterized protein Tax_Id=295358 [Mycoplasma hyopneumoniae]	Q600G2,Q71A34	LudwigNR_Q110_generic_forward.fasta	215660	0.5	1	1	1	0.000102	0.21	EGFALQALK	R	S	0.952	49.7	53.3	0	0	1	0	0	2	976.546	146633	1709	1717	FALSE	Q71A35,Q4A9J2
MhpJ Global proteome	J Slice Ion Trap	J Slice Ion Trap 1	ph221209_SDJ_05 (LTQ_5)	tr|Q600G2|Putative uncharacterized protein Tax_Id=295358 [Mycoplasma hyopneumoniae]	Q600G2,Q71A34	LudwigNR_Q110_generic_forward.fasta	215660	0.5	1	1	1	0.000102	0.21	FKQDFIQALGLK	G	N	0.995	63.7	53.7	0	0	3	0	0	1	1407.8	1900670	1471	1482	FALSE	Q71A35,Q4A9J2
MhpJ Global proteome	J Slice Ion Trap	J Slice Ion Trap 1	ph221209_SDJ_05 (LTQ_5)	tr|Q600G2|Putative uncharacterized protein Tax_Id=295358 [Mycoplasma hyopneumoniae]	Q600G2,Q71A34	LudwigNR_Q110_generic_forward.fasta	215660	0.5	1	1	1	0.000102	0.21	GTGDSNDVANLNVAPWQVK	R	T	0.997	76	54.2	0	0	3	0	0	2	1985.96	306413	1837	1855	FALSE	Q71A35,Q4A9J2
MhpJ Global proteome	J Slice Ion Trap	J Slice Ion Trap 1	ph221209_SDJ_05 (LTQ_5)	tr|Q600G2|Putative uncharacterized protein Tax_Id=295358 [Mycoplasma hyopneumoniae]	Q600G2,Q71A34	LudwigNR_Q110_generic_forward.fasta	215660	0.5	1	1	1	0.000102	0.21	GVNPTQGVISQLGLIDSVAFKPSIANFTSDYQSVK	R	K	0.997	98	54.1	0	0	0	2	0	2	3680.92	57339.6	36	70	FALSE	Q71A35,Q4A9J2
MhpJ Global proteome	J Slice Ion Trap	J Slice Ion Trap 1	ph221209_SDJ_05 (LTQ_5)	tr|Q600G2|Putative uncharacterized protein Tax_Id=295358 [Mycoplasma hyopneumoniae]	Q600G2,Q71A34	LudwigNR_Q110_generic_forward.fasta	215660	0.5	1	1	1	0.000102	0.21	GWTNIHPDQKEYPNPNQK	K	L	0.946	40.8	53.9	0	0	0	1	0	2	2166.04	40124.8	1542	1559	FALSE	Q71A35,Q4A9J2
MhpJ Global proteome	J Slice Ion Trap	J Slice Ion Trap 1	ph221209_SDJ_05 (LTQ_5)	tr|Q600G2|Putative uncharacterized protein Tax_Id=295358 [Mycoplasma hyopneumoniae]	Q600G2,Q71A34	LudwigNR_Q110_generic_forward.fasta	215660	0.5	1	1	1	0.000102	0.21	IFDPGNELAK	R	I	0.993	61.4	53.4	0	0	2	0	0	2	1103.57	161946	1496	1505	FALSE	Q71A35,Q4A9J2
MhpJ Global proteome	J Slice Ion Trap	J Slice Ion Trap 1	ph221209_SDJ_05 (LTQ_5)	tr|Q600G2|Putative uncharacterized protein Tax_Id=295358 [Mycoplasma hyopneumoniae]	Q600G2,Q71A34	LudwigNR_Q110_generic_forward.fasta	215660	0.5	1	1	1	0.000102	0.21	IIGDENEFDQNNR	K	L	0.992	61.1	54	0	0	2	0	0	2	1563.7	16770	811	823	FALSE	Q71A35,Q4A9J2
MhpJ Global proteome	J Slice Ion Trap	J Slice Ion Trap 1	ph221209_SDJ_05 (LTQ_5)	tr|Q600G2|Putative uncharacterized protein Tax_Id=295358 [Mycoplasma hyopneumoniae]	Q600G2,Q71A34	LudwigNR_Q110_generic_forward.fasta	215660	0.5	1	1	1	0.000102	0.21	KEEELETYNPKDEFNILNPLTK	R	A	0.997	62.1	54.2	0	0	0	3	0	2	2665.32	651202	1278	1299	FALSE	Q71A35,Q4A9J2
MhpJ Global proteome	J Slice Ion Trap	J Slice Ion Trap 1	ph221209_SDJ_05 (LTQ_5)	tr|Q600G2|Putative uncharacterized protein Tax_Id=295358 [Mycoplasma hyopneumoniae]	Q600G2,Q71A34	LudwigNR_Q110_generic_forward.fasta	215660	0.5	1	1	1	0.000102	0.21	KYQVVISEFSPEDDKER	K	F	0.975	43.5	53.7	0	0	0	1	0	2	2069.02	19994.6	109	125	FALSE	Q71A35,Q4A9J2
MhpJ Global proteome	J Slice Ion Trap	J Slice Ion Trap 1	ph221209_SDJ_05 (LTQ_5)	tr|Q600G2|Putative uncharacterized protein Tax_Id=295358 [Mycoplasma hyopneumoniae]	Q600G2,Q71A34	LudwigNR_Q110_generic_forward.fasta	215660	0.5	1	1	1	0.000102	0.21	LIAPNITQWWPNISGSK	K	E	0.992	61	54.1	0	0	2	0	0	2	1926.01	102756	1659	1675	FALSE	Q71A35,Q4A9J2
MhpJ Global proteome	J Slice Ion Trap	J Slice Ion Trap 1	ph221209_SDJ_05 (LTQ_5)	tr|Q600G2|Putative uncharacterized protein Tax_Id=295358 [Mycoplasma hyopneumoniae]	Q600G2,Q71A34	LudwigNR_Q110_generic_forward.fasta	215660	0.5	1	1	1	0.000102	0.21	LPENYLNLVLNQPWK	K	V	0.997	88.9	54.1	0	0	8	0	0	2	1841	2486210	1560	1574	FALSE	Q71A35,Q4A9J2
MhpJ Global proteome	J Slice Ion Trap	J Slice Ion Trap 1	ph221209_SDJ_05 (LTQ_5)	tr|Q600G2|Putative uncharacterized protein Tax_Id=295358 [Mycoplasma hyopneumoniae]	Q600G2,Q71A34	LudwigNR_Q110_generic_forward.fasta	215660	0.5	1	1	1	0.000102	0.21	LTLSNLVNNDPNYK	R	I	0.994	63	54.1	0	0	1	0	0	2	1604.83	115365	1303	1316	FALSE	Q71A35,Q4A9J2
MhpJ Global proteome	J Slice Ion Trap	J Slice Ion Trap 1	ph221209_SDJ_05 (LTQ_5)	tr|Q600G2|Putative uncharacterized protein Tax_Id=295358 [Mycoplasma hyopneumoniae]	Q600G2,Q71A34	LudwigNR_Q110_generic_forward.fasta	215660	0.5	1	1	1	0.000102	0.21	LTLSNLVNNDPNYKIEDLK	R	V	0.997	69.1	54.2	0	0	2	4	0	2	2203.16	3644370	1303	1321	FALSE	Q71A35,Q4A9J2
MhpJ Global proteome	J Slice Ion Trap	J Slice Ion Trap 1	ph221209_SDJ_05 (LTQ_5)	tr|Q600G2|Putative uncharacterized protein Tax_Id=295358 [Mycoplasma hyopneumoniae]	Q600G2,Q71A34	LudwigNR_Q110_generic_forward.fasta	215660	0.5	1	1	1	0.000102	0.21	LVFQNDDNQIAALR	R	V	0.997	79.7	54.1	0	0	7	0	0	2	1616.84	7757680	1758	1771	FALSE	Q71A35,Q4A9J2
MhpJ Global proteome	J Slice Ion Trap	J Slice Ion Trap 1	ph221209_SDJ_05 (LTQ_5)	tr|Q600G2|Putative uncharacterized protein Tax_Id=295358 [Mycoplasma hyopneumoniae]	Q600G2,Q71A34	LudwigNR_Q110_generic_forward.fasta	215660	0.5	1	1	1	0.000102	0.21	NIKPETFTPALIALKR	K	D	0.997	54.1	53.4	0	0	0	1	0	2	1812.07	310898	1400	1415	FALSE	Q71A35,Q4A9J2
MhpJ Global proteome	J Slice Ion Trap	J Slice Ion Trap 1	ph221209_SDJ_05 (LTQ_5)	tr|Q600G2|Putative uncharacterized protein Tax_Id=295358 [Mycoplasma hyopneumoniae]	Q600G2,Q71A34	LudwigNR_Q110_generic_forward.fasta	215660	0.5	1	1	1	0.000102	0.21	SKLEADTIDQLNQAVKNAPLGLQSFYLDTER	K	F	0.983	45.5	54.1	0	0	0	1	0	2	3479.75	39810.5	958	988	TRUE
MhpJ Global proteome	J Slice Ion Trap	J Slice Ion Trap 1	ph221209_SDJ_05 (LTQ_5)	tr|Q600G2|Putative uncharacterized protein Tax_Id=295358 [Mycoplasma hyopneumoniae]	Q600G2,Q71A34	LudwigNR_Q110_generic_forward.fasta	215660	0.5	1	1	1	0.000102	0.21	SLDNQEAGLLK	N	Q	0.997	66.8	53.5	0	0	5	0	0	1	1187.63	1535260	1094	1104	FALSE	Q71A35,Q4A9J2
MhpJ Global proteome	J Slice Ion Trap	J Slice Ion Trap 1	ph221209_SDJ_05 (LTQ_5)	tr|Q600G2|Putative uncharacterized protein Tax_Id=295358 [Mycoplasma hyopneumoniae]	Q600G2,Q71A34	LudwigNR_Q110_generic_forward.fasta	215660	0.5	1	1	1	0.000102	0.21	SSILGDQEPNIK	K	T	0.977	54.5	53.7	0	0	1	0	0	2	1300.67	23508.4	461	472	FALSE	Q71A35,Q4A9J2
MhpJ Global proteome	J Slice Ion Trap	J Slice Ion Trap 1	ph221209_SDJ_05 (LTQ_5)	tr|Q600G2|Putative uncharacterized protein Tax_Id=295358 [Mycoplasma hyopneumoniae]	Q600G2,Q71A34	LudwigNR_Q110_generic_forward.fasta	215660	0.5	1	1	1	0.000102	0.21	TFVLTTNAPLPLWK	R	Y	0.993	61.9	54.1	0	0	2	0	0	2	1600.91	99608.8	1726	1739	FALSE	Q71A35,Q4A9J2
MhpJ Global proteome	J Slice Ion Trap	J Slice Ion Trap 1	ph221209_SDJ_05 (LTQ_5)	tr|Q600G2|Putative uncharacterized protein Tax_Id=295358 [Mycoplasma hyopneumoniae]	Q600G2,Q71A34	LudwigNR_Q110_generic_forward.fasta	215660	0.5	1	1	1	0.000102	0.21	TIAFTNNAFNNVFK	K	E	0.997	98.8	54.1	0	0	4	0	0	2	1600.81	1699310	1856	1869	FALSE	Q71A35,Q4A9J2
MhpJ Global proteome	J Slice Ion Trap	J Slice Ion Trap 1	ph221209_SDJ_05 (LTQ_5)	tr|Q600G2|Putative uncharacterized protein Tax_Id=295358 [Mycoplasma hyopneumoniae]	Q600G2,Q71A34	LudwigNR_Q110_generic_forward.fasta	215660	0.5	1	1	1	0.000102	0.21	VAPWQVKTIAFTNNAFNNVFK	N	E	0.967	42.8	54.1	0	0	0	1	0	1	2409.27	41448.2	1849	1869	FALSE	Q71A35,Q4A9J2
MhpJ Global proteome	J Slice Ion Trap	J Slice Ion Trap 1	ph221209_SDJ_05 (LTQ_5)	tr|Q600G2|Putative uncharacterized protein Tax_Id=295358 [Mycoplasma hyopneumoniae]	Q600G2,Q71A34	LudwigNR_Q110_generic_forward.fasta	215660	0.5	1	1	1	0.000102	0.21	VLSDETMSLIVNTTIEK	R	T	0.997	83.3	54.2	0	0	2	0	0	2	1892.99	367373	1160	1176	FALSE	Q71A35,Q4A9J2
MhpJ Global proteome	J Slice Ion Trap	J Slice Ion Trap 1	ph221209_SDJ_05 (LTQ_5)	tr|Q600G2|Putative uncharacterized protein Tax_Id=295358 [Mycoplasma hyopneumoniae]	Q600G2,Q71A34	LudwigNR_Q110_generic_forward.fasta	215660	0.5	1	1	1	0.000102	0.21	VVIPEEMFNSGNIR	K	F	0.992	61.3	54	0	0	6	0	0	2	1620.81	2254000	1795	1808	FALSE	Q71A35,Q4A9J2
MhpJ Global proteome	J Slice Ion Trap	J Slice Ion Trap 1	ph221209_SDJ_05 (LTQ_5)	tr|Q600G2|Putative uncharacterized protein Tax_Id=295358 [Mycoplasma hyopneumoniae]	Q600G2,Q71A34	LudwigNR_Q110_generic_forward.fasta	215660	0.5	1	1	1	0.000102	0.21	YGPLGFQNGPNFK	K	T	0.997	77	53.8	0	0	6	0	0	2	1438.71	1794530	1740	1752	FALSE	Q71A35,Q4A9J2
MhpJ Global proteome	J Slice Ion Trap	J Slice Ion Trap 1	ph221209_SDJ_05 (LTQ_5)	tr|Q600G2|Putative uncharacterized protein Tax_Id=295358 [Mycoplasma hyopneumoniae]	Q600G2,Q71A34	LudwigNR_Q110_generic_forward.fasta	215660	0.5	1	1	1	0.000102	0.21	YNFLFDDLASHLDYTFLVSK	K	A	0.997	53.5	54	0	0	0	1	0	2	2408.18	193951	418	437	FALSE	Q71A35,Q4A9J2
MhpJ Global proteome	J Slice Ion Trap	J Slice Ion Trap 1	ph221209_SDJ_05 (LTQ_5)	sp|Q4AAQ6|Elongation factor G Tax_Id=262719 [Mycoplasma hyopneumoniae]	Q4A8T7,Q4AAQ6,Q601W8	LudwigNR_Q110_generic_forward.fasta	77410.3	1	7	11	14	0.00143	0.15	AGANFEASIESVR	K	T	0.997	74.8	53.7	0	0	1	0	0	2	1350.66	52325.7	140	152	TRUE
MhpJ Global proteome	J Slice Ion Trap	J Slice Ion Trap 1	ph221209_SDJ_05 (LTQ_5)	sp|Q4AAQ6|Elongation factor G Tax_Id=262719 [Mycoplasma hyopneumoniae]	Q4A8T7,Q4AAQ6,Q601W8	LudwigNR_Q110_generic_forward.fasta	77410.3	1	7	11	14	0.00143	0.15	GITITSAATTAFWK	R	G	0.994	62.9	53.8	0	0	2	0	0	2	1467.78	77682.7	60	73	TRUE
MhpJ Global proteome	J Slice Ion Trap	J Slice Ion Trap 1	ph221209_SDJ_05 (LTQ_5)	sp|Q4AAQ6|Elongation factor G Tax_Id=262719 [Mycoplasma hyopneumoniae]	Q4A8T7,Q4AAQ6,Q601W8	LudwigNR_Q110_generic_forward.fasta	77410.3	1	7	11	14	0.00143	0.15	IMNDPFVGSLTFFR	K	V	0.997	74.7	54.1	0	0	2	0	0	2	1659.82	111704	313	326	TRUE
MhpJ Global proteome	J Slice Ion Trap	J Slice Ion Trap 1	ph221209_SDJ_05 (LTQ_5)	sp|Q4AAQ6|Elongation factor G Tax_Id=262719 [Mycoplasma hyopneumoniae]	Q4A8T7,Q4AAQ6,Q601W8	LudwigNR_Q110_generic_forward.fasta	77410.3	1	7	11	14	0.00143	0.15	INIIDTPGHVDFTVEVER	R	S	0.997	74.7	54.2	0	0	2	1	0	2	2054.06	521882	77	94	TRUE
MhpJ Global proteome	J Slice Ion Trap	J Slice Ion Trap 1	ph221209_SDJ_05 (LTQ_5)	sp|Q4AAQ6|Elongation factor G Tax_Id=262719 [Mycoplasma hyopneumoniae]	Q4A8T7,Q4AAQ6,Q601W8	LudwigNR_Q110_generic_forward.fasta	77410.3	1	7	11	14	0.00143	0.15	LALAEAVADYDEEIFNNLLEEK	R	E	0.997	59.8	54.1	0	0	1	2	0	2	2510.22	190959	212	233	TRUE
MhpJ Global proteome	J Slice Ion Trap	J Slice Ion Trap 1	ph221209_SDJ_05 (LTQ_5)	sp|Q4AAQ6|Elongation factor G Tax_Id=262719 [Mycoplasma hyopneumoniae]	Q4A8T7,Q4AAQ6,Q601W8	LudwigNR_Q110_generic_forward.fasta	77410.3	1	7	11	14	0.00143	0.15	LALAEAVADYDEEIFNNLLEEKEILPEQLK	R	A	0.997	81.3	54.1	0	0	0	2	0	2	3460.76	38935.9	212	241	TRUE
MhpJ Global proteome	J Slice Ion Trap	J Slice Ion Trap 1	ph221209_SDJ_05 (LTQ_5)	sp|Q4AAQ6|Elongation factor G Tax_Id=262719 [Mycoplasma hyopneumoniae]	Q4A8T7,Q4AAQ6,Q601W8	LudwigNR_Q110_generic_forward.fasta	77410.3	1	7	11	14	0.00143	0.15	MQAGILAGYPLINLR	K	A	0.997	75.6	54	0	0	1	0	0	2	1629.91	255694	546	560	TRUE
MhpJ Global proteome	J Slice Ion Trap	J Slice Ion Trap 1	ph221209_SDJ_05 (LTQ_5)	tr|Q4A9G0|Heat shock ATP-dependent protease Tax_Id=262719 [Mycoplasma hyopneumoniae]	Q4A7J9,Q4A9G0,Q600B5	LudwigNR_Q110_generic_forward.fasta	98765.4	1	19	23	39	0.00399	0.318	DVIQFIPVDTYQQIYDFIFK	K	-	0.996	51.4	54.1	0	0	0	2	0	2	2492.28	21415.5	851	870	TRUE
MhpJ Global proteome	J Slice Ion Trap	J Slice Ion Trap 1	ph221209_SDJ_05 (LTQ_5)	tr|Q4A9G0|Heat shock ATP-dependent protease Tax_Id=262719 [Mycoplasma hyopneumoniae]	Q4A7J9,Q4A9G0,Q600B5	LudwigNR_Q110_generic_forward.fasta	98765.4	1	19	23	39	0.00399	0.318	EKLEEAHYGLDEIK	R	K	0.995	64.3	54.1	0	0	2	0	0	2	1673.84	149468	385	398	TRUE
MhpJ Global proteome	J Slice Ion Trap	J Slice Ion Trap 1	ph221209_SDJ_05 (LTQ_5)	tr|Q4A9G0|Heat shock ATP-dependent protease Tax_Id=262719 [Mycoplasma hyopneumoniae]	Q4A7J9,Q4A9G0,Q600B5	LudwigNR_Q110_generic_forward.fasta	98765.4	1	19	23	39	0.00399	0.318	FGANSEYSTNEYIK	K	G	0.997	84.8	54	0	0	1	0	0	2	1622.73	44384.6	216	229	TRUE
MhpJ Global proteome	J Slice Ion Trap	J Slice Ion Trap 1	ph221209_SDJ_05 (LTQ_5)	tr|Q4A9G0|Heat shock ATP-dependent protease Tax_Id=262719 [Mycoplasma hyopneumoniae]	Q4A7J9,Q4A9G0,Q600B5	LudwigNR_Q110_generic_forward.fasta	98765.4	1	19	23	39	0.00399	0.318	GDPSAAMLEVLDPEQNR	K	F	0.997	93.1	54.1	0	0	1	0	0	2	1857.87	93444.5	532	548	TRUE
MhpJ Global proteome	J Slice Ion Trap	J Slice Ion Trap 1	ph221209_SDJ_05 (LTQ_5)	tr|Q4A9G0|Heat shock ATP-dependent protease Tax_Id=262719 [Mycoplasma hyopneumoniae]	Q4A7J9,Q4A9G0,Q600B5	LudwigNR_Q110_generic_forward.fasta	98765.4	1	19	23	39	0.00399	0.318	GVTNTLSCSPSLTYPQK	K	Y	0.997	71.1	54.1	0	0	1	0	0	2	1867.91	43768.3	230	246	TRUE
MhpJ Global proteome	J Slice Ion Trap	J Slice Ion Trap 1	ph221209_SDJ_05 (LTQ_5)	tr|Q4A9G0|Heat shock ATP-dependent protease Tax_Id=262719 [Mycoplasma hyopneumoniae]	Q4A7J9,Q4A9G0,Q600B5	LudwigNR_Q110_generic_forward.fasta	98765.4	1	19	23	39	0.00399	0.318	IIEYLAALIHR	R	R	0.997	53.7	53	0	0	3	3	0	2	1311.78	3378150	401	411	TRUE
MhpJ Global proteome	J Slice Ion Trap	J Slice Ion Trap 1	ph221209_SDJ_05 (LTQ_5)	tr|Q4A9G0|Heat shock ATP-dependent protease Tax_Id=262719 [Mycoplasma hyopneumoniae]	Q4A7J9,Q4A9G0,Q600B5	LudwigNR_Q110_generic_forward.fasta	98765.4	1	19	23	39	0.00399	0.318	IPTELLLIVDK	R	F	0.997	73	53.4	0	0	2	0	0	2	1253.77	87657.6	205	215	TRUE
MhpJ Global proteome	J Slice Ion Trap	J Slice Ion Trap 1	ph221209_SDJ_05 (LTQ_5)	tr|Q4A9G0|Heat shock ATP-dependent protease Tax_Id=262719 [Mycoplasma hyopneumoniae]	Q4A7J9,Q4A9G0,Q600B5	LudwigNR_Q110_generic_forward.fasta	98765.4	1	19	23	39	0.00399	0.318	IYDLDELSK	R	Y	0.996	37.7	49.4	0	1	1	0	0	2	1095.56	236612	112	120	TRUE
MhpJ Global proteome	J Slice Ion Trap	J Slice Ion Trap 1	ph221209_SDJ_05 (LTQ_5)	tr|Q4A9G0|Heat shock ATP-dependent protease Tax_Id=262719 [Mycoplasma hyopneumoniae]	Q4A7J9,Q4A9G0,Q600B5	LudwigNR_Q110_generic_forward.fasta	98765.4	1	19	23	39	0.00399	0.318	LGEDSRYEDEIEELLHSELGK	K	K	0.997	59	54	0	0	0	2	0	2	2461.17	299355	307	327	TRUE
MhpJ Global proteome	J Slice Ion Trap	J Slice Ion Trap 1	ph221209_SDJ_05 (LTQ_5)	tr|Q4A9G0|Heat shock ATP-dependent protease Tax_Id=262719 [Mycoplasma hyopneumoniae]	Q4A7J9,Q4A9G0,Q600B5	LudwigNR_Q110_generic_forward.fasta	98765.4	1	19	23	39	0.00399	0.318	LTGSLKDVMQESAR	K	I	0.997	86.1	53.9	0	0	1	0	0	2	1534.79	89841.2	725	738	TRUE
MhpJ Global proteome	J Slice Ion Trap	J Slice Ion Trap 1	ph221209_SDJ_05 (LTQ_5)	tr|Q4A9G0|Heat shock ATP-dependent protease Tax_Id=262719 [Mycoplasma hyopneumoniae]	Q4A7J9,Q4A9G0,Q600B5	LudwigNR_Q110_generic_forward.fasta	98765.4	1	19	23	39	0.00399	0.318	SMIVTSPESNITK	K	S	0.995	64.5	53.8	0	0	3	0	0	2	1422.71	61535.8	347	359	TRUE
MhpJ Global proteome	J Slice Ion Trap	J Slice Ion Trap 1	ph221209_SDJ_05 (LTQ_5)	tr|Q4A9G0|Heat shock ATP-dependent protease Tax_Id=262719 [Mycoplasma hyopneumoniae]	Q4A7J9,Q4A9G0,Q600B5	LudwigNR_Q110_generic_forward.fasta	98765.4	1	19	23	39	0.00399	0.318	SNSIPILTLVGPPGTGK	R	T	0.997	94.8	53.9	0	0	2	0	0	2	1650.94	3173240	444	460	TRUE
MhpJ Global proteome	J Slice Ion Trap	J Slice Ion Trap 1	ph221209_SDJ_05 (LTQ_5)	tr|Q4A9G0|Heat shock ATP-dependent protease Tax_Id=262719 [Mycoplasma hyopneumoniae]	Q4A7J9,Q4A9G0,Q600B5	LudwigNR_Q110_generic_forward.fasta	98765.4	1	19	23	39	0.00399	0.318	SPEIHINLINDLLEMAR	K	K	0.993	49	53.8	0	0	0	2	0	2	1994.04	337533	182	198	TRUE
MhpJ Global proteome	J Slice Ion Trap	J Slice Ion Trap 1	ph221209_SDJ_05 (LTQ_5)	tr|Q4A9G0|Heat shock ATP-dependent protease Tax_Id=262719 [Mycoplasma hyopneumoniae]	Q4A7J9,Q4A9G0,Q600B5	LudwigNR_Q110_generic_forward.fasta	98765.4	1	19	23	39	0.00399	0.318	TSIAMAVAEAIGK	K	E	0.997	109	53.6	0	0	2	0	0	2	1277.68	160519	461	473	TRUE
MhpJ Global proteome	J Slice Ion Trap	J Slice Ion Trap 1	ph221209_SDJ_05 (LTQ_5)	tr|Q4A9G0|Heat shock ATP-dependent protease Tax_Id=262719 [Mycoplasma hyopneumoniae]	Q4A7J9,Q4A9G0,Q600B5	LudwigNR_Q110_generic_forward.fasta	98765.4	1	19	23	39	0.00399	0.318	VGDFENSLLPR	K	I	0.969	52.7	53.7	0	0	1	0	0	2	1247.63	15250.1	101	111	TRUE
MhpJ Global proteome	J Slice Ion Trap	J Slice Ion Trap 1	ph221209_SDJ_05 (LTQ_5)	tr|Q4A9G0|Heat shock ATP-dependent protease Tax_Id=262719 [Mycoplasma hyopneumoniae]	Q4A7J9,Q4A9G0,Q600B5	LudwigNR_Q110_generic_forward.fasta	98765.4	1	19	23	39	0.00399	0.318	VGSDYIDSNLFLSHK	K	I	0.997	100	54.1	0	0	2	0	0	2	1694.84	433279	424	438	TRUE
MhpJ Global proteome	J Slice Ion Trap	J Slice Ion Trap 1	ph221209_SDJ_05 (LTQ_5)	tr|Q4A9G0|Heat shock ATP-dependent protease Tax_Id=262719 [Mycoplasma hyopneumoniae]	Q4A7J9,Q4A9G0,Q600B5	LudwigNR_Q110_generic_forward.fasta	98765.4	1	19	23	39	0.00399	0.318	VGVSNPLILLDEIDK	K	M	0.997	83.7	54	0	0	2	0	0	2	1624.92	792554	511	525	TRUE
MhpJ Global proteome	J Slice Ion Trap	J Slice Ion Trap 1	ph221209_SDJ_05 (LTQ_5)	tr|Q4A9G0|Heat shock ATP-dependent protease Tax_Id=262719 [Mycoplasma hyopneumoniae]	Q4A7J9,Q4A9G0,Q600B5	LudwigNR_Q110_generic_forward.fasta	98765.4	1	19	23	39	0.00399	0.318	VQLVELINDPQNPK	K	V	0.997	68.9	54	0	0	2	0	0	2	1607.86	1091270	154	167	TRUE
MhpJ Global proteome	J Slice Ion Trap	J Slice Ion Trap 1	ph221209_SDJ_05 (LTQ_5)	tr|Q4A9G0|Heat shock ATP-dependent protease Tax_Id=262719 [Mycoplasma hyopneumoniae]	Q4A7J9,Q4A9G0,Q600B5	LudwigNR_Q110_generic_forward.fasta	98765.4	1	19	23	39	0.00399	0.318	YFPIQDQTIDFLIR	K	H	0.996	66.2	54.1	0	0	3	0	0	2	1768.93	331728	619	632	TRUE
MhpJ Global proteome	J Slice Ion Trap	J Slice Ion Trap 1	ph221209_SDJ_05 (LTQ_5)	tr|Q4AAP9|NADH oxidase Tax_Id=262719 [Mycoplasma hyopneumoniae]	Q4AAP9	LudwigNR_Q110_generic_forward.fasta	51473.7	0.998	1	1	1	0.000102	0.0283	TIYPQAELVTYDR	K	N	0.981	55.9	54	0	0	1	0	0	2	1568.8	70424.4	21	33	TRUE
MhpJ Global proteome	J Slice Ion Trap	J Slice Ion Trap 1	ph221209_SDJ_05 (LTQ_5)	tr|Q4A9F6|DNA gyrase subunit A Tax_Id=262719 [Mycoplasma hyopneumoniae]	Q4A9F6,Q600B1	LudwigNR_Q110_generic_forward.fasta	95429.9	1	6	6	6	0.000614	0.0961	IIFYEIPYEVK	R	K	0.966	52.2	53.8	0	0	1	0	0	2	1413.77	506181	296	306	TRUE
MhpJ Global proteome	J Slice Ion Trap	J Slice Ion Trap 1	ph221209_SDJ_05 (LTQ_5)	tr|Q4A9F6|DNA gyrase subunit A Tax_Id=262719 [Mycoplasma hyopneumoniae]	Q4A9F6,Q600B1	LudwigNR_Q110_generic_forward.fasta	95429.9	1	6	6	6	0.000614	0.0961	LNNEIEELKVEISEIK	K	S	0.989	59.3	54.2	0	0	1	0	0	2	1900.03	68324.5	477	492	TRUE
MhpJ Global proteome	J Slice Ion Trap	J Slice Ion Trap 1	ph221209_SDJ_05 (LTQ_5)	tr|Q4A9F6|DNA gyrase subunit A Tax_Id=262719 [Mycoplasma hyopneumoniae]	Q4A9F6,Q600B1	LudwigNR_Q110_generic_forward.fasta	95429.9	1	6	6	6	0.000614	0.0961	NVVAQFGDPR	K	R	0.946	49.2	53.4	0	0	1	0	0	2	1102.56	26543.4	511	520	TRUE
MhpJ Global proteome	J Slice Ion Trap	J Slice Ion Trap 1	ph221209_SDJ_05 (LTQ_5)	tr|Q4A9F6|DNA gyrase subunit A Tax_Id=262719 [Mycoplasma hyopneumoniae]	Q4A9F6,Q600B1	LudwigNR_Q110_generic_forward.fasta	95429.9	1	6	6	6	0.000614	0.0961	PNNPDLNILIGSSQGFVNR	A	W	0.951	50.6	54.2	0	0	1	0	0	1	2055.06	2330.37	692	710	TRUE
MhpJ Global proteome	J Slice Ion Trap	J Slice Ion Trap 1	ph221209_SDJ_05 (LTQ_5)	tr|Q4A9F6|DNA gyrase subunit A Tax_Id=262719 [Mycoplasma hyopneumoniae]	Q4A9F6,Q600B1	LudwigNR_Q110_generic_forward.fasta	95429.9	1	6	6	6	0.000614	0.0961	VAVENIDEVIK	K	I	0.997	82.2	53.7	0	0	1	0	0	2	1228.68	73039.8	422	432	TRUE
MhpJ Global proteome	J Slice Ion Trap	J Slice Ion Trap 1	ph221209_SDJ_05 (LTQ_5)	tr|Q4A9F6|DNA gyrase subunit A Tax_Id=262719 [Mycoplasma hyopneumoniae]	Q4A9F6,Q600B1	LudwigNR_Q110_generic_forward.fasta	95429.9	1	6	6	6	0.000614	0.0961	YHPHGDASVYESMVR	K	M	0.95	40.7	53.5	0	0	0	1	0	2	1763.78	74480.7	115	129	TRUE
MhpJ Global proteome	J Slice Ion Trap	J Slice Ion Trap 1	ph221209_SDJ_05 (LTQ_5)	tr|Q4A9I1|Dihydrolipoamide dehydrogenase Tax_Id=262719 [Mycoplasma hyopneumoniae]	Q4A9I1	LudwigNR_Q110_generic_forward.fasta	65944.7	1	3	3	3	0.000307	0.0732	FEDDQIIYEFEGK	R	T	0.995	63.7	54	0	0	1	0	0	2	1632.74	85070.7	396	408	TRUE
MhpJ Global proteome	J Slice Ion Trap	J Slice Ion Trap 1	ph221209_SDJ_05 (LTQ_5)	tr|Q4A9I1|Dihydrolipoamide dehydrogenase Tax_Id=262719 [Mycoplasma hyopneumoniae]	Q4A9I1	LudwigNR_Q110_generic_forward.fasta	65944.7	1	3	3	3	0.000307	0.0732	LLANLDSEISQIITK	R	N	0.997	76.1	54.1	0	0	1	0	0	2	1657.94	89503.3	364	378	TRUE
MhpJ Global proteome	J Slice Ion Trap	J Slice Ion Trap 1	ph221209_SDJ_05 (LTQ_5)	tr|Q4A9I1|Dihydrolipoamide dehydrogenase Tax_Id=262719 [Mycoplasma hyopneumoniae]	Q4A9I1	LudwigNR_Q110_generic_forward.fasta	65944.7	1	3	3	3	0.000307	0.0732	QANSQGLAEVGIELDSR	R	G	0.957	51.4	54.2	0	0	1	0	0	2	1786.89	176767	424	440	TRUE
MhpJ Global proteome	J Slice Ion Trap	J Slice Ion Trap 1	ph221209_SDJ_05 (LTQ_5)	tr|Q4AA66|Putative P97-like protein Tax_Id=262719 [Mycoplasma hyopneumoniae]	Q4AA66,Q601U4	LudwigNR_Q110_generic_forward.fasta	119917	1	7	8	9	0.000921	0.123	AIDFAQEVNKIENPNEVEVK	R	I	0.978	44.2	53.9	0	0	0	1	0	2	2286.16	156714	214	233	TRUE
MhpJ Global proteome	J Slice Ion Trap	J Slice Ion Trap 1	ph221209_SDJ_05 (LTQ_5)	tr|Q4AA66|Putative P97-like protein Tax_Id=262719 [Mycoplasma hyopneumoniae]	Q4AA66,Q601U4	LudwigNR_Q110_generic_forward.fasta	119917	1	7	8	9	0.000921	0.123	GVINSLLEEDLALDFGPTSK	K	L	0.947	50.2	54.2	0	0	1	0	0	2	2118.1	16493.4	382	401	TRUE
MhpJ Global proteome	J Slice Ion Trap	J Slice Ion Trap 1	ph221209_SDJ_05 (LTQ_5)	tr|Q4AA66|Putative P97-like protein Tax_Id=262719 [Mycoplasma hyopneumoniae]	Q4AA66,Q601U4	LudwigNR_Q110_generic_forward.fasta	119917	1	7	8	9	0.000921	0.123	INEIFPELSNLILQAR	K	E	0.997	107	54.2	0	0	2	0	0	2	1870.04	254605	234	249	TRUE
MhpJ Global proteome	J Slice Ion Trap	J Slice Ion Trap 1	ph221209_SDJ_05 (LTQ_5)	tr|Q4AA66|Putative P97-like protein Tax_Id=262719 [Mycoplasma hyopneumoniae]	Q4AA66,Q601U4	LudwigNR_Q110_generic_forward.fasta	119917	1	7	8	9	0.000921	0.123	SLFFNVENFFQNIK	K	L	0.975	54.4	54.1	0	0	1	0	0	2	1746.88	33344.8	324	337	TRUE
MhpJ Global proteome	J Slice Ion Trap	J Slice Ion Trap 1	ph221209_SDJ_05 (LTQ_5)	tr|Q4AA66|Putative P97-like protein Tax_Id=262719 [Mycoplasma hyopneumoniae]	Q4AA66,Q601U4	LudwigNR_Q110_generic_forward.fasta	119917	1	7	8	9	0.000921	0.123	TASQIFNNLAGENIFEASSK	R	V	0.972	53.8	54.2	0	0	1	0	0	2	2143.02	47346.7	639	658	TRUE
MhpJ Global proteome	J Slice Ion Trap	J Slice Ion Trap 1	ph221209_SDJ_05 (LTQ_5)	tr|Q4AA66|Putative P97-like protein Tax_Id=262719 [Mycoplasma hyopneumoniae]	Q4AA66,Q601U4	LudwigNR_Q110_generic_forward.fasta	119917	1	7	8	9	0.000921	0.123	TLHSQSFFINPSDVTAFFADLIQK	K	K	0.997	69.5	54.2	0	0	0	2	0	2	2726.38	132365	592	615	TRUE
MhpJ Global proteome	J Slice Ion Trap	J Slice Ion Trap 1	ph221209_SDJ_05 (LTQ_5)	tr|Q4AA66|Putative P97-like protein Tax_Id=262719 [Mycoplasma hyopneumoniae]	Q4AA66,Q601U4	LudwigNR_Q110_generic_forward.fasta	119917	1	7	8	9	0.000921	0.123	TYLPSLTEIANFR	K	L	0.997	81.8	53.9	0	0	1	0	0	2	1524.81	294364	559	571	TRUE
MhpJ Global proteome	J Slice Ion Trap	J Slice Ion Trap 1	ph221209_SDJ_05 (LTQ_5)	tr|Q4AAM4|Putative uncharacterized protein Tax_Id=262719 [Mycoplasma hyopneumoniae]	Q4AAM4	LudwigNR_Q110_generic_forward.fasta	117676	1	5	5	6	0.000614	0.0597	LLEGEDFENFGDLLK	K	A	0.997	100	54.1	0	0	1	0	0	2	1738.85	56318.2	728	742	TRUE
MhpJ Global proteome	J Slice Ion Trap	J Slice Ion Trap 1	ph221209_SDJ_05 (LTQ_5)	tr|Q4AAM4|Putative uncharacterized protein Tax_Id=262719 [Mycoplasma hyopneumoniae]	Q4AAM4	LudwigNR_Q110_generic_forward.fasta	117676	1	5	5	6	0.000614	0.0597	LTGFDQGLNNQLPK	K	I	0.997	66.5	54	0	0	1	0	0	2	1544.81	30309.8	465	478	TRUE
MhpJ Global proteome	J Slice Ion Trap	J Slice Ion Trap 1	ph221209_SDJ_05 (LTQ_5)	tr|Q4AAM4|Putative uncharacterized protein Tax_Id=262719 [Mycoplasma hyopneumoniae]	Q4AAM4	LudwigNR_Q110_generic_forward.fasta	117676	1	5	5	6	0.000614	0.0597	NIFEEATQYK	K	F	0.952	50	53.5	0	0	1	0	0	2	1242.6	18927.3	642	651	TRUE
MhpJ Global proteome	J Slice Ion Trap	J Slice Ion Trap 1	ph221209_SDJ_05 (LTQ_5)	tr|Q4AAM4|Putative uncharacterized protein Tax_Id=262719 [Mycoplasma hyopneumoniae]	Q4AAM4	LudwigNR_Q110_generic_forward.fasta	117676	1	5	5	6	0.000614	0.0597	TSAYEILSTIR	K	S	0.996	65.4	53.4	0	0	1	0	0	2	1253.67	61314.1	357	367	TRUE
MhpJ Global proteome	J Slice Ion Trap	J Slice Ion Trap 1	ph221209_SDJ_05 (LTQ_5)	tr|Q4AAM4|Putative uncharacterized protein Tax_Id=262719 [Mycoplasma hyopneumoniae]	Q4AAM4	LudwigNR_Q110_generic_forward.fasta	117676	1	5	5	6	0.000614	0.0597	VLDFQEDLNQAR	R	N	0.997	74.8	53.9	0	0	2	0	0	2	1447.72	560086	219	230	TRUE
MhpJ Global proteome	J Slice Ion Trap	J Slice Ion Trap 1	ph221209_SDJ_05 (LTQ_5)	sp|Q4A9G1|Elongation factor Tu Tax_Id=262719 [Mycoplasma hyopneumoniae]	Q4A7K0,Q4A9G1,Q600B6	LudwigNR_Q110_generic_forward.fasta	44095.1	0.997	1	1	2	0.000205	0.0323	TTLTAAISTVLAK	K	K	0.997	104	53.7	0	0	2	0	0	2	1289.77	131308	32	44	TRUE
MhpJ Global proteome	J Slice Ion Trap	J Slice Ion Trap 1	ph221209_SDJ_05 (LTQ_5)	tr|Q4A7M7|Putative p216 surface protein Tax_Id=262722 [Mycoplasma hyopneumoniae]	Q4A7M7	LudwigNR_Q110_generic_forward.fasta	216630	0.07	0	0	0	0	0.232	DNNTNLSNYSDK	R	I	0.997	71.6	53.8	0	0	5	0	0	2	1384.6	100090	1423	1434	FALSE	Q71A35,Q4A9J2
MhpJ Global proteome	J Slice Ion Trap	J Slice Ion Trap 1	ph221209_SDJ_05 (LTQ_5)	tr|Q4A7M7|Putative p216 surface protein Tax_Id=262722 [Mycoplasma hyopneumoniae]	Q4A7M7	LudwigNR_Q110_generic_forward.fasta	216630	0.07	0	0	0	0	0.232	DQIPVDASGNISDK	K	W	0.985	57.4	53.9	0	0	1	0	0	2	1458.71	48394.2	1213	1226	FALSE	Q71A35,Q4A9J2
MhpJ Global proteome	J Slice Ion Trap	J Slice Ion Trap 1	ph221209_SDJ_05 (LTQ_5)	tr|Q4A7M7|Putative p216 surface protein Tax_Id=262722 [Mycoplasma hyopneumoniae]	Q4A7M7	LudwigNR_Q110_generic_forward.fasta	216630	0.07	0	0	0	0	0.232	DQIPVDASGNISDKWLASIPLVIHQQMLR	K	L	0.979	44.6	54.2	0	0	0	1	0	2	3245.7	70947.3	1213	1241	FALSE	Q71A35,Q4A9J2
MhpJ Global proteome	J Slice Ion Trap	J Slice Ion Trap 1	ph221209_SDJ_05 (LTQ_5)	tr|Q4A7M7|Putative p216 surface protein Tax_Id=262722 [Mycoplasma hyopneumoniae]	Q4A7M7	LudwigNR_Q110_generic_forward.fasta	216630	0.07	0	0	0	0	0.232	EGFALQALK	R	S	0.952	49.7	53.3	0	0	1	0	0	2	976.546	146633	1715	1723	FALSE	Q71A35,Q4A9J2
MhpJ Global proteome	J Slice Ion Trap	J Slice Ion Trap 1	ph221209_SDJ_05 (LTQ_5)	tr|Q4A7M7|Putative p216 surface protein Tax_Id=262722 [Mycoplasma hyopneumoniae]	Q4A7M7	LudwigNR_Q110_generic_forward.fasta	216630	0.07	0	0	0	0	0.232	FKQDFIQALGLK	G	N	0.995	63.7	53.7	0	0	3	0	0	1	1407.8	1900670	1477	1488	FALSE	Q71A35,Q4A9J2
MhpJ Global proteome	J Slice Ion Trap	J Slice Ion Trap 1	ph221209_SDJ_05 (LTQ_5)	tr|Q4A7M7|Putative p216 surface protein Tax_Id=262722 [Mycoplasma hyopneumoniae]	Q4A7M7	LudwigNR_Q110_generic_forward.fasta	216630	0.07	0	0	0	0	0.232	GTGDSNDVANLNVAPWQVK	R	T	0.997	76	54.2	0	0	3	0	0	2	1985.96	306413	1843	1861	FALSE	Q71A35,Q4A9J2
MhpJ Global proteome	J Slice Ion Trap	J Slice Ion Trap 1	ph221209_SDJ_05 (LTQ_5)	tr|Q4A7M7|Putative p216 surface protein Tax_Id=262722 [Mycoplasma hyopneumoniae]	Q4A7M7	LudwigNR_Q110_generic_forward.fasta	216630	0.07	0	0	0	0	0.232	GVNPTQGVISQLGLIDSVAFKPSIANFTSDYQSVK	R	K	0.997	98	54.1	0	0	0	2	0	2	3680.92	57339.6	36	70	FALSE	Q71A35,Q4A9J2
MhpJ Global proteome	J Slice Ion Trap	J Slice Ion Trap 1	ph221209_SDJ_05 (LTQ_5)	tr|Q4A7M7|Putative p216 surface protein Tax_Id=262722 [Mycoplasma hyopneumoniae]	Q4A7M7	LudwigNR_Q110_generic_forward.fasta	216630	0.07	0	0	0	0	0.232	GWTNIHPDQKEYPNPNQK	K	L	0.946	40.8	53.9	0	0	0	1	0	2	2166.04	40124.8	1548	1565	FALSE	Q71A35,Q4A9J2
MhpJ Global proteome	J Slice Ion Trap	J Slice Ion Trap 1	ph221209_SDJ_05 (LTQ_5)	tr|Q4A7M7|Putative p216 surface protein Tax_Id=262722 [Mycoplasma hyopneumoniae]	Q4A7M7	LudwigNR_Q110_generic_forward.fasta	216630	0.07	0	0	0	0	0.232	IIGDENEFDQNNR	K	L	0.992	61.1	54	0	0	2	0	0	2	1563.7	16770	811	823	FALSE	Q71A35,Q4A9J2
[truncated: 16,691 more rows]
