# Supplementary material for: Post-translational processing targets functionally diverse proteins in Mycoplasma hyopneumoniae
Source: Open Biol. 2016 Feb 10;6(2):150210. doi: 10.1098/rsob.150210 (PMC4772806; doi:10.1098/rsob.150210)
Supplement: Figure S2 [file rsob150210supp2.xlsx]

## Sheet: 1
Header	--------------------------------------------------------
							Legend:
Peak list format	Mascot generic						prot_hit_num		Protein hit number
Search type	MIS						prot_acc		Protein accession number
Mascot version	2.4.1						prot_desc		Fasta title/ description line
Database	LudwigNR						prot_score		Protein score
Fasta file	LudwigNR_Q412_generic_forward.fasta						prot_mass		Mass of the protein
Total sequences	20261220						prot_matches		Number of assigned peptide matches
Total residues	6993188286						prot_matches_sig		Number of assigned significant peptide matches
Sequences after taxonomy filter	20261220						prot_sequences		Number of distinct sequences
Number of queries	117						prot_sequences_sig		Number of significant distinct sequences
							prot_cover		Percentage of protein sequence covered by assigned peptide matches
Variable modifications	--------------------------------------------------------						prot_pi		Calculated pI value for the protein
							pep_query		Peptide query number
Identifier	Name	Delta	Neutral loss(es)				pep_rank		Rank of peptide match (1 - 10)
1	Deamidated (NQ)	0.984016					pep_isbold		1 = peptide is bold
2	Oxidation (M)	15.9949	0	63.9983			pep_isunique		1 = peptide is unique to protein
3	Propionamide (C)	71.0371					pep_exp_mz		Observed mass to charge ratio
							pep_exp_mr		Observed relative molecular mass
Search Parameters	--------------------------------------------------------						pep_exp_z		Observed charge state
							pep_calc_mr		Calculated relative molecular mass
Taxonomy filter	All entries						pep_delta		(Pep_calc_mr - pep_exp_mr)
Enzyme	semiTrypsin						pep_miss		Number of missed enzyme cleavage sites
Maximum Missed Cleavages	3						pep_score		Peptide match score
Fixed modifications							pep_expect		Peptide match exectation value
Variable modifications	Deamidated (NQ),Oxidation (M),Propionamide (C)						pep_res_before		Residue before identified sequence
Peptide Mass Tolerance	100						pep_seq		Peptide sequence
Peptide Mass Tolerance Units	ppm						pep_res_after		Residue after identified sequence
Fragment Mass Tolerance	0.2						pep_var_mod		Variable modifications used to get the match as comma separated string
Fragment Mass Tolerance Units	Da						pep_var_mod_pos		Position of variable modification
Mass values	Monoisotopic						pep_scan_title		Scan title from peak list
Instrument type	ESI-QUAD-TOF
Format parameters	--------------------------------------------------------
Significance threshold	0.05
Max. number of hits	0
Use MudPIT protein scoring	0
Ions score cut-off	0
Include same-set proteins	0
Include sub-set proteins	0
Include unassigned	0
Require bold red	1
Use homology threshold	0
Group protein families	0
Protein hits	--------------------------------------------------------
prot_hit_num	prot_acc	prot_desc	prot_score	prot_mass	prot_matches	prot_matches_sig	prot_sequences	prot_sequences_sig	prot_cover	prot_pi	pep_query	pep_rank	pep_isbold	pep_isunique	pep_exp_mz	pep_exp_mr	pep_exp_z	pep_calc_mr	pep_delta	pep_miss	pep_score	pep_expect	pep_res_before	pep_seq	pep_res_after	pep_var_mod	pep_var_mod_pos	pep_summed_mod_pos	pep_scan_title
1	F7B786	tr|F7B786|LOC699320 Cytokeratin-1 Tax_Id=9544 [Macaca mulatta]	504	65170	6	4	6	4	10.8	8.16	66	1	1	0	590.304	1178.59	2	1178.59	0.0014	0	65.76	0.36	K	YEELQITAGR	H				File: MhpJ47spots_1.wiff, Sample: MhpJ47spots_1 (sample number 1), Elution: 23.418 min, Period: 1, Cycle(s): 5126 (Experiment 2)
1	F7B786	tr|F7B786|LOC699320 Cytokeratin-1 Tax_Id=9544 [Macaca mulatta]	504	65170	6	4	6	4	10.8	8.16	79	1	1	0	633.322	1264.63	2	1264.63	-0.0002	0	73.5	0.064	R	TNAENEFVTIK	K				File: MhpJ47spots_1.wiff, Sample: MhpJ47spots_1 (sample number 1), Elution: 24.256 min, Period: 1, Cycle(s): 5263 (Experiment 2)
1	F7B786	tr|F7B786|LOC699320 Cytokeratin-1 Tax_Id=9544 [Macaca mulatta]	504	65170	6	4	6	4	10.8	8.16	84	4	1	0	651.86	1301.71	2	1301.71	-0.0023	0	97.18	0.00027	R	SLDLDSIIAEVK	A				File: MhpJ47spots_1.wiff, Sample: MhpJ47spots_1 (sample number 1), Elution: 27.343 min, Period: 1, Cycle(s): 5398 (Experiment 3)
1	F7B786	tr|F7B786|LOC699320 Cytokeratin-1 Tax_Id=9544 [Macaca mulatta]	504	65170	6	4	6	4	10.8	8.16	91	1	1	0	692.352	1382.69	2	1382.68	0.0061	0	101.51	0.00011	K	SLNNQFASFIDK	V				File: MhpJ47spots_1.wiff, Sample: MhpJ47spots_1 (sample number 1), Elution: 26.331 min, Period: 1, Cycle(s): 5338 (Experiment 3)
1	F7B786	tr|F7B786|LOC699320 Cytokeratin-1 Tax_Id=9544 [Macaca mulatta]	504	65170	6	4	6	4	10.8	8.16	100	1	1	0	738.38	1474.75	2	1474.74	0.0041	0	79.39	0.02	K	WELLQQVDTSTR	T				File: MhpJ47spots_1.wiff, Sample: MhpJ47spots_1 (sample number 1), Elution: 26.23 min, Period: 1, Cycle(s): 5337 (Experiment 2)
1	F7B786	tr|F7B786|LOC699320 Cytokeratin-1 Tax_Id=9544 [Macaca mulatta]	504	65170	6	4	6	4	10.8	8.16	101	1	1	0	738.393	1474.77	2	1474.78	-0.0066	0	96.43	0.00038	R	FLEQQNQVLQTK	W				File: MhpJ47spots_1.wiff, Sample: MhpJ47spots_1 (sample number 1), Elution: 22.755 min, Period: 1, Cycle(s): 5024 (Experiment 2)
2	H6VRG2	tr|H6VRG2|KRT1 Keratin 1 Tax_Id=9606 [Homo sapiens]	493	66026	6	4	6	4	10.7	8.15	66	1	0	0	590.304	1178.59	2	1178.59	0.0014	0	65.76	0.36	K	YEELQITAGR	H				File: MhpJ47spots_1.wiff, Sample: MhpJ47spots_1 (sample number 1), Elution: 23.418 min, Period: 1, Cycle(s): 5126 (Experiment 2)
2	H6VRG2	tr|H6VRG2|KRT1 Keratin 1 Tax_Id=9606 [Homo sapiens]	493	66026	6	4	6	4	10.7	8.15	79	1	0	0	633.322	1264.63	2	1264.63	-0.0002	0	73.5	0.064	R	TNAENEFVTIK	K				File: MhpJ47spots_1.wiff, Sample: MhpJ47spots_1 (sample number 1), Elution: 24.256 min, Period: 1, Cycle(s): 5263 (Experiment 2)
2	H6VRG2	tr|H6VRG2|KRT1 Keratin 1 Tax_Id=9606 [Homo sapiens]	493	66026	6	4	6	4	10.7	8.15	86	1	1	0	665.369	1328.72	2	1328.72	0.0049	0	86.84	0.0029	R	NLDLDSIIAEVK	A				File: MhpJ47spots_1.wiff, Sample: MhpJ47spots_1 (sample number 1), Elution: 27.287 min, Period: 1, Cycle(s): 5398 (Experiment 2)
2	H6VRG2	tr|H6VRG2|KRT1 Keratin 1 Tax_Id=9606 [Homo sapiens]	493	66026	6	4	6	4	10.7	8.15	91	1	0	0	692.352	1382.69	2	1382.68	0.0061	0	101.51	0.00011	K	SLNNQFASFIDK	V				File: MhpJ47spots_1.wiff, Sample: MhpJ47spots_1 (sample number 1), Elution: 26.331 min, Period: 1, Cycle(s): 5338 (Experiment 3)
2	H6VRG2	tr|H6VRG2|KRT1 Keratin 1 Tax_Id=9606 [Homo sapiens]	493	66026	6	4	6	4	10.7	8.15	100	1	0	0	738.38	1474.75	2	1474.74	0.0041	0	79.39	0.02	K	WELLQQVDTSTR	T				File: MhpJ47spots_1.wiff, Sample: MhpJ47spots_1 (sample number 1), Elution: 26.23 min, Period: 1, Cycle(s): 5337 (Experiment 2)
2	H6VRG2	tr|H6VRG2|KRT1 Keratin 1 Tax_Id=9606 [Homo sapiens]	493	66026	6	4	6	4	10.7	8.15	101	1	0	0	738.393	1474.77	2	1474.78	-0.0066	0	96.43	0.00038	R	FLEQQNQVLQTK	W				File: MhpJ47spots_1.wiff, Sample: MhpJ47spots_1 (sample number 1), Elution: 22.755 min, Period: 1, Cycle(s): 5024 (Experiment 2)
3	Q4A7A8	sp|Q4A7A8|rplL 50S ribosomal protein L7/L12 Tax_Id=262722 [Mycoplasma hyopneumoniae (strain 7448)]	356	12944	8	2	5	2	52.9	4.93	60	1	1	1	570.85	1139.68	2	1139.69	-0.0068	1	80.82	0.0051	K	KLVDAAPSVLK	E				File: MhpJ47spots_1.wiff, Sample: MhpJ47spots_1 (sample number 1), Elution: 23.96 min, Period: 1, Cycle(s): 5206 (Experiment 2)
3	Q4A7A8	sp|Q4A7A8|rplL 50S ribosomal protein L7/L12 Tax_Id=262722 [Mycoplasma hyopneumoniae (strain 7448)]	356	12944	8	2	5	2	52.9	4.93	61	1	1	1	570.85	1139.68	2	1139.69	-0.0068	1	59.3	0.72	K	KLVDAAPSVLK	E				File: MhpJ47spots_1.wiff, Sample: MhpJ47spots_1 (sample number 1), Elution: 23.79 min, Period: 1, Cycle(s): 5192 (Experiment 2)
3	Q4A7A8	sp|Q4A7A8|rplL 50S ribosomal protein L7/L12 Tax_Id=262722 [Mycoplasma hyopneumoniae (strain 7448)]	356	12944	8	2	5	2	52.9	4.93	65	3	1	1	588.321	1174.63	2	1174.63	0.0001	0	57.76	2.4	K	DLLGLSLMDAK	K				File: MhpJ47spots_1.wiff, Sample: MhpJ47spots_1 (sample number 1), Elution: 27.258 min, Period: 1, Cycle(s): 5397 (Experiment 2)
3	Q4A7A8	sp|Q4A7A8|rplL 50S ribosomal protein L7/L12 Tax_Id=262722 [Mycoplasma hyopneumoniae (strain 7448)]	356	12944	8	2	5	2	52.9	4.93	68	1	1	1	596.315	1190.62	2	1190.62	-0.0056	0	72.76	0.076	K	DLLGLSLMDAK	K	Oxidation (M)	0.00000002000.0		File: MhpJ47spots_1.wiff, Sample: MhpJ47spots_1 (sample number 1), Elution: 26.487 min, Period: 1, Cycle(s): 5341 (Experiment 2)
3	Q4A7A8	sp|Q4A7A8|rplL 50S ribosomal protein L7/L12 Tax_Id=262722 [Mycoplasma hyopneumoniae (strain 7448)]	356	12944	8	2	5	2	52.9	4.93	97	1	1	1	718.35	1434.68	2	1434.69	-0.0028	0	46.34	38	K	EAIKPEEAEEYK	A				File: MhpJ47spots_1.wiff, Sample: MhpJ47spots_1 (sample number 1), Elution: 19.59 min, Period: 1, Cycle(s): 4372 (Experiment 2)
3	Q4A7A8	sp|Q4A7A8|rplL 50S ribosomal protein L7/L12 Tax_Id=262722 [Mycoplasma hyopneumoniae (strain 7448)]	356	12944	8	2	5	2	52.9	4.93	98	1	1	1	718.35	1434.68	2	1434.69	-0.0028	0	63.59	0.71	K	EAIKPEEAEEYK	A				File: MhpJ47spots_1.wiff, Sample: MhpJ47spots_1 (sample number 1), Elution: 19.76 min, Period: 1, Cycle(s): 4402 (Experiment 2)
3	Q4A7A8	sp|Q4A7A8|rplL 50S ribosomal protein L7/L12 Tax_Id=262722 [Mycoplasma hyopneumoniae (strain 7448)]	356	12944	8	2	5	2	52.9	4.93	112	2	1	1	806.425	1610.84	2	1610.82	0.0135	1	40.97	130	K	EQFIESLKEMTIK	E	Oxidation (M)	0.0000000002000.0		File: MhpJ47spots_1.wiff, Sample: MhpJ47spots_1 (sample number 1), Elution: 25.545 min, Period: 1, Cycle(s): 5327 (Experiment 3)
3	Q4A7A8	sp|Q4A7A8|rplL 50S ribosomal protein L7/L12 Tax_Id=262722 [Mycoplasma hyopneumoniae (strain 7448)]	356	12944	8	2	5	2	52.9	4.93	114	1	1	1	820.45	1638.89	2	1638.88	0.0026	0	99.39	0.00018	D	PSAVAVAATPVATEEVK	T				File: MhpJ47spots_1.wiff, Sample: MhpJ47spots_1 (sample number 1), Elution: 23.296 min, Period: 1, Cycle(s): 5107 (Experiment 2)
4	H9H598	tr|H9H598|LOC718942 Uncharacterized protein (Fragment) Tax_Id=9544 [Macaca mulatta]	240	31614	3	2	3	2	11.8		66	1	0	0	590.304	1178.59	2	1178.59	0.0014	0	65.76	0.36	K	YEELQITAGR	H				File: MhpJ47spots_1.wiff, Sample: MhpJ47spots_1 (sample number 1), Elution: 23.418 min, Period: 1, Cycle(s): 5126 (Experiment 2)
4	H9H598	tr|H9H598|LOC718942 Uncharacterized protein (Fragment) Tax_Id=9544 [Macaca mulatta]	240	31614	3	2	3	2	11.8		86	1	0	0	665.369	1328.72	2	1328.72	0.0049	0	86.84	0.0029	R	NLDLDSIIAEVK	A				File: MhpJ47spots_1.wiff, Sample: MhpJ47spots_1 (sample number 1), Elution: 27.287 min, Period: 1, Cycle(s): 5398 (Experiment 2)
4	H9H598	tr|H9H598|LOC718942 Uncharacterized protein (Fragment) Tax_Id=9544 [Macaca mulatta]	240	31614	3	2	3	2	11.8		93	1	1	1	704.361	1406.71	2	1406.7	0.0028	0	89.04	0.002	K	ADTLTDEINFLR	A				File: MhpJ47spots_1.wiff, Sample: MhpJ47spots_1 (sample number 1), Elution: 26.731 min, Period: 1, Cycle(s): 5349 (Experiment 2)
5	P00761	sp|P00761|Trypsin Tax_Id=9823 [Sus scrofa]	129	24394	4	0	2	0	12.1	7	14	2	1	1	421.757	841.499	2	841.502	-0.0027	0	55.88	1.6	R	VATVSLPR	S				File: MhpJ47spots_1.wiff, Sample: MhpJ47spots_1 (sample number 1), Elution: 22.701 min, Period: 1, Cycle(s): 5020 (Experiment 2)
5	P00761	sp|P00761|Trypsin Tax_Id=9823 [Sus scrofa]	129	24394	4	0	2	0	12.1	7	15	1	1	1	421.757	841.499	2	841.502	-0.0027	0	55.65	1.7	R	VATVSLPR	S				File: MhpJ47spots_1.wiff, Sample: MhpJ47spots_1 (sample number 1), Elution: 22.519 min, Period: 1, Cycle(s): 4998 (Experiment 2)
5	P00761	sp|P00761|Trypsin Tax_Id=9823 [Sus scrofa]	129	24394	4	0	2	0	12.1	7	16	1	1	1	421.761	841.507	2	841.502	0.005	0	55.5	1.7	R	VATVSLPR	S				File: MhpJ47spots_1.wiff, Sample: MhpJ47spots_1 (sample number 1), Elution: 22.348 min, Period: 1, Cycle(s): 4968 (Experiment 2)
5	P00761	sp|P00761|Trypsin Tax_Id=9823 [Sus scrofa]	129	24394	4	0	2	0	12.1	7	117	1	1	1	1106.05	2210.09	2	2210.1	-0.0053	0	75.87	0.06	R	LGEHNIDVLEGNEQFINAAK	I				File: MhpJ47spots_1.wiff, Sample: MhpJ47spots_1 (sample number 1), Elution: 25.895 min, Period: 1, Cycle(s): 5332 (Experiment 3)

## Sheet: 2
Protein hits	--------------------------------------------------------
prot_hit_num	prot_acc	prot_desc	prot_score	prot_mass	prot_matches	prot_matches_sig	prot_sequences	prot_sequences_sig	prot_cover	prot_pi	pep_query	pep_rank	pep_isbold	pep_isunique	pep_exp_mz	pep_exp_mr	pep_exp_z	pep_calc_mr	pep_delta	pep_miss	pep_score	pep_expect	pep_res_before	pep_seq	pep_res_after	pep_var_mod	pep_var_mod_pos	pep_summed_mod_pos	pep_scan_title
1	Q5ZZS0	sp|Q5ZZS0|rplL 50S ribosomal protein L7/L12 Tax_Id=295358 [Mycoplasma hyopneumoniae (strain 232)]	571	12978	12	4	8	4	62.8	4.93	71	1	1	1	570.85	1139.68	2	1139.69	-0.0068	1	78.14	0.0094	K	KLVDAAPSVLK	E				File: MhpJ47spots_2.wiff, Sample: MhpJ47spots_2 (sample number 1), Elution: 24.309 to 24.447 min, Period: 1, Cycle(s): 5177 (Experiment 2), 5174 (Experiment 4)
1	Q5ZZS0	sp|Q5ZZS0|rplL 50S ribosomal protein L7/L12 Tax_Id=295358 [Mycoplasma hyopneumoniae (strain 232)]	571	12978	12	4	8	4	62.8	4.93	79	3	1	1	588.318	1174.62	2	1174.63	-0.0045	0	60.47	1.3	K	DLLGLSLMDAK	K				File: MhpJ47spots_2.wiff, Sample: MhpJ47spots_2 (sample number 1), Elution: 27.685 min, Period: 1, Cycle(s): 5386 (Experiment 2)
1	Q5ZZS0	sp|Q5ZZS0|rplL 50S ribosomal protein L7/L12 Tax_Id=295358 [Mycoplasma hyopneumoniae (strain 232)]	571	12978	12	4	8	4	62.8	4.93	81	1	1	1	590.797	1179.58	2	1179.58	-0.0052	0	42.33	76	K	EVMEFVDALK	E				File: MhpJ47spots_2.wiff, Sample: MhpJ47spots_2 (sample number 1), Elution: 27.058 min, Period: 1, Cycle(s): 5285 (Experiment 3)
1	Q5ZZS0	sp|Q5ZZS0|rplL 50S ribosomal protein L7/L12 Tax_Id=295358 [Mycoplasma hyopneumoniae (strain 232)]	571	12978	12	4	8	4	62.8	4.93	83	2	1	1	596.315	1190.62	2	1190.62	-0.0056	0	50.34	13	K	DLLGLSLMDAK	K	Oxidation (M)	0.00000002000.0		File: MhpJ47spots_2.wiff, Sample: MhpJ47spots_2 (sample number 1), Elution: 27.746 min, Period: 1, Cycle(s): 5393 (Experiment 2)
1	Q5ZZS0	sp|Q5ZZS0|rplL 50S ribosomal protein L7/L12 Tax_Id=295358 [Mycoplasma hyopneumoniae (strain 232)]	571	12978	12	4	8	4	62.8	4.93	84	1	1	1	596.318	1190.62	2	1190.62	-0.001	0	72.99	0.072	K	DLLGLSLMDAK	K	Oxidation (M)	0.00000002000.0		File: MhpJ47spots_2.wiff, Sample: MhpJ47spots_2 (sample number 1), Elution: 26.814 to 27.012 min, Period: 1, Cycle(s): 5281, 5285 (Experiment 2)
1	Q5ZZS0	sp|Q5ZZS0|rplL 50S ribosomal protein L7/L12 Tax_Id=295358 [Mycoplasma hyopneumoniae (strain 232)]	571	12978	12	4	8	4	62.8	4.93	105	1	1	1	660.361	1318.71	2	1318.72	-0.0082	1	105.6	4e-05	K	DLLGLSLMDAKK	L	Oxidation (M)	0.000000020000.0		File: MhpJ47spots_2.wiff, Sample: MhpJ47spots_2 (sample number 1), Elution: 26.523 min, Period: 1, Cycle(s): 5276 (Experiment 3)
1	Q5ZZS0	sp|Q5ZZS0|rplL 50S ribosomal protein L7/L12 Tax_Id=295358 [Mycoplasma hyopneumoniae (strain 232)]	571	12978	12	4	8	4	62.8	4.93	114	1	1	1	718.35	1434.68	2	1434.69	-0.0028	0	58.35	2.4	K	EAIKPEEAEEYK	A				File: MhpJ47spots_2.wiff, Sample: MhpJ47spots_2 (sample number 1), Elution: 20.275 to 20.461 min, Period: 1, Cycle(s): 4498, 4509 (Experiment 2)
1	Q5ZZS0	sp|Q5ZZS0|rplL 50S ribosomal protein L7/L12 Tax_Id=295358 [Mycoplasma hyopneumoniae (strain 232)]	571	12978	12	4	8	4	62.8	4.93	132	1	1	1	806.417	1610.82	2	1610.82	-0.0027	1	75.51	0.048	K	EQFIESLKEMTIK	E	Oxidation (M)	0.0000000002000.0		File: MhpJ47spots_2.wiff, Sample: MhpJ47spots_2 (sample number 1), Elution: 25.869 min, Period: 1, Cycle(s): 5267 (Experiment 2)
1	Q5ZZS0	sp|Q5ZZS0|rplL 50S ribosomal protein L7/L12 Tax_Id=295358 [Mycoplasma hyopneumoniae (strain 232)]	571	12978	12	4	8	4	62.8	4.93	134	1	1	1	817.919	1633.82	2	1633.82	0.0029	1	61.82	1.2	K	EAIKPEEAEEYKAK	L				File: MhpJ47spots_2.wiff, Sample: MhpJ47spots_2 (sample number 1), Elution: 20.034 min, Period: 1, Cycle(s): 4460 (Experiment 2)
1	Q5ZZS0	sp|Q5ZZS0|rplL 50S ribosomal protein L7/L12 Tax_Id=295358 [Mycoplasma hyopneumoniae (strain 232)]	571	12978	12	4	8	4	62.8	4.93	135	1	1	1	817.921	1633.83	2	1633.82	0.0083	1	55.46	5.2	K	EAIKPEEAEEYKAK	L				File: MhpJ47spots_2.wiff, Sample: MhpJ47spots_2 (sample number 1), Elution: 19.862 min, Period: 1, Cycle(s): 4430 (Experiment 2)
1	Q5ZZS0	sp|Q5ZZS0|rplL 50S ribosomal protein L7/L12 Tax_Id=295358 [Mycoplasma hyopneumoniae (strain 232)]	571	12978	12	4	8	4	62.8	4.93	136	1	1	1	820.447	1638.88	2	1638.88	-0.0028	0	70.06	0.16	D	PSAVAVAATPVATEEVK	T				File: MhpJ47spots_2.wiff, Sample: MhpJ47spots_2 (sample number 1), Elution: 23.79 min, Period: 1, Cycle(s): 5108 (Experiment 2)
1	Q5ZZS0	sp|Q5ZZS0|rplL 50S ribosomal protein L7/L12 Tax_Id=295358 [Mycoplasma hyopneumoniae (strain 232)]	571	12978	12	4	8	4	62.8	4.93	137	1	1	1	820.447	1638.88	2	1638.88	-0.0028	0	79.17	0.02	D	PSAVAVAATPVATEEVK	T				File: MhpJ47spots_2.wiff, Sample: MhpJ47spots_2 (sample number 1), Elution: 23.957 min, Period: 1, Cycle(s): 5129 (Experiment 2)
2	F1SRS2	tr|F1SRS2|Ssc.41697 Uncharacterized protein Tax_Id=9823 [Sus scrofa]	99	25879	4	0	2	0	7.3	6.85	23	4	1	1	421.757	841.499	2	841.502	-0.0027	0	51.13	4.9	R	VATVSLPR	S				File: MhpJ47spots_2.wiff, Sample: MhpJ47spots_2 (sample number 1), Elution: 23.362 min, Period: 1, Cycle(s): 5042 (Experiment 2)
2	F1SRS2	tr|F1SRS2|Ssc.41697 Uncharacterized protein Tax_Id=9823 [Sus scrofa]	99	25879	4	0	2	0	7.3	6.85	24	2	1	1	421.757	841.499	2	841.502	-0.0027	0	55.63	1.7	R	VATVSLPR	S				File: MhpJ47spots_2.wiff, Sample: MhpJ47spots_2 (sample number 1), Elution: 23.195 min, Period: 1, Cycle(s): 5015 (Experiment 2)
2	F1SRS2	tr|F1SRS2|Ssc.41697 Uncharacterized protein Tax_Id=9823 [Sus scrofa]	99	25879	4	0	2	0	7.3	6.85	25	1	1	1	421.757	841.499	2	841.502	-0.0027	0	55.68	1.7	R	VATVSLPR	S				File: MhpJ47spots_2.wiff, Sample: MhpJ47spots_2 (sample number 1), Elution: 23.024 min, Period: 1, Cycle(s): 4993 (Experiment 2)
2	F1SRS2	tr|F1SRS2|Ssc.41697 Uncharacterized protein Tax_Id=9823 [Sus scrofa]	99	25879	4	0	2	0	7.3	6.85	58	3	1	1	523.284	1044.55	2	1044.56	-0.0024	0	44.89	44	K	LSSPATLNSR	V				File: MhpJ47spots_2.wiff, Sample: MhpJ47spots_2 (sample number 1), Elution: 20.172 min, Period: 1, Cycle(s): 4483 (Experiment 2)
3	Q72JR6	sp|Q72JR6|ileS Isoleucine--tRNA ligase Tax_Id=262724 [Thermus thermophilus (strain HB27 / ATCC BAA-163 / DSM 7039)]	76	119317	1	1	1	1	1.1	5.87	75	1	1	1	577.841	1153.67	2	1153.71	-0.0386	1	77.7	0.013	R	KLLGEGTPVLK	T				File: MhpJ47spots_2.wiff, Sample: MhpJ47spots_2 (sample number 1), Elution: 24.397 min, Period: 1, Cycle(s): 5175 (Experiment 4)

## Sheet: 3
Protein hits	--------------------------------------------------------
prot_hit_num	prot_acc	prot_desc	prot_score	prot_mass	prot_matches	prot_matches_sig	prot_sequences	prot_sequences_sig	prot_cover	prot_pi	pep_query	pep_rank	pep_isbold	pep_isunique	pep_exp_mz	pep_exp_mr	pep_exp_z	pep_calc_mr	pep_delta	pep_miss	pep_score	pep_expect	pep_res_before	pep_seq	pep_res_after	pep_var_mod	pep_var_mod_pos	pep_summed_mod_pos	pep_scan_title
1	Q5ZZS0	sp|Q5ZZS0|rplL 50S ribosomal protein L7/L12 Tax_Id=295358 [Mycoplasma hyopneumoniae (strain 232)]	1042	12978	22	3	16	3	73.6	4.93	42	1	1	1	482.261	962.507	2	962.511	-0.0038	0	72.18	0.077	L	LGLSLMDAK	K	Oxidation (M)	0.000002000.0		File: MhpJ47spots_3.wiff, Sample: MhpJ47spots_3 (sample number 1), Elution: 26.885 min, Period: 1, Cycle(s): 5096 (Experiment 2)
1	Q5ZZS0	sp|Q5ZZS0|rplL 50S ribosomal protein L7/L12 Tax_Id=295358 [Mycoplasma hyopneumoniae (strain 232)]	1042	12978	22	3	16	3	73.6	4.93	55	1	1	1	506.804	1011.59	2	1011.6	-0.0031	0	54.29	2.4	K	LVDAAPSVLK	E				File: MhpJ47spots_3.wiff, Sample: MhpJ47spots_3 (sample number 1), Elution: 23.962 to 24.561 min, Period: 1, Cycle(s): 5023, 5030 (Experiment 2), 5019, 5029, 5033 (Experiment 3)
1	Q5ZZS0	sp|Q5ZZS0|rplL 50S ribosomal protein L7/L12 Tax_Id=295358 [Mycoplasma hyopneumoniae (strain 232)]	1042	12978	22	3	16	3	73.6	4.93	61	1	1	1	522.78	1043.54	2	1043.55	-0.0051	0	57.67	2.3	K	LVAAGAEVSID	-				File: MhpJ47spots_3.wiff, Sample: MhpJ47spots_3 (sample number 1), Elution: 24.579 min, Period: 1, Cycle(s): 5033 (Experiment 4)
1	Q5ZZS0	sp|Q5ZZS0|rplL 50S ribosomal protein L7/L12 Tax_Id=295358 [Mycoplasma hyopneumoniae (strain 232)]	1042	12978	22	3	16	3	73.6	4.93	62	1	1	1	522.784	1043.55	2	1043.55	0.0035	0	72.54	0.072	K	LVAAGAEVSID	-				File: MhpJ47spots_3.wiff, Sample: MhpJ47spots_3 (sample number 1), Elution: 24.685 to 24.854 min, Period: 1, Cycle(s): 5048, 5059 (Experiment 2)
1	Q5ZZS0	sp|Q5ZZS0|rplL 50S ribosomal protein L7/L12 Tax_Id=295358 [Mycoplasma hyopneumoniae (strain 232)]	1042	12978	22	3	16	3	73.6	4.93	80	1	1	1	570.85	1139.68	2	1139.69	-0.0068	1	77.94	0.0098	K	KLVDAAPSVLK	E				File: MhpJ47spots_3.wiff, Sample: MhpJ47spots_3 (sample number 1), Elution: 24.11 to 24.516 min, Period: 1, Cycle(s): 5029, 5033 (Experiment 2), 5021 (Experiment 3)
1	Q5ZZS0	sp|Q5ZZS0|rplL 50S ribosomal protein L7/L12 Tax_Id=295358 [Mycoplasma hyopneumoniae (strain 232)]	1042	12978	22	3	16	3	73.6	4.93	81	1	1	1	570.852	1139.69	2	1139.69	-0.0022	1	64.79	0.19	K	KLVDAAPSVLK	E				File: MhpJ47spots_3.wiff, Sample: MhpJ47spots_3 (sample number 1), Elution: 24.749 to 24.924 min, Period: 1, Cycle(s): 5048, 5059 (Experiment 3)
1	Q5ZZS0	sp|Q5ZZS0|rplL 50S ribosomal protein L7/L12 Tax_Id=295358 [Mycoplasma hyopneumoniae (strain 232)]	1042	12978	22	3	16	3	73.6	4.93	96	1	1	1	588.321	1174.63	2	1174.63	0.0001	0	67.67	0.24	K	DLLGLSLMDAK	K				File: MhpJ47spots_3.wiff, Sample: MhpJ47spots_3 (sample number 1), Elution: 27.665 to 27.832 min, Period: 1, Cycle(s): 5114 (Experiment 2), 5110 (Experiment 3)
1	Q5ZZS0	sp|Q5ZZS0|rplL 50S ribosomal protein L7/L12 Tax_Id=295358 [Mycoplasma hyopneumoniae (strain 232)]	1042	12978	22	3	16	3	73.6	4.93	98	1	1	1	590.797	1179.58	2	1179.58	-0.0052	0	53.07	6.4	K	EVMEFVDALK	E				File: MhpJ47spots_3.wiff, Sample: MhpJ47spots_3 (sample number 1), Elution: 27.009 min, Period: 1, Cycle(s): 5098 (Experiment 2)
1	Q5ZZS0	sp|Q5ZZS0|rplL 50S ribosomal protein L7/L12 Tax_Id=295358 [Mycoplasma hyopneumoniae (strain 232)]	1042	12978	22	3	16	3	73.6	4.93	102	1	1	1	596.32	1190.63	2	1190.62	0.0037	0	56.51	3.2	K	DLLGLSLMDAK	K	Oxidation (M)	0.00000002000.0		File: MhpJ47spots_3.wiff, Sample: MhpJ47spots_3 (sample number 1), Elution: 28.04 min, Period: 1, Cycle(s): 5138 (Experiment 2)
1	Q5ZZS0	sp|Q5ZZS0|rplL 50S ribosomal protein L7/L12 Tax_Id=295358 [Mycoplasma hyopneumoniae (strain 232)]	1042	12978	22	3	16	3	73.6	4.93	131	1	1	1	668.869	1335.72	2	1335.73	-0.005	1	84.26	0.0052	K	ITKEQFIESLK	E	Deamidated (NQ)	0.00001000000.0		File: MhpJ47spots_3.wiff, Sample: MhpJ47spots_3 (sample number 1), Elution: 25.878 min, Period: 1, Cycle(s): 5074 (Experiment 4)
1	Q5ZZS0	sp|Q5ZZS0|rplL 50S ribosomal protein L7/L12 Tax_Id=295358 [Mycoplasma hyopneumoniae (strain 232)]	1042	12978	22	3	16	3	73.6	4.93	143	1	1	1	718.347	1434.68	2	1434.69	-0.0078	0	53.76	6.8	K	EAIKPEEAEEYK	A				File: MhpJ47spots_3.wiff, Sample: MhpJ47spots_3 (sample number 1), Elution: 20.708 min, Period: 1, Cycle(s): 4550 (Experiment 2)
1	Q5ZZS0	sp|Q5ZZS0|rplL 50S ribosomal protein L7/L12 Tax_Id=295358 [Mycoplasma hyopneumoniae (strain 232)]	1042	12978	22	3	16	3	73.6	4.93	144	1	1	1	718.352	1434.69	2	1434.69	0.0023	0	72.03	0.1	K	EAIKPEEAEEYK	A				File: MhpJ47spots_3.wiff, Sample: MhpJ47spots_3 (sample number 1), Elution: 20.361 to 20.54 min, Period: 1, Cycle(s): 4533, 4537 (Experiment 2)
1	Q5ZZS0	sp|Q5ZZS0|rplL 50S ribosomal protein L7/L12 Tax_Id=295358 [Mycoplasma hyopneumoniae (strain 232)]	1042	12978	22	3	16	3	73.6	4.93	151	1	1	1	728.412	1454.81	2	1454.8	0.012	0	66.02	0.32	S	AVAVAATPVATEEVK	T				File: MhpJ47spots_3.wiff, Sample: MhpJ47spots_3 (sample number 1), Elution: 22.777 min, Period: 1, Cycle(s): 4931 (Experiment 2)
1	Q5ZZS0	sp|Q5ZZS0|rplL 50S ribosomal protein L7/L12 Tax_Id=295358 [Mycoplasma hyopneumoniae (strain 232)]	1042	12978	22	3	16	3	73.6	4.93	169	1	1	1	801.37	1600.72	2	1600.73	-0.0082	1	58.79	2.2	K	EVMEFVDALKEEF	G	Oxidation (M)	0.0020000000000.0		File: MhpJ47spots_3.wiff, Sample: MhpJ47spots_3 (sample number 1), Elution: 27.827 min, Period: 1, Cycle(s): 5113 (Experiment 4)
1	Q5ZZS0	sp|Q5ZZS0|rplL 50S ribosomal protein L7/L12 Tax_Id=295358 [Mycoplasma hyopneumoniae (strain 232)]	1042	12978	22	3	16	3	73.6	4.93	173	1	1	1	820.442	1638.87	2	1638.88	-0.0136	0	78.98	0.021	D	PSAVAVAATPVATEEVK	T				File: MhpJ47spots_3.wiff, Sample: MhpJ47spots_3 (sample number 1), Elution: 23.804 to 24.041 min, Period: 1, Cycle(s): 5014, 5021 (Experiment 2)
1	Q5ZZS0	sp|Q5ZZS0|rplL 50S ribosomal protein L7/L12 Tax_Id=295358 [Mycoplasma hyopneumoniae (strain 232)]	1042	12978	22	3	16	3	73.6	4.93	183	1	1	1	936.934	1871.85	2	1871.85	0.0033	1	60.8	1.6	K	EVMEFVDALKEEFGVD	P	Oxidation (M)	0.0020000000000000.0		File: MhpJ47spots_3.wiff, Sample: MhpJ47spots_3 (sample number 1), Elution: 28.507 min, Period: 1, Cycle(s): 5173 (Experiment 2)
1	Q5ZZS0	sp|Q5ZZS0|rplL 50S ribosomal protein L7/L12 Tax_Id=295358 [Mycoplasma hyopneumoniae (strain 232)]	1042	12978	22	3	16	3	73.6	4.93	184	1	1	1	936.94	1871.86	2	1871.85	0.0149	1	64.24	0.74	K	EVMEFVDALKEEFGVD	P	Oxidation (M)	0.0020000000000000.0		File: MhpJ47spots_3.wiff, Sample: MhpJ47spots_3 (sample number 1), Elution: 28.361 min, Period: 1, Cycle(s): 5146 (Experiment 3)
1	Q5ZZS0	sp|Q5ZZS0|rplL 50S ribosomal protein L7/L12 Tax_Id=295358 [Mycoplasma hyopneumoniae (strain 232)]	1042	12978	22	3	16	3	73.6	4.93	185	1	1	1	956.001	1909.99	2	1910	-0.0131	0	59.23	2.4	F	GVDPSAVAVAATPVATEEVK	T				File: MhpJ47spots_3.wiff, Sample: MhpJ47spots_3 (sample number 1), Elution: 25.164 min, Period: 1, Cycle(s): 5064 (Experiment 2)
1	Q5ZZS0	sp|Q5ZZS0|rplL 50S ribosomal protein L7/L12 Tax_Id=295358 [Mycoplasma hyopneumoniae (strain 232)]	1042	12978	22	3	16	3	73.6	4.93	190	1	1	1	1028.97	2055.94	2	2055.93	0.0008	1	66.5	0.46	K	EVMEFVDALKEEFGVDPS	A	Oxidation (M)	0.002000000000000000.0		File: MhpJ47spots_3.wiff, Sample: MhpJ47spots_3 (sample number 1), Elution: 28.114 min, Period: 1, Cycle(s): 5139 (Experiment 3)
1	Q5ZZS0	sp|Q5ZZS0|rplL 50S ribosomal protein L7/L12 Tax_Id=295358 [Mycoplasma hyopneumoniae (strain 232)]	1042	12978	22	3	16	3	73.6	4.93	201	1	1	1	1158.57	2315.13	2	2315.15	-0.0192	0	47.51	42	K	EEFGVDPSAVAVAATPVATEEVK	T				File: MhpJ47spots_3.wiff, Sample: MhpJ47spots_3 (sample number 1), Elution: 26.187 to 26.549 min, Period: 1, Cycle(s): 5089 (Experiment 2), 5081 (Experiment 3)
1	Q5ZZS0	sp|Q5ZZS0|rplL 50S ribosomal protein L7/L12 Tax_Id=295358 [Mycoplasma hyopneumoniae (strain 232)]	1042	12978	22	3	16	3	73.6	4.93	213	1	1	1	1159.91	3476.7	3	3476.73	-0.0316	1	52.92	15	K	EVMEFVDALKEEFGVDPSAVAVAATPVATEEVK	T				File: MhpJ47spots_3.wiff, Sample: MhpJ47spots_3 (sample number 1), Elution: 28.967 min, Period: 1, Cycle(s): 5254 (Experiment 2)
1	Q5ZZS0	sp|Q5ZZS0|rplL 50S ribosomal protein L7/L12 Tax_Id=295358 [Mycoplasma hyopneumoniae (strain 232)]	1042	12978	22	3	16	3	73.6	4.93	214	1	1	1	1165.25	3492.74	3	3492.72	0.0138	1	50.95	24	K	EVMEFVDALKEEFGVDPSAVAVAATPVATEEVK	T	Oxidation (M)	0.002000000000000000000000000000000.0		File: MhpJ47spots_3.wiff, Sample: MhpJ47spots_3 (sample number 1), Elution: 28.08 to 28.279 min, Period: 1, Cycle(s): 5139, 5143 (Experiment 2)
2	P00761	sp|P00761|Trypsin Tax_Id=9823 [Sus scrofa]	489	24394	12	2	8	2	30.3	7	23	1	1	1	421.755	841.495	2	841.502	-0.0066	0	55.83	1.7	R	VATVSLPR	S				File: MhpJ47spots_3.wiff, Sample: MhpJ47spots_3 (sample number 1), Elution: 23.8 min, Period: 1, Cycle(s): 5013 (Experiment 4)
2	P00761	sp|P00761|Trypsin Tax_Id=9823 [Sus scrofa]	489	24394	12	2	8	2	30.3	7	24	1	1	1	421.755	841.495	2	841.502	-0.0066	0	53.43	3	R	VATVSLPR	S				File: MhpJ47spots_3.wiff, Sample: MhpJ47spots_3 (sample number 1), Elution: 22.961 min, Period: 1, Cycle(s): 4964 (Experiment 2)
2	P00761	sp|P00761|Trypsin Tax_Id=9823 [Sus scrofa]	489	24394	12	2	8	2	30.3	7	25	2	1	1	421.757	841.499	2	841.502	-0.0027	0	55.33	1.9	R	VATVSLPR	S				File: MhpJ47spots_3.wiff, Sample: MhpJ47spots_3 (sample number 1), Elution: 23.162 to 23.608 min, Period: 1, Cycle(s): 4977, 4985 (Experiment 2), 4992 (Experiment 4)
2	P00761	sp|P00761|Trypsin Tax_Id=9823 [Sus scrofa]	489	24394	12	2	8	2	30.3	7	63	2	1	1	523.284	1044.55	2	1044.56	-0.0024	0	43.29	63	K	LSSPATLNSR	V				File: MhpJ47spots_3.wiff, Sample: MhpJ47spots_3 (sample number 1), Elution: 20.222 min, Period: 1, Cycle(s): 4510 (Experiment 2)
2	P00761	sp|P00761|Trypsin Tax_Id=9823 [Sus scrofa]	489	24394	12	2	8	2	30.3	7	64	1	1	1	523.284	1044.55	2	1044.56	-0.0024	0	65.8	0.36	K	LSSPATLNSR	V				File: MhpJ47spots_3.wiff, Sample: MhpJ47spots_3 (sample number 1), Elution: 20.399 min, Period: 1, Cycle(s): 4534 (Experiment 2)
2	P00761	sp|P00761|Trypsin Tax_Id=9823 [Sus scrofa]	489	24394	12	2	8	2	30.3	7	122	1	1	1	629.327	1256.64	2	1256.65	-0.0112	0	80.01	0.014	Y	VNWIQQTIAAN	-				File: MhpJ47spots_3.wiff, Sample: MhpJ47spots_3 (sample number 1), Elution: 26.651 min, Period: 1, Cycle(s): 5091 (Experiment 2)
2	P00761	sp|P00761|Trypsin Tax_Id=9823 [Sus scrofa]	489	24394	12	2	8	2	30.3	7	140	1	1	1	710.867	1419.72	2	1419.71	0.0051	0	63.85	0.67	N	YVNWIQQTIAAN	-				File: MhpJ47spots_3.wiff, Sample: MhpJ47spots_3 (sample number 1), Elution: 27.148 to 27.518 min, Period: 1, Cycle(s): 5101 (Experiment 2), 5107 (Experiment 3)
2	P00761	sp|P00761|Trypsin Tax_Id=9823 [Sus scrofa]	489	24394	12	2	8	2	30.3	7	187	1	1	1	970.97	1939.93	2	1939.93	-0.0016	0	49.29	24	R	LGEHNIDVLEGNEQFIN	A				File: MhpJ47spots_3.wiff, Sample: MhpJ47spots_3 (sample number 1), Elution: 26.221 min, Period: 1, Cycle(s): 5082 (Experiment 4)
2	P00761	sp|P00761|Trypsin Tax_Id=9823 [Sus scrofa]	489	24394	12	2	8	2	30.3	7	191	1	1	1	1042	2081.99	2	2082	-0.0073	0	68.66	0.3	R	LGEHNIDVLEGNEQFINAA	K				File: MhpJ47spots_3.wiff, Sample: MhpJ47spots_3 (sample number 1), Elution: 26.437 min, Period: 1, Cycle(s): 5086 (Experiment 3)
2	P00761	sp|P00761|Trypsin Tax_Id=9823 [Sus scrofa]	489	24394	12	2	8	2	30.3	7	192	1	1	1	1106.05	2210.09	2	2210.1	-0.0053	0	82.66	0.012	R	LGEHNIDVLEGNEQFINAAK	I				File: MhpJ47spots_3.wiff, Sample: MhpJ47spots_3 (sample number 1), Elution: 26.136 min, Period: 1, Cycle(s): 5080 (Experiment 2)
2	P00761	sp|P00761|Trypsin Tax_Id=9823 [Sus scrofa]	489	24394	12	2	8	2	30.3	7	197	1	1	1	1142.09	2282.16	2	2282.17	-0.0096	0	30.62	2000	K	IITHPNFNGNTLDNDIMLIK	L				File: MhpJ47spots_3.wiff, Sample: MhpJ47spots_3 (sample number 1), Elution: 27.133 min, Period: 1, Cycle(s): 5100 (Experiment 3)
2	P00761	sp|P00761|Trypsin Tax_Id=9823 [Sus scrofa]	489	24394	12	2	8	2	30.3	7	198	1	1	1	571.803	2283.18	4	2283.16	0.0239	0	29.58	2500	K	IITHPNFNGNTLDNDIMLIK	L	Deamidated (NQ)	0.00000100000000000000.0		File: MhpJ47spots_3.wiff, Sample: MhpJ47spots_3 (sample number 1), Elution: 27.193 min, Period: 1, Cycle(s): 5101 (Experiment 4)
3	F6Q4P8	tr|F6Q4P8|LOC100400059 Uncharacterized protein Tax_Id=9483 [Callithrix jacchus]	248	65650	3	3	3	3	5.4	7.63	123	1	1	0	633.32	1264.62	2	1264.63	-0.005	0	82.89	0.0074	R	TNAENEFVTIK	K				File: MhpJ47spots_3.wiff, Sample: MhpJ47spots_3 (sample number 1), Elution: 24.771 min, Period: 1, Cycle(s): 5049 (Experiment 2)
3	F6Q4P8	tr|F6Q4P8|LOC100400059 Uncharacterized protein Tax_Id=9483 [Callithrix jacchus]	248	65650	3	3	3	3	5.4	7.63	126	1	1	1	651.86	1301.71	2	1301.71	-0.0023	0	90.32	0.0013	R	SLDLDSIIAEVK	A				File: MhpJ47spots_3.wiff, Sample: MhpJ47spots_3 (sample number 1), Elution: 27.785 min, Period: 1, Cycle(s): 5113 (Experiment 2)
3	F6Q4P8	tr|F6Q4P8|LOC100400059 Uncharacterized protein Tax_Id=9483 [Callithrix jacchus]	248	65650	3	3	3	3	5.4	7.63	155	1	1	0	738.39	1474.77	2	1474.78	-0.0117	0	77.84	0.027	R	FLEQQNQVLQTK	W				File: MhpJ47spots_3.wiff, Sample: MhpJ47spots_3 (sample number 1), Elution: 23.456 min, Period: 1, Cycle(s): 4990 (Experiment 2)
4	F8WW87	tr|F8WW87|rplL 50S ribosomal protein L7/L12 Tax_Id=742767 [Dysgonomonas mossii DSM 22836]	95	12915	3	0	2	0	8.8	4.74	54	7	1	1	506.802	1011.59	2	1011.56	0.029	0	47.57	12	D	LVDAAPGELK	K				File: MhpJ47spots_3.wiff, Sample: MhpJ47spots_3 (sample number 1), Elution: 24.767 to 24.943 min, Period: 1, Cycle(s): 5048, 5059 (Experiment 4)
4	F8WW87	tr|F8WW87|rplL 50S ribosomal protein L7/L12 Tax_Id=742767 [Dysgonomonas mossii DSM 22836]	95	12915	3	0	2	0	8.8	4.74	55	9	0	1	506.804	1011.59	2	1011.56	0.0333	0	41.32	47	D	LVDAAPGELK	K				File: MhpJ47spots_3.wiff, Sample: MhpJ47spots_3 (sample number 1), Elution: 23.962 to 24.561 min, Period: 1, Cycle(s): 5023, 5030 (Experiment 2), 5019, 5029, 5033 (Experiment 3)
4	F8WW87	tr|F8WW87|rplL 50S ribosomal protein L7/L12 Tax_Id=742767 [Dysgonomonas mossii DSM 22836]	95	12915	3	0	2	0	8.8	4.74	83	1	1	1	570.856	1139.7	2	1139.65	0.0432	1	48.11	8	D	LVDAAPGELKK	G				File: MhpJ47spots_3.wiff, Sample: MhpJ47spots_3 (sample number 1), Elution: 23.001 min, Period: 1, Cycle(s): 4965 (Experiment 2)
5	Q4A8P2	sp|Q4A8P2|rpmB 50S ribosomal protein L28 Tax_Id=262722 [Mycoplasma hyopneumoniae (strain 7448)]	88	7249	1	1	1	1	17.2	12.32	130	1	1	1	666.393	1330.77	2	1330.76	0.0105	0	89.3	0.0013	K	FNLNLQQITLK	T				File: MhpJ47spots_3.wiff, Sample: MhpJ47spots_3 (sample number 1), Elution: 27.041 min, Period: 1, Cycle(s): 5099 (Experiment 2)
6	D3Y298	tr|D3Y298|try Trypsinogen (Fragment) Tax_Id=7741 [Branchiostoma belcheri]	81	21254	1	1	1	1	5.7		128	1	1	1	658.875	1315.74	2	1315.72	0.0196	1	82.31	0.0077	R	TLDNDIMLIRL	S				File: MhpJ47spots_3.wiff, Sample: MhpJ47spots_3 (sample number 1), Elution: 28.274 min, Period: 1, Cycle(s): 5142 (Experiment 4)
7	Q601V7	sp|Q601V7|rpsP 30S ribosomal protein S16 Tax_Id=295358 [Mycoplasma hyopneumoniae (strain 232)]	75	10348	1	1	1	1	13.8		168	1	1	1	785.898	1569.78	2	1569.78	-0.0022	0	75.06	0.054	R	FIEALGYYNPQQK	F				File: MhpJ47spots_3.wiff, Sample: MhpJ47spots_3 (sample number 1), Elution: 26.069 min, Period: 1, Cycle(s): 5078 (Experiment 3)

## Sheet: 4
Protein hits	--------------------------------------------------------
prot_hit_num	prot_acc	prot_desc	prot_score	prot_mass	prot_matches	prot_matches_sig	prot_sequences	prot_sequences_sig	prot_cover	prot_pi	pep_query	pep_rank	pep_isbold	pep_isunique	pep_exp_mz	pep_exp_mr	pep_exp_z	pep_calc_mr	pep_delta	pep_miss	pep_score	pep_expect	pep_res_before	pep_seq	pep_res_after	pep_var_mod	pep_var_mod_pos	pep_summed_mod_pos	pep_scan_title
1	Q5ZZS0	sp|Q5ZZS0|rplL 50S ribosomal protein L7/L12 Tax_Id=295358 [Mycoplasma hyopneumoniae (strain 232)]	858	12978	21	5	12	5	67.8	4.93	34	1	1	1	482.261	962.507	2	962.511	-0.0038	0	62.92	0.65	L	LGLSLMDAK	K	Oxidation (M)	0.000002000.0		File: MhpJ47spots_4.wiff, Sample: MhpJ47spots_4 (sample number 1), Elution: 26.566 min, Period: 1, Cycle(s): 5129 (Experiment 4)
1	Q5ZZS0	sp|Q5ZZS0|rplL 50S ribosomal protein L7/L12 Tax_Id=295358 [Mycoplasma hyopneumoniae (strain 232)]	858	12978	21	5	12	5	67.8	4.93	45	3	1	1	506.81	1011.61	2	1011.6	0.0097	0	52.75	3	K	LVDAAPSVLK	E				File: MhpJ47spots_4.wiff, Sample: MhpJ47spots_4 (sample number 1), Elution: 23.578 to 23.994 min, Period: 1, Cycle(s): 5000, 5009, 5013 (Experiment 2)
1	Q5ZZS0	sp|Q5ZZS0|rplL 50S ribosomal protein L7/L12 Tax_Id=295358 [Mycoplasma hyopneumoniae (strain 232)]	858	12978	21	5	12	5	67.8	4.93	69	1	1	1	570.852	1139.69	2	1139.69	-0.0022	1	89.15	0.00071	K	KLVDAAPSVLK	E				File: MhpJ47spots_4.wiff, Sample: MhpJ47spots_4 (sample number 1), Elution: 23.719 to 24.043 min, Period: 1, Cycle(s): 5011, 5016 (Experiment 2), 5007 (Experiment 3)
1	Q5ZZS0	sp|Q5ZZS0|rplL 50S ribosomal protein L7/L12 Tax_Id=295358 [Mycoplasma hyopneumoniae (strain 232)]	858	12978	21	5	12	5	67.8	4.93	70	1	1	1	570.856	1139.7	2	1139.69	0.0068	1	62.23	0.31	K	KLVDAAPSVLK	E				File: MhpJ47spots_4.wiff, Sample: MhpJ47spots_4 (sample number 1), Elution: 24.229 min, Period: 1, Cycle(s): 5049 (Experiment 2)
1	Q5ZZS0	sp|Q5ZZS0|rplL 50S ribosomal protein L7/L12 Tax_Id=295358 [Mycoplasma hyopneumoniae (strain 232)]	858	12978	21	5	12	5	67.8	4.93	71	1	1	1	570.859	1139.7	2	1139.69	0.0113	1	58.53	0.69	K	KLVDAAPSVLK	E				File: MhpJ47spots_4.wiff, Sample: MhpJ47spots_4 (sample number 1), Elution: 23.376 min, Period: 1, Cycle(s): 4971 (Experiment 2)
1	Q5ZZS0	sp|Q5ZZS0|rplL 50S ribosomal protein L7/L12 Tax_Id=295358 [Mycoplasma hyopneumoniae (strain 232)]	858	12978	21	5	12	5	67.8	4.93	82	1	1	1	588.325	1174.64	2	1174.63	0.0093	0	67.22	0.26	K	DLLGLSLMDAK	K				File: MhpJ47spots_4.wiff, Sample: MhpJ47spots_4 (sample number 1), Elution: 27.266 to 27.459 min, Period: 1, Cycle(s): 5176, 5184 (Experiment 2)
1	Q5ZZS0	sp|Q5ZZS0|rplL 50S ribosomal protein L7/L12 Tax_Id=295358 [Mycoplasma hyopneumoniae (strain 232)]	858	12978	21	5	12	5	67.8	4.93	85	1	1	1	590.797	1179.58	2	1179.58	-0.0052	0	65.54	0.36	K	EVMEFVDALK	E				File: MhpJ47spots_4.wiff, Sample: MhpJ47spots_4 (sample number 1), Elution: 26.652 min, Period: 1, Cycle(s): 5131 (Experiment 2)
1	Q5ZZS0	sp|Q5ZZS0|rplL 50S ribosomal protein L7/L12 Tax_Id=295358 [Mycoplasma hyopneumoniae (strain 232)]	858	12978	21	5	12	5	67.8	4.93	87	5	1	1	596.315	1190.62	2	1190.62	-0.0056	0	46.97	29	K	DLLGLSLMDAK	K	Oxidation (M)	0.00000002000.0		File: MhpJ47spots_4.wiff, Sample: MhpJ47spots_4 (sample number 1), Elution: 27.11 min, Period: 1, Cycle(s): 5151 (Experiment 2)
1	Q5ZZS0	sp|Q5ZZS0|rplL 50S ribosomal protein L7/L12 Tax_Id=295358 [Mycoplasma hyopneumoniae (strain 232)]	858	12978	21	5	12	5	67.8	4.93	88	1	1	1	596.315	1190.62	2	1190.62	-0.0056	0	57.96	2.3	K	DLLGLSLMDAK	K	Oxidation (M)	0.00000002000.0		File: MhpJ47spots_4.wiff, Sample: MhpJ47spots_4 (sample number 1), Elution: 27.29 min, Period: 1, Cycle(s): 5177 (Experiment 2)
1	Q5ZZS0	sp|Q5ZZS0|rplL 50S ribosomal protein L7/L12 Tax_Id=295358 [Mycoplasma hyopneumoniae (strain 232)]	858	12978	21	5	12	5	67.8	4.93	89	1	1	1	596.32	1190.63	2	1190.62	0.0037	0	69.56	0.16	K	DLLGLSLMDAK	K	Oxidation (M)	0.00000002000.0		File: MhpJ47spots_4.wiff, Sample: MhpJ47spots_4 (sample number 1), Elution: 26.419 to 26.892 min, Period: 1, Cycle(s): 5129, 5132, 5135 (Experiment 2), 5128 (Experiment 3), 5126 (Experiment 4)
1	Q5ZZS0	sp|Q5ZZS0|rplL 50S ribosomal protein L7/L12 Tax_Id=295358 [Mycoplasma hyopneumoniae (strain 232)]	858	12978	21	5	12	5	67.8	4.93	91	6	1	1	598.801	1195.59	2	1195.58	0.0087	0	31.18	950	K	EVMEFVDALK	E	Oxidation (M)	0.0020000000.0		File: MhpJ47spots_4.wiff, Sample: MhpJ47spots_4 (sample number 1), Elution: 25.574 to 26.404 min, Period: 1, Cycle(s): 5116 (Experiment 2), 5126 (Experiment 3)
1	Q5ZZS0	sp|Q5ZZS0|rplL 50S ribosomal protein L7/L12 Tax_Id=295358 [Mycoplasma hyopneumoniae (strain 232)]	858	12978	21	5	12	5	67.8	4.93	111	1	1	1	652.365	1302.72	2	1302.72	-0.0054	1	66.09	0.34	K	DLLGLSLMDAKK	L				File: MhpJ47spots_4.wiff, Sample: MhpJ47spots_4 (sample number 1), Elution: 26.851 min, Period: 1, Cycle(s): 5134 (Experiment 2)
1	Q5ZZS0	sp|Q5ZZS0|rplL 50S ribosomal protein L7/L12 Tax_Id=295358 [Mycoplasma hyopneumoniae (strain 232)]	858	12978	21	5	12	5	67.8	4.93	112	1	1	1	660.366	1318.72	2	1318.72	0.0016	1	84.71	0.0048	K	DLLGLSLMDAKK	L	Oxidation (M)	0.000000020000.0		File: MhpJ47spots_4.wiff, Sample: MhpJ47spots_4 (sample number 1), Elution: 26.13 min, Period: 1, Cycle(s): 5123 (Experiment 2)
1	Q5ZZS0	sp|Q5ZZS0|rplL 50S ribosomal protein L7/L12 Tax_Id=295358 [Mycoplasma hyopneumoniae (strain 232)]	858	12978	21	5	12	5	67.8	4.93	114	1	1	1	668.871	1335.73	2	1335.73	-0.0001	1	71.18	0.1	K	ITKEQFIESLK	E	Deamidated (NQ)	0.00001000000.0		File: MhpJ47spots_4.wiff, Sample: MhpJ47spots_4 (sample number 1), Elution: 25.479 min, Period: 1, Cycle(s): 5114 (Experiment 3)
1	Q5ZZS0	sp|Q5ZZS0|rplL 50S ribosomal protein L7/L12 Tax_Id=295358 [Mycoplasma hyopneumoniae (strain 232)]	858	12978	21	5	12	5	67.8	4.93	123	1	1	1	718.345	1434.67	2	1434.69	-0.0129	0	65.56	0.45	K	EAIKPEEAEEYK	A				File: MhpJ47spots_4.wiff, Sample: MhpJ47spots_4 (sample number 1), Elution: 19.7 min, Period: 1, Cycle(s): 4359 (Experiment 2)
1	Q5ZZS0	sp|Q5ZZS0|rplL 50S ribosomal protein L7/L12 Tax_Id=295358 [Mycoplasma hyopneumoniae (strain 232)]	858	12978	21	5	12	5	67.8	4.93	124	1	1	1	718.35	1434.68	2	1434.69	-0.0028	0	65.38	0.47	K	EAIKPEEAEEYK	A				File: MhpJ47spots_4.wiff, Sample: MhpJ47spots_4 (sample number 1), Elution: 19.881 min, Period: 1, Cycle(s): 4371 (Experiment 2)
1	Q5ZZS0	sp|Q5ZZS0|rplL 50S ribosomal protein L7/L12 Tax_Id=295358 [Mycoplasma hyopneumoniae (strain 232)]	858	12978	21	5	12	5	67.8	4.93	136	1	1	1	759.427	1516.84	2	1516.85	-0.0144	1	78.84	0.019	K	VVKDLLGLSLMDAK	K	Oxidation (M)	0.00000000002000.0		File: MhpJ47spots_4.wiff, Sample: MhpJ47spots_4 (sample number 1), Elution: 26.423 min, Period: 1, Cycle(s): 5127 (Experiment 2)
1	Q5ZZS0	sp|Q5ZZS0|rplL 50S ribosomal protein L7/L12 Tax_Id=295358 [Mycoplasma hyopneumoniae (strain 232)]	858	12978	21	5	12	5	67.8	4.93	141	1	1	1	806.42	1610.83	2	1610.82	0.0027	1	86.43	0.0039	K	EQFIESLKEMTIK	E	Oxidation (M)	0.0000000002000.0		File: MhpJ47spots_4.wiff, Sample: MhpJ47spots_4 (sample number 1), Elution: 25.416 min, Period: 1, Cycle(s): 5113 (Experiment 2)
1	Q5ZZS0	sp|Q5ZZS0|rplL 50S ribosomal protein L7/L12 Tax_Id=295358 [Mycoplasma hyopneumoniae (strain 232)]	858	12978	21	5	12	5	67.8	4.93	144	1	1	1	817.916	1633.82	2	1633.82	-0.0025	1	55.26	5.5	K	EAIKPEEAEEYKAK	L				File: MhpJ47spots_4.wiff, Sample: MhpJ47spots_4 (sample number 1), Elution: 19.296 to 19.478 min, Period: 1, Cycle(s): 4311, 4320 (Experiment 2)
1	Q5ZZS0	sp|Q5ZZS0|rplL 50S ribosomal protein L7/L12 Tax_Id=295358 [Mycoplasma hyopneumoniae (strain 232)]	858	12978	21	5	12	5	67.8	4.93	145	1	1	1	820.442	1638.87	2	1638.88	-0.0136	0	81.3	0.012	D	PSAVAVAATPVATEEVK	T				File: MhpJ47spots_4.wiff, Sample: MhpJ47spots_4 (sample number 1), Elution: 23.416 min, Period: 1, Cycle(s): 4972 (Experiment 2)
1	Q5ZZS0	sp|Q5ZZS0|rplL 50S ribosomal protein L7/L12 Tax_Id=295358 [Mycoplasma hyopneumoniae (strain 232)]	858	12978	21	5	12	5	67.8	4.93	146	1	1	1	820.447	1638.88	2	1638.88	-0.0028	0	70.56	0.14	D	PSAVAVAATPVATEEVK	T				File: MhpJ47spots_4.wiff, Sample: MhpJ47spots_4 (sample number 1), Elution: 23.228 min, Period: 1, Cycle(s): 4954 (Experiment 2)
2	F1SRS2	tr|F1SRS2|Ssc.41697 Uncharacterized protein Tax_Id=9823 [Sus scrofa]	111	25879	4	0	2	0	7.3	6.85	18	2	1	1	421.757	841.499	2	841.502	-0.0027	0	55.72	1.7	R	VATVSLPR	S				File: MhpJ47spots_4.wiff, Sample: MhpJ47spots_4 (sample number 1), Elution: 22.379 min, Period: 1, Cycle(s): 4837 (Experiment 2)
2	F1SRS2	tr|F1SRS2|Ssc.41697 Uncharacterized protein Tax_Id=9823 [Sus scrofa]	111	25879	4	0	2	0	7.3	6.85	19	1	1	1	421.757	841.499	2	841.502	-0.0027	0	57.55	1.1	R	VATVSLPR	S				File: MhpJ47spots_4.wiff, Sample: MhpJ47spots_4 (sample number 1), Elution: 22.72 min, Period: 1, Cycle(s): 4886 (Experiment 2)
2	F1SRS2	tr|F1SRS2|Ssc.41697 Uncharacterized protein Tax_Id=9823 [Sus scrofa]	111	25879	4	0	2	0	7.3	6.85	20	1	1	1	421.757	841.499	2	841.502	-0.0027	0	55.65	1.7	R	VATVSLPR	S				File: MhpJ47spots_4.wiff, Sample: MhpJ47spots_4 (sample number 1), Elution: 22.549 min, Period: 1, Cycle(s): 4859 (Experiment 2)
2	F1SRS2	tr|F1SRS2|Ssc.41697 Uncharacterized protein Tax_Id=9823 [Sus scrofa]	111	25879	4	0	2	0	7.3	6.85	52	1	1	1	523.286	1044.56	2	1044.56	0.0019	0	55.55	3.7	K	LSSPATLNSR	V				File: MhpJ47spots_4.wiff, Sample: MhpJ47spots_4 (sample number 1), Elution: 19.661 min, Period: 1, Cycle(s): 4358 (Experiment 2)
3	F8WW87	tr|F8WW87|rplL 50S ribosomal protein L7/L12 Tax_Id=742767 [Dysgonomonas mossii DSM 22836]	100	12915	3	0	2	0	8.8	4.74	45	6	0	1	506.81	1011.61	2	1011.56	0.046	0	47.14	11	D	LVDAAPGELK	K				File: MhpJ47spots_4.wiff, Sample: MhpJ47spots_4 (sample number 1), Elution: 23.578 to 23.994 min, Period: 1, Cycle(s): 5000, 5009, 5013 (Experiment 2)
3	F8WW87	tr|F8WW87|rplL 50S ribosomal protein L7/L12 Tax_Id=742767 [Dysgonomonas mossii DSM 22836]	100	12915	3	0	2	0	8.8	4.74	67	1	1	1	570.847	1139.68	2	1139.65	0.0251	1	54.05	2.5	D	LVDAAPGELKK	G				File: MhpJ47spots_4.wiff, Sample: MhpJ47spots_4 (sample number 1), Elution: 22.339 min, Period: 1, Cycle(s): 4836 (Experiment 2)
3	F8WW87	tr|F8WW87|rplL 50S ribosomal protein L7/L12 Tax_Id=742767 [Dysgonomonas mossii DSM 22836]	100	12915	3	0	2	0	8.8	4.74	68	2	1	1	570.85	1139.68	2	1139.65	0.0296	1	45.03	19	D	LVDAAPGELKK	G				File: MhpJ47spots_4.wiff, Sample: MhpJ47spots_4 (sample number 1), Elution: 22.51 min, Period: 1, Cycle(s): 4858 (Experiment 2)
4	D0A990	tr|D0A990|TbgDal_XI13600 Putative uncharacterized protein Tax_Id=679716 [Trypanosoma brucei gambiense (strain MHOM/CI/86/DAL972)]	72	23452	1	0	1	0	5	10.13	94	1	1	1	601.813	1201.61	2	1201.63	-0.0191	1	72.36	0.086	T	QLVDSNRQLK	E	2 Deamidated (NQ)	0.0000010100.0		File: MhpJ47spots_4.wiff, Sample: MhpJ47spots_4 (sample number 1), Elution: 23.855 min, Period: 1, Cycle(s): 5010 (Experiment 3)

## Sheet: 5
Protein hits	--------------------------------------------------------
prot_hit_num	prot_acc	prot_desc	prot_score	prot_mass	prot_matches	prot_matches_sig	prot_sequences	prot_sequences_sig	prot_cover	prot_pi	pep_query	pep_rank	pep_isbold	pep_isunique	pep_exp_mz	pep_exp_mr	pep_exp_z	pep_calc_mr	pep_delta	pep_miss	pep_score	pep_expect	pep_res_before	pep_seq	pep_res_after	pep_var_mod	pep_var_mod_pos	pep_summed_mod_pos	pep_scan_title
1	Q4A9W3	tr|Q4A9W3|sgaA PTS system, IIA component Tax_Id=262719 [Mycoplasma hyopneumoniae (strain J / ATCC 25934 / NCTC 10110)]	505	17493	7	3	7	3	45.9	4.84	36	1	1	1	487.793	973.572	2	973.581	-0.0086	0	48.92	13	M	SVNLLTSLK	E				File: MhpJ47spots_6.wiff, Sample: MhpJ47spots_6 (sample number 1), Elution: 26.095 to 26.315 min, Period: 1, Cycle(s): 5366, 5369 (Experiment 4)
1	Q4A9W3	tr|Q4A9W3|sgaA PTS system, IIA component Tax_Id=262719 [Mycoplasma hyopneumoniae (strain J / ATCC 25934 / NCTC 10110)]	505	17493	7	3	7	3	45.9	4.84	46	1	1	1	509.763	1017.51	2	1017.51	-0.002	0	49.76	15	K	GLISTEYVH	A				File: MhpJ47spots_6.wiff, Sample: MhpJ47spots_6 (sample number 1), Elution: 24.405 min, Period: 1, Cycle(s): 5292 (Experiment 2)
1	Q4A9W3	tr|Q4A9W3|sgaA PTS system, IIA component Tax_Id=262719 [Mycoplasma hyopneumoniae (strain J / ATCC 25934 / NCTC 10110)]	505	17493	7	3	7	3	45.9	4.84	55	1	1	1	537.312	1072.61	2	1072.6	0.0075	0	67.59	0.2	K	EEIISLLEK	V				File: MhpJ47spots_6.wiff, Sample: MhpJ47spots_6 (sample number 1), Elution: 26.503 to 26.742 min, Period: 1, Cycle(s): 5382 (Experiment 2), 5385 (Experiment 3)
1	Q4A9W3	tr|Q4A9W3|sgaA PTS system, IIA component Tax_Id=262719 [Mycoplasma hyopneumoniae (strain J / ATCC 25934 / NCTC 10110)]	505	17493	7	3	7	3	45.9	4.84	58	3	1	1	544.297	1086.58	2	1086.57	0.0049	0	52	8.3	K	ISCQPLLDK	G	Propionamide (C)	0.003000000.0		File: MhpJ47spots_6.wiff, Sample: MhpJ47spots_6 (sample number 1), Elution: 22.415 to 22.624 min, Period: 1, Cycle(s): 4976, 4980 (Experiment 2)
1	Q4A9W3	tr|Q4A9W3|sgaA PTS system, IIA component Tax_Id=262719 [Mycoplasma hyopneumoniae (strain J / ATCC 25934 / NCTC 10110)]	505	17493	7	3	7	3	45.9	4.84	94	1	1	1	709.885	1417.76	2	1417.75	0.0109	0	108.62	2.2e-05	Q	IVAAFEDVANIEK	I				File: MhpJ47spots_6.wiff, Sample: MhpJ47spots_6 (sample number 1), Elution: 26.148 min, Period: 1, Cycle(s): 5367 (Experiment 3)
1	Q4A9W3	tr|Q4A9W3|sgaA PTS system, IIA component Tax_Id=262719 [Mycoplasma hyopneumoniae (strain J / ATCC 25934 / NCTC 10110)]	505	17493	7	3	7	3	45.9	4.84	104	1	1	1	801.439	1600.86	2	1600.87	-0.0029	1	99.35	0.00019	K	NAQSKEEIISLLEK	V				File: MhpJ47spots_6.wiff, Sample: MhpJ47spots_6 (sample number 1), Elution: 26.249 to 26.32 min, Period: 1, Cycle(s): 5369-5370 (Experiment 2)
1	Q4A9W3	tr|Q4A9W3|sgaA PTS system, IIA component Tax_Id=262719 [Mycoplasma hyopneumoniae (strain J / ATCC 25934 / NCTC 10110)]	505	17493	7	3	7	3	45.9	4.84	109	1	1	1	1073.52	2145.03	2	2145.03	0.0011	0	82.52	0.013	K	ENDSILINQTASNWQDAVK	I				File: MhpJ47spots_6.wiff, Sample: MhpJ47spots_6 (sample number 1), Elution: 25.895 min, Period: 1, Cycle(s): 5364 (Experiment 2)
2	Q4AAG5	sp|Q4AAG5|rpsK 30S ribosomal protein S11 Tax_Id=262719 [Mycoplasma hyopneumoniae (strain J / ATCC 25934 / NCTC 10110)]	178	14610	2	2	2	2	20.9	11	93	1	1	1	707.44	1412.87	2	1412.86	0.0056	0	94.23	0.00026	K	QIITSGLNILLTK	D				File: MhpJ47spots_6.wiff, Sample: MhpJ47spots_6 (sample number 1), Elution: 27.241 min, Period: 1, Cycle(s): 5434 (Experiment 2)
2	Q4AAG5	sp|Q4AAG5|rpsK 30S ribosomal protein S11 Tax_Id=262719 [Mycoplasma hyopneumoniae (strain J / ATCC 25934 / NCTC 10110)]	178	14610	2	2	2	2	20.9	11	95	1	1	1	711.88	1421.75	2	1421.75	-0.0062	0	86.04	0.0038	K	TAYAATLATAAAAQK	A				File: MhpJ47spots_6.wiff, Sample: MhpJ47spots_6 (sample number 1), Elution: 23.896 min, Period: 1, Cycle(s): 5203 (Experiment 2)
3	F1SRS2	tr|F1SRS2|Ssc.41697 Uncharacterized protein Tax_Id=9823 [Sus scrofa]	110	25879	3	0	2	0	7.3	6.85	20	2	1	1	421.757	841.499	2	841.502	-0.0027	0	52.72	3.4	R	VATVSLPR	S				File: MhpJ47spots_6.wiff, Sample: MhpJ47spots_6 (sample number 1), Elution: 22.173 min, Period: 1, Cycle(s): 4940 (Experiment 2)
3	F1SRS2	tr|F1SRS2|Ssc.41697 Uncharacterized protein Tax_Id=9823 [Sus scrofa]	110	25879	3	0	2	0	7.3	6.85	21	1	1	1	421.759	841.503	2	841.502	0.0011	0	55.7	1.7	R	VATVSLPR	S				File: MhpJ47spots_6.wiff, Sample: MhpJ47spots_6 (sample number 1), Elution: 22.343 min, Period: 1, Cycle(s): 4962 (Experiment 2)
3	F1SRS2	tr|F1SRS2|Ssc.41697 Uncharacterized protein Tax_Id=9823 [Sus scrofa]	110	25879	3	0	2	0	7.3	6.85	49	1	1	1	523.284	1044.55	2	1044.56	-0.0024	0	56.38	3.1	K	LSSPATLNSR	V				File: MhpJ47spots_6.wiff, Sample: MhpJ47spots_6 (sample number 1), Elution: 19.152 min, Period: 1, Cycle(s): 4284 (Experiment 2)
4	Q4A7A8	sp|Q4A7A8|rplL 50S ribosomal protein L7/L12 Tax_Id=262722 [Mycoplasma hyopneumoniae (strain 7448)]	79	12944	1	1	1	1	9.1	4.93	75	1	1	1	596.318	1190.62	2	1190.62	-0.001	0	79.66	0.016	K	DLLGLSLMDAK	K	Oxidation (M)	0.00000002000.0		File: MhpJ47spots_6.wiff, Sample: MhpJ47spots_6 (sample number 1), Elution: 26.498 min, Period: 1, Cycle(s): 5381 (Experiment 3)
5	Q4AAF1	sp|Q4AAF1|rplX 50S ribosomal protein L24 Tax_Id=262719 [Mycoplasma hyopneumoniae (strain J / ATCC 25934 / NCTC 10110)]	73	11545	1	0	1	0	15.9	10.54	108	1	1	1	917.004	1831.99	2	1831.99	-0.0003	0	74.48	0.064	K	NTSGEIITFEAPILLSK	L				File: MhpJ47spots_6.wiff, Sample: MhpJ47spots_6 (sample number 1), Elution: 27.48 min, Period: 1, Cycle(s): 5456 (Experiment 3)

## Sheet: 6
Protein hits	--------------------------------------------------------
prot_hit_num	prot_acc	prot_desc	prot_score	prot_mass	prot_matches	prot_matches_sig	prot_sequences	prot_sequences_sig	prot_cover	prot_pi	pep_query	pep_rank	pep_isbold	pep_isunique	pep_exp_mz	pep_exp_mr	pep_exp_z	pep_calc_mr	pep_delta	pep_miss	pep_score	pep_expect	pep_res_before	pep_seq	pep_res_after	pep_var_mod	pep_var_mod_pos	pep_summed_mod_pos	pep_scan_title
1	Q4A9W3	tr|Q4A9W3|sgaA PTS system, IIA component Tax_Id=262719 [Mycoplasma hyopneumoniae (strain J / ATCC 25934 / NCTC 10110)]	321	17493	6	1	5	1	32.1	4.84	29	1	1	1	487.798	973.581	2	973.581	-0.0002	0	66.16	0.22	M	SVNLLTSLK	E				File: MhpJ47spots_5.wiff, Sample: MhpJ47spots_5 (sample number 1), Elution: 26.188 min, Period: 1, Cycle(s): 5449 (Experiment 2)
1	Q4A9W3	tr|Q4A9W3|sgaA PTS system, IIA component Tax_Id=262719 [Mycoplasma hyopneumoniae (strain J / ATCC 25934 / NCTC 10110)]	321	17493	6	1	5	1	32.1	4.84	45	2	1	1	537.307	1072.6	2	1072.6	-0.0012	0	40.57	110	K	EEIISLLEK	V				File: MhpJ47spots_5.wiff, Sample: MhpJ47spots_5 (sample number 1), Elution: 26.634 min, Period: 1, Cycle(s): 5464 (Experiment 2)
1	Q4A9W3	tr|Q4A9W3|sgaA PTS system, IIA component Tax_Id=262719 [Mycoplasma hyopneumoniae (strain J / ATCC 25934 / NCTC 10110)]	321	17493	6	1	5	1	32.1	4.84	47	2	1	1	544.286	1086.56	2	1086.57	-0.0172	0	48.75	18	K	ISCQPLLDK	G	Propionamide (C)	0.003000000.0		File: MhpJ47spots_5.wiff, Sample: MhpJ47spots_5 (sample number 1), Elution: 22.334 min, Period: 1, Cycle(s): 4970 (Experiment 2)
1	Q4A9W3	tr|Q4A9W3|sgaA PTS system, IIA component Tax_Id=262719 [Mycoplasma hyopneumoniae (strain J / ATCC 25934 / NCTC 10110)]	321	17493	6	1	5	1	32.1	4.84	48	1	1	1	544.293	1086.57	2	1086.57	-0.004	0	50.71	11	K	ISCQPLLDK	G	Propionamide (C)	0.003000000.0		File: MhpJ47spots_5.wiff, Sample: MhpJ47spots_5 (sample number 1), Elution: 22.504 min, Period: 1, Cycle(s): 4992 (Experiment 2)
1	Q4A9W3	tr|Q4A9W3|sgaA PTS system, IIA component Tax_Id=262719 [Mycoplasma hyopneumoniae (strain J / ATCC 25934 / NCTC 10110)]	321	17493	6	1	5	1	32.1	4.84	86	1	1	1	801.445	1600.88	2	1600.87	0.0078	1	92.26	0.00094	K	NAQSKEEIISLLEK	V				File: MhpJ47spots_5.wiff, Sample: MhpJ47spots_5 (sample number 1), Elution: 26.36 min, Period: 1, Cycle(s): 5452 (Experiment 2)
1	Q4A9W3	tr|Q4A9W3|sgaA PTS system, IIA component Tax_Id=262719 [Mycoplasma hyopneumoniae (strain J / ATCC 25934 / NCTC 10110)]	321	17493	6	1	5	1	32.1	4.84	87	1	1	1	1073.53	2145.04	2	2145.03	0.0073	0	73.29	0.11	K	ENDSILINQTASNWQDAVK	I				File: MhpJ47spots_5.wiff, Sample: MhpJ47spots_5 (sample number 1), Elution: 26.078 min, Period: 1, Cycle(s): 5447 (Experiment 3)
2	Q4AAG5	sp|Q4AAG5|rpsK 30S ribosomal protein S11 Tax_Id=262719 [Mycoplasma hyopneumoniae (strain J / ATCC 25934 / NCTC 10110)]	81	14610	1	1	1	1	11.2	11	77	1	1	1	711.885	1421.76	2	1421.75	0.004	0	83.02	0.0075	K	TAYAATLATAAAAQK	A				File: MhpJ47spots_5.wiff, Sample: MhpJ47spots_5 (sample number 1), Elution: 23.818 min, Period: 1, Cycle(s): 5244 (Experiment 2)
3	Q4A7A8	sp|Q4A7A8|rplL 50S ribosomal protein L7/L12 Tax_Id=262722 [Mycoplasma hyopneumoniae (strain 7448)]	73	12944	3	0	1	0	9.1	4.93	57	1	1	1	588.321	1174.63	2	1174.63	0.0001	0	58.09	2.2	K	DLLGLSLMDAK	K				File: MhpJ47spots_5.wiff, Sample: MhpJ47spots_5 (sample number 1), Elution: 27.486 min, Period: 1, Cycle(s): 5605 (Experiment 2)
3	Q4A7A8	sp|Q4A7A8|rplL 50S ribosomal protein L7/L12 Tax_Id=262722 [Mycoplasma hyopneumoniae (strain 7448)]	73	12944	3	0	1	0	9.1	4.93	58	1	1	1	596.315	1190.62	2	1190.62	-0.0056	0	73.55	0.064	K	DLLGLSLMDAK	K	Oxidation (M)	0.00000002000.0		File: MhpJ47spots_5.wiff, Sample: MhpJ47spots_5 (sample number 1), Elution: 26.53 min, Period: 1, Cycle(s): 5457 (Experiment 2)
3	Q4A7A8	sp|Q4A7A8|rplL 50S ribosomal protein L7/L12 Tax_Id=262722 [Mycoplasma hyopneumoniae (strain 7448)]	73	12944	3	0	1	0	9.1	4.93	59	2	1	1	596.32	1190.63	2	1190.62	0.0037	0	62.94	0.72	K	DLLGLSLMDAK	K	Oxidation (M)	0.00000002000.0		File: MhpJ47spots_5.wiff, Sample: MhpJ47spots_5 (sample number 1), Elution: 26.701 min, Period: 1, Cycle(s): 5474 (Experiment 2)

## Sheet: 7
Protein hits	--------------------------------------------------------
prot_hit_num	prot_acc	prot_desc	prot_score	prot_mass	prot_matches	prot_matches_sig	prot_sequences	prot_sequences_sig	prot_cover	prot_pi	pep_query	pep_rank	pep_isbold	pep_isunique	pep_exp_mz	pep_exp_mr	pep_exp_z	pep_calc_mr	pep_delta	pep_miss	pep_score	pep_expect	pep_res_before	pep_seq	pep_res_after	pep_var_mod	pep_var_mod_pos	pep_summed_mod_pos	pep_scan_title
1	Q4AAG5	sp|Q4AAG5|rpsK 30S ribosomal protein S11 Tax_Id=262719 [Mycoplasma hyopneumoniae (strain J / ATCC 25934 / NCTC 10110)]	184	14610	2	2	2	2	20.9	11	67	1	1	1	707.438	1412.86	2	1412.86	0.0005	0	85.87	0.0019	K	QIITSGLNILLTK	D				File: MhpJ47spots_7.wiff, Sample: MhpJ47spots_7 (sample number 1), Elution: 26.946 min, Period: 1, Cycle(s): 5475 (Experiment 2)
1	Q4AAG5	sp|Q4AAG5|rpsK 30S ribosomal protein S11 Tax_Id=262719 [Mycoplasma hyopneumoniae (strain J / ATCC 25934 / NCTC 10110)]	184	14610	2	2	2	2	20.9	11	68	1	1	1	711.882	1421.75	2	1421.75	-0.0011	0	100.39	0.00014	K	TAYAATLATAAAAQK	A				File: MhpJ47spots_7.wiff, Sample: MhpJ47spots_7 (sample number 1), Elution: 23.353 min, Period: 1, Cycle(s): 5146 (Experiment 2)
2	Q4AAF1	sp|Q4AAF1|rplX 50S ribosomal protein L24 Tax_Id=262719 [Mycoplasma hyopneumoniae (strain J / ATCC 25934 / NCTC 10110)]	179	11545	3	1	3	1	27.1	10.54	46	1	1	1	569.846	1137.68	2	1137.68	0.0007	0	54.82	2	K	QGAVLELIPAK	K				File: MhpJ47spots_7.wiff, Sample: MhpJ47spots_7 (sample number 1), Elution: 25.708 min, Period: 1, Cycle(s): 5378 (Experiment 4)
2	Q4AAF1	sp|Q4AAF1|rplX 50S ribosomal protein L24 Tax_Id=262719 [Mycoplasma hyopneumoniae (strain J / ATCC 25934 / NCTC 10110)]	179	11545	3	1	3	1	27.1	10.54	58	4	1	1	633.889	1265.76	2	1265.77	-0.0064	1	32.65	330	K	QGAVLELIPAKK	A				File: MhpJ47spots_7.wiff, Sample: MhpJ47spots_7 (sample number 1), Elution: 25.16 min, Period: 1, Cycle(s): 5371 (Experiment 4)
2	Q4AAF1	sp|Q4AAF1|rplX 50S ribosomal protein L24 Tax_Id=262719 [Mycoplasma hyopneumoniae (strain J / ATCC 25934 / NCTC 10110)]	179	11545	3	1	3	1	27.1	10.54	80	1	1	1	917.004	1831.99	2	1831.99	-0.0003	0	94.87	0.00058	K	NTSGEIITFEAPILLSK	L				File: MhpJ47spots_7.wiff, Sample: MhpJ47spots_7 (sample number 1), Elution: 27.059 min, Period: 1, Cycle(s): 5491 (Experiment 2)
3	F1SRS2	tr|F1SRS2|Ssc.41697 Uncharacterized protein Tax_Id=9823 [Sus scrofa]	131	25879	4	0	3	0	15.4	6.85	14	1	1	1	421.757	841.499	2	841.502	-0.0027	0	55.55	1.8	R	VATVSLPR	S				File: MhpJ47spots_7.wiff, Sample: MhpJ47spots_7 (sample number 1), Elution: 21.677 min, Period: 1, Cycle(s): 4839 (Experiment 2)
3	F1SRS2	tr|F1SRS2|Ssc.41697 Uncharacterized protein Tax_Id=9823 [Sus scrofa]	131	25879	4	0	3	0	15.4	6.85	16	2	1	1	421.759	841.503	2	841.502	0.0011	0	55.76	1.6	R	VATVSLPR	S				File: MhpJ47spots_7.wiff, Sample: MhpJ47spots_7 (sample number 1), Elution: 21.856 min, Period: 1, Cycle(s): 4863 (Experiment 2)
3	F1SRS2	tr|F1SRS2|Ssc.41697 Uncharacterized protein Tax_Id=9823 [Sus scrofa]	131	25879	4	0	3	0	15.4	6.85	37	1	1	1	523.286	1044.56	2	1044.56	0.0019	0	44.72	45	K	LSSPATLNSR	V				File: MhpJ47spots_7.wiff, Sample: MhpJ47spots_7 (sample number 1), Elution: 18.867 min, Period: 1, Cycle(s): 4221 (Experiment 2)
3	F1SRS2	tr|F1SRS2|Ssc.41697 Uncharacterized protein Tax_Id=9823 [Sus scrofa]	131	25879	4	0	3	0	15.4	6.85	83	1	1	1	1150.59	2299.16	2	2299.15	0.0037	0	33.35	1100	K	IITHPNFNGNTLDNDIMLIK	L	Deamidated (NQ); Oxidation (M)	0.00000001000000002000.0		File: MhpJ47spots_7.wiff, Sample: MhpJ47spots_7 (sample number 1), Elution: 26.152 min, Period: 1, Cycle(s): 5385 (Experiment 3)
4	Q4A7Z4	tr|Q4A7Z4|sgaA PTS system, IIA component Tax_Id=262722 [Mycoplasma hyopneumoniae (strain 7448)]	127	17470	2	1	2	1	11.3	4.72	31	1	1	1	487.8	973.585	2	973.581	0.004	0	49.74	9.5	M	SVNLLTSLK	E				File: MhpJ47spots_7.wiff, Sample: MhpJ47spots_7 (sample number 1), Elution: 25.758 min, Period: 1, Cycle(s): 5381 (Experiment 2)
4	Q4A7Z4	tr|Q4A7Z4|sgaA PTS system, IIA component Tax_Id=262722 [Mycoplasma hyopneumoniae (strain 7448)]	127	17470	2	1	2	1	11.3	4.72	40	1	1	1	537.305	1072.6	2	1072.6	-0.0056	0	79.26	0.015	K	EEIISLLEK	V				File: MhpJ47spots_7.wiff, Sample: MhpJ47spots_7 (sample number 1), Elution: 26.238 min, Period: 1, Cycle(s): 5388 (Experiment 2)
5	Q5ZZN6	sp|Q5ZZN6|rpsI 30S ribosomal protein S9 Tax_Id=295358 [Mycoplasma hyopneumoniae (strain 232)]	86	14643	1	1	1	1	13.5		81	1	1	1	1009.53	2017.05	2	2017.05	-0.0018	0	87.82	0.0035	K	DALQPLSITNTVSEFNIR	V				File: MhpJ47spots_7.wiff, Sample: MhpJ47spots_7 (sample number 1), Elution: 26.8 min, Period: 1, Cycle(s): 5452 (Experiment 2)

## Sheet: 8
Protein hits	--------------------------------------------------------
prot_hit_num	prot_acc	prot_desc	prot_score	prot_mass	prot_matches	prot_matches_sig	prot_sequences	prot_sequences_sig	prot_cover	prot_pi	pep_query	pep_rank	pep_isbold	pep_isunique	pep_exp_mz	pep_exp_mr	pep_exp_z	pep_calc_mr	pep_delta	pep_miss	pep_score	pep_expect	pep_res_before	pep_seq	pep_res_after	pep_var_mod	pep_var_mod_pos	pep_summed_mod_pos	pep_scan_title
1	E4QSA2	tr|E4QSA2|tpx Thiol peroxidase Tax_Id=907287 [Mycoplasma hyopneumoniae (strain 168)]	389	18472	7	2	5	2	38	5.15	24	1	1	1	518.765	1035.51	2	1035.53	-0.0202	0	47.1	24	R	GYIIVDSGGR	V				File: MhpJ47spots_8.wiff, Sample: MhpJ47spots_8 (sample number 1), Elution: 21.727 min, Period: 1, Cycle(s): 4822 (Experiment 2)
1	E4QSA2	tr|E4QSA2|tpx Thiol peroxidase Tax_Id=907287 [Mycoplasma hyopneumoniae (strain 168)]	389	18472	7	2	5	2	38	5.15	25	1	1	1	518.773	1035.53	2	1035.53	-0.0029	0	61.24	0.92	R	GYIIVDSGGR	V				File: MhpJ47spots_8.wiff, Sample: MhpJ47spots_8 (sample number 1), Elution: 21.897 min, Period: 1, Cycle(s): 4844 (Experiment 2)
1	E4QSA2	tr|E4QSA2|tpx Thiol peroxidase Tax_Id=907287 [Mycoplasma hyopneumoniae (strain 168)]	389	18472	7	2	5	2	38	5.15	42	1	1	1	626.821	1251.63	2	1251.63	-0.0001	0	67.8	0.23	K	ICDFQTVSIR	D	Propionamide (C)	0.0300000000.0		File: MhpJ47spots_8.wiff, Sample: MhpJ47spots_8 (sample number 1), Elution: 24.134 min, Period: 1, Cycle(s): 5301 (Experiment 2)
1	E4QSA2	tr|E4QSA2|tpx Thiol peroxidase Tax_Id=907287 [Mycoplasma hyopneumoniae (strain 168)]	389	18472	7	2	5	2	38	5.15	52	1	1	1	710.908	1419.8	2	1419.8	0.0032	0	78.07	0.02	K	TTLISVFPSINTK	I				File: MhpJ47spots_8.wiff, Sample: MhpJ47spots_8 (sample number 1), Elution: 26.319 to 26.546 min, Period: 1, Cycle(s): 5446, 5452-5453 (Experiment 2)
1	E4QSA2	tr|E4QSA2|tpx Thiol peroxidase Tax_Id=907287 [Mycoplasma hyopneumoniae (strain 168)]	389	18472	7	2	5	2	38	5.15	57	1	1	1	767.407	1532.8	2	1532.82	-0.021	0	70.93	0.14	K	SYNLVSSLIQPGQK	L				File: MhpJ47spots_8.wiff, Sample: MhpJ47spots_8 (sample number 1), Elution: 25.891 min, Period: 1, Cycle(s): 5385 (Experiment 2)
1	E4QSA2	tr|E4QSA2|tpx Thiol peroxidase Tax_Id=907287 [Mycoplasma hyopneumoniae (strain 168)]	389	18472	7	2	5	2	38	5.15	58	1	1	1	767.91	1533.81	2	1533.8	0.0025	0	73.87	0.068	K	SYNLVSSLIQPGQK	L	Deamidated (NQ)	0.00000000000010.0		File: MhpJ47spots_8.wiff, Sample: MhpJ47spots_8 (sample number 1), Elution: 26.06 min, Period: 1, Cycle(s): 5410 (Experiment 2)
1	E4QSA2	tr|E4QSA2|tpx Thiol peroxidase Tax_Id=907287 [Mycoplasma hyopneumoniae (strain 168)]	389	18472	7	2	5	2	38	5.15	63	1	1	1	886.409	1770.8	2	1770.81	-0.0028	0	111.66	1.2e-05	K	DANLADNLEIYSDYR	L				File: MhpJ47spots_8.wiff, Sample: MhpJ47spots_8 (sample number 1), Elution: 25.6 min, Period: 1, Cycle(s): 5371 (Experiment 3)
2	P00761	sp|P00761|Trypsin Tax_Id=9823 [Sus scrofa]	212	24394	5	1	3	1	20.8	7	9	1	1	1	421.757	841.499	2	841.502	-0.0027	0	70.35	0.059	R	VATVSLPR	S				File: MhpJ47spots_8.wiff, Sample: MhpJ47spots_8 (sample number 1), Elution: 21.15 min, Period: 1, Cycle(s): 4722 (Experiment 2)
2	P00761	sp|P00761|Trypsin Tax_Id=9823 [Sus scrofa]	212	24394	5	1	3	1	20.8	7	10	1	1	1	421.759	841.503	2	841.502	0.0011	0	55.78	1.6	R	VATVSLPR	S				File: MhpJ47spots_8.wiff, Sample: MhpJ47spots_8 (sample number 1), Elution: 21.32 min, Period: 1, Cycle(s): 4755 (Experiment 2)
2	P00761	sp|P00761|Trypsin Tax_Id=9823 [Sus scrofa]	212	24394	5	1	3	1	20.8	7	11	1	1	1	421.761	841.507	2	841.502	0.005	0	55.68	1.6	R	VATVSLPR	S				File: MhpJ47spots_8.wiff, Sample: MhpJ47spots_8 (sample number 1), Elution: 20.979 min, Period: 1, Cycle(s): 4692 (Experiment 2)
2	P00761	sp|P00761|Trypsin Tax_Id=9823 [Sus scrofa]	212	24394	5	1	3	1	20.8	7	64	1	1	1	1106.04	2210.07	2	2210.1	-0.0242	0	88.63	0.0032	R	LGEHNIDVLEGNEQFINAAK	I				File: MhpJ47spots_8.wiff, Sample: MhpJ47spots_8 (sample number 1), Elution: 25.424 min, Period: 1, Cycle(s): 5369 (Experiment 3)
2	P00761	sp|P00761|Trypsin Tax_Id=9823 [Sus scrofa]	212	24394	5	1	3	1	20.8	7	65	1	1	1	1142.59	2283.16	2	2283.16	0.005	0	57.86	3.8	K	IITHPNFNGNTLDNDIMLIK	L	Deamidated (NQ)	0.00000001000000000000.0		File: MhpJ47spots_8.wiff, Sample: MhpJ47spots_8 (sample number 1), Elution: 26.398 min, Period: 1, Cycle(s): 5450 (Experiment 2)

## Sheet: 9
Protein hits	--------------------------------------------------------
prot_hit_num	prot_acc	prot_desc	prot_score	prot_mass	prot_matches	prot_matches_sig	prot_sequences	prot_sequences_sig	prot_cover	prot_pi	pep_query	pep_rank	pep_isbold	pep_isunique	pep_exp_mz	pep_exp_mr	pep_exp_z	pep_calc_mr	pep_delta	pep_miss	pep_score	pep_expect	pep_res_before	pep_seq	pep_res_after	pep_var_mod	pep_var_mod_pos	pep_summed_mod_pos	pep_scan_title
1	E4QSA2	tr|E4QSA2|tpx Thiol peroxidase Tax_Id=907287 [Mycoplasma hyopneumoniae (strain 168)]	310	18472	6	2	4	2	28.8	5.15	32	1	1	1	518.778	1035.54	2	1035.53	0.0057	0	60.96	0.95	R	GYIIVDSGGR	V				File: MhpJ47spots_9.wiff, Sample: MhpJ47spots_9 (sample number 1), Elution: 22.804 min, Period: 1, Cycle(s): 5039 (Experiment 2)
1	E4QSA2	tr|E4QSA2|tpx Thiol peroxidase Tax_Id=907287 [Mycoplasma hyopneumoniae (strain 168)]	310	18472	6	2	4	2	28.8	5.15	33	4	1	1	518.778	1035.54	2	1035.53	0.0057	0	48.03	19	R	GYIIVDSGGR	V				File: MhpJ47spots_9.wiff, Sample: MhpJ47spots_9 (sample number 1), Elution: 22.974 min, Period: 1, Cycle(s): 5063 (Experiment 2)
1	E4QSA2	tr|E4QSA2|tpx Thiol peroxidase Tax_Id=907287 [Mycoplasma hyopneumoniae (strain 168)]	310	18472	6	2	4	2	28.8	5.15	55	1	1	1	626.821	1251.63	2	1251.63	-0.0001	0	91.84	0.00089	K	ICDFQTVSIR	D	Propionamide (C)	0.0300000000.0		File: MhpJ47spots_9.wiff, Sample: MhpJ47spots_9 (sample number 1), Elution: 24.74 min, Period: 1, Cycle(s): 5396 (Experiment 2)
1	E4QSA2	tr|E4QSA2|tpx Thiol peroxidase Tax_Id=907287 [Mycoplasma hyopneumoniae (strain 168)]	310	18472	6	2	4	2	28.8	5.15	65	1	1	1	710.905	1419.8	2	1419.8	-0.0019	0	67.71	0.22	K	TTLISVFPSINTK	I				File: MhpJ47spots_9.wiff, Sample: MhpJ47spots_9 (sample number 1), Elution: 26.686 min, Period: 1, Cycle(s): 5486 (Experiment 2)
1	E4QSA2	tr|E4QSA2|tpx Thiol peroxidase Tax_Id=907287 [Mycoplasma hyopneumoniae (strain 168)]	310	18472	6	2	4	2	28.8	5.15	66	1	1	1	711.397	1420.78	2	1420.78	-0.0011	0	54.4	5.1	K	TTLISVFPSINTK	I	Deamidated (NQ)	0.0000000000100.0		File: MhpJ47spots_9.wiff, Sample: MhpJ47spots_9 (sample number 1), Elution: 26.887 min, Period: 1, Cycle(s): 5504 (Experiment 2)
1	E4QSA2	tr|E4QSA2|tpx Thiol peroxidase Tax_Id=907287 [Mycoplasma hyopneumoniae (strain 168)]	310	18472	6	2	4	2	28.8	5.15	71	1	1	1	767.417	1532.82	2	1532.82	0	0	93.48	0.00074	K	SYNLVSSLIQPGQK	L				File: MhpJ47spots_9.wiff, Sample: MhpJ47spots_9 (sample number 1), Elution: 26.244 to 26.403 min, Period: 1, Cycle(s): 5442, 5452 (Experiment 2)
2	F1SRS2	tr|F1SRS2|Ssc.41697 Uncharacterized protein Tax_Id=9823 [Sus scrofa]	104	25879	4	0	2	0	7.3	6.85	12	1	1	1	421.759	841.503	2	841.502	0.0011	0	52.27	3.7	R	VATVSLPR	S				File: MhpJ47spots_9.wiff, Sample: MhpJ47spots_9 (sample number 1), Elution: 22.136 min, Period: 1, Cycle(s): 4934 (Experiment 2)
2	F1SRS2	tr|F1SRS2|Ssc.41697 Uncharacterized protein Tax_Id=9823 [Sus scrofa]	104	25879	4	0	2	0	7.3	6.85	13	2	1	1	421.759	841.503	2	841.502	0.0011	0	55.74	1.6	R	VATVSLPR	S				File: MhpJ47spots_9.wiff, Sample: MhpJ47spots_9 (sample number 1), Elution: 22.307 min, Period: 1, Cycle(s): 4964 (Experiment 2)
2	F1SRS2	tr|F1SRS2|Ssc.41697 Uncharacterized protein Tax_Id=9823 [Sus scrofa]	104	25879	4	0	2	0	7.3	6.85	14	1	1	1	421.765	841.515	2	841.502	0.0128	0	44.1	22	R	VATVSLPR	S				File: MhpJ47spots_9.wiff, Sample: MhpJ47spots_9 (sample number 1), Elution: 22.477 min, Period: 1, Cycle(s): 4990 (Experiment 2)
2	F1SRS2	tr|F1SRS2|Ssc.41697 Uncharacterized protein Tax_Id=9823 [Sus scrofa]	104	25879	4	0	2	0	7.3	6.85	34	1	1	1	523.282	1044.55	2	1044.56	-0.0067	0	50.53	12	K	LSSPATLNSR	V				File: MhpJ47spots_9.wiff, Sample: MhpJ47spots_9 (sample number 1), Elution: 19.288 min, Period: 1, Cycle(s): 4309 (Experiment 2)

## Sheet: 10
Protein hits	--------------------------------------------------------
prot_hit_num	prot_acc	prot_desc	prot_score	prot_mass	prot_matches	prot_matches_sig	prot_sequences	prot_sequences_sig	prot_cover	prot_pi	pep_query	pep_rank	pep_isbold	pep_isunique	pep_exp_mz	pep_exp_mr	pep_exp_z	pep_calc_mr	pep_delta	pep_miss	pep_score	pep_expect	pep_res_before	pep_seq	pep_res_after	pep_var_mod	pep_var_mod_pos	pep_summed_mod_pos	pep_scan_title
1	E4QSA2	tr|E4QSA2|tpx Thiol peroxidase Tax_Id=907287 [Mycoplasma hyopneumoniae (strain 168)]	334	18472	7	1	5	1	35	5.15	35	1	1	1	518.771	1035.53	2	1035.53	-0.0072	0	59.69	1.3	R	GYIIVDSGGR	V				File: MhpJ47spots_10.wiff, Sample: MhpJ47spots_10 (sample number 1), Elution: 23.184 min, Period: 1, Cycle(s): 5116 (Experiment 2)
1	E4QSA2	tr|E4QSA2|tpx Thiol peroxidase Tax_Id=907287 [Mycoplasma hyopneumoniae (strain 168)]	334	18472	7	1	5	1	35	5.15	36	1	1	1	518.773	1035.53	2	1035.53	-0.0029	0	61.04	0.96	R	GYIIVDSGGR	V				File: MhpJ47spots_10.wiff, Sample: MhpJ47spots_10 (sample number 1), Elution: 23.017 min, Period: 1, Cycle(s): 5091 (Experiment 2)
1	E4QSA2	tr|E4QSA2|tpx Thiol peroxidase Tax_Id=907287 [Mycoplasma hyopneumoniae (strain 168)]	334	18472	7	1	5	1	35	5.15	59	1	1	1	616.356	1230.7	2	1230.7	-0.0003	0	70.33	0.11	F	LIEDVFLLNR	G				File: MhpJ47spots_10.wiff, Sample: MhpJ47spots_10 (sample number 1), Elution: 27.204 min, Period: 1, Cycle(s): 5542 (Experiment 2)
1	E4QSA2	tr|E4QSA2|tpx Thiol peroxidase Tax_Id=907287 [Mycoplasma hyopneumoniae (strain 168)]	334	18472	7	1	5	1	35	5.15	62	1	1	1	626.821	1251.63	2	1251.63	-0.0001	0	78.08	0.021	K	ICDFQTVSIR	D	Propionamide (C)	0.0300000000.0		File: MhpJ47spots_10.wiff, Sample: MhpJ47spots_10 (sample number 1), Elution: 24.817 to 25.22 min, Period: 1, Cycle(s): 5435, 5445 (Experiment 2)
1	E4QSA2	tr|E4QSA2|tpx Thiol peroxidase Tax_Id=907287 [Mycoplasma hyopneumoniae (strain 168)]	334	18472	7	1	5	1	35	5.15	74	1	1	1	710.903	1419.79	2	1419.8	-0.0069	0	55.59	3.8	K	TTLISVFPSINTK	I				File: MhpJ47spots_10.wiff, Sample: MhpJ47spots_10 (sample number 1), Elution: 26.733 min, Period: 1, Cycle(s): 5495 (Experiment 2)
1	E4QSA2	tr|E4QSA2|tpx Thiol peroxidase Tax_Id=907287 [Mycoplasma hyopneumoniae (strain 168)]	334	18472	7	1	5	1	35	5.15	75	3	1	1	710.908	1419.8	2	1419.8	0.0032	0	55.85	3.3	K	TTLISVFPSINTK	I				File: MhpJ47spots_10.wiff, Sample: MhpJ47spots_10 (sample number 1), Elution: 26.926 to 26.99 min, Period: 1, Cycle(s): 5508, 5512 (Experiment 2)
1	E4QSA2	tr|E4QSA2|tpx Thiol peroxidase Tax_Id=907287 [Mycoplasma hyopneumoniae (strain 168)]	334	18472	7	1	5	1	35	5.15	81	1	1	1	767.921	1533.83	2	1533.8	0.0235	0	72.49	0.089	K	SYNLVSSLIQPGQK	L	Deamidated (NQ)	0.00100000000000.0		File: MhpJ47spots_10.wiff, Sample: MhpJ47spots_10 (sample number 1), Elution: 26.297 to 26.532 min, Period: 1, Cycle(s): 5464-5465, 5469 (Experiment 2)
2	P00761	sp|P00761|Trypsin Tax_Id=9823 [Sus scrofa]	134	24394	3	1	2	1	12.1	7	14	1	1	1	421.757	841.499	2	841.502	-0.0027	0	50.3	6	R	VATVSLPR	S				File: MhpJ47spots_10.wiff, Sample: MhpJ47spots_10 (sample number 1), Elution: 22.38 min, Period: 1, Cycle(s): 4992 (Experiment 2)
2	P00761	sp|P00761|Trypsin Tax_Id=9823 [Sus scrofa]	134	24394	3	1	2	1	12.1	7	15	2	1	1	421.759	841.503	2	841.502	0.0011	0	49.4	7.1	R	VATVSLPR	S				File: MhpJ47spots_10.wiff, Sample: MhpJ47spots_10 (sample number 1), Elution: 22.586 min, Period: 1, Cycle(s): 5022 (Experiment 2)
2	P00761	sp|P00761|Trypsin Tax_Id=9823 [Sus scrofa]	134	24394	3	1	2	1	12.1	7	86	1	1	1	1106.05	2210.08	2	2210.1	-0.0179	0	87.11	0.0045	R	LGEHNIDVLEGNEQFINAAK	I				File: MhpJ47spots_10.wiff, Sample: MhpJ47spots_10 (sample number 1), Elution: 25.865 min, Period: 1, Cycle(s): 5452 (Experiment 3)

[truncated: 170 more sheets: 11, 12, 13, 14, 15, 16, 17, 18, 19, 20, 21, 22, 23, 24, 25, 26, 27, 28, 29, 30 …]
