# Supplementary material for: Post-translational processing targets functionally diverse proteins in Mycoplasma hyopneumoniae
Source: Open Biol. 2016 Feb 10;6(2):150210. doi: 10.1098/rsob.150210 (PMC4772806; doi:10.1098/rsob.150210)
Supplement: Figure S3 [file rsob150210supp3.xlsx]

## Sheet: 1
Header	--------------------------------------------------------
														Legend:
Peak list format	Mascot generic													prot_hit_num		Protein hit number
Search type	MIS													prot_acc		Protein accession number
Mascot version	2.3.02.05													prot_desc		Fasta title/ description line
Database	LudwigNR													prot_score		Protein score
Fasta file	LudwigNR_Q312m_generic_forward.fasta													prot_mass		Mass of the protein
Total sequences	19375804													prot_matches		Number of assigned peptide matches
Total residues	6797271065													prot_matches_sig		Number of assigned significant peptide matches
Sequences after taxonomy filter	19375804													prot_sequences		Number of distinct sequences
Number of queries	128													prot_sequences_sig		Number of significant distinct sequences
														prot_cover		Percentage of protein sequence covered by assigned peptide matches
Variable modifications	--------------------------------------------------------													prot_pi		Calculated pI value for the protein
														pep_query		Peptide query number
Identifier	Name	Delta	Neutral loss(es)											pep_rank		Rank of peptide match (1 - 10)
1	Deamidated (NQ)	0.984016												pep_isbold		1 = peptide is bold
2	Oxidation (M)	15.9949	0	63.9983										pep_isunique		1 = peptide is unique to protein
3	Propionamide (C)	71.0371												pep_exp_mz		Observed mass to charge ratio
														pep_exp_mr		Observed relative molecular mass
Search Parameters	--------------------------------------------------------													pep_exp_z		Observed charge state
														pep_calc_mr		Calculated relative molecular mass
Taxonomy filter	All entries													pep_delta		(Pep_calc_mr - pep_exp_mr)
Enzyme	semiTrypsin													pep_miss		Number of missed enzyme cleavage sites
Maximum Missed Cleavages	3													pep_score		Peptide match score
Fixed modifications														pep_expect		Peptide match exectation value
Variable modifications	Deamidated (NQ),Oxidation (M),Propionamide (C)													pep_res_before		Residue before identified sequence
Peptide Mass Tolerance	100													pep_seq		Peptide sequence
Peptide Mass Tolerance Units	ppm													pep_res_after		Residue after identified sequence
Fragment Mass Tolerance	0.2													pep_var_mod		Variable modifications used to get the match as comma separated string
Fragment Mass Tolerance Units	Da													pep_var_mod_pos		Position of variable modification
Mass values	Monoisotopic													pep_scan_title		Scan title from peak list
Instrument type	ESI-QUAD-TOF
Format parameters	--------------------------------------------------------
Significance threshold	0.05
Max. number of hits	0
Use MudPIT protein scoring	0
Ions score cut-off	0
Include same-set proteins	0
Include sub-set proteins	0
Include unassigned	0
Require bold red	1
Use homology threshold	0
Group protein families	0
Protein hits	--------------------------------------------------------
prot_hit_num	prot_acc	prot_desc	prot_score	prot_mass	prot_matches	prot_matches_sig	prot_sequences	prot_sequences_sig	prot_cover	prot_pi	pep_query	pep_rank	pep_isbold	pep_isunique	pep_exp_mz	pep_exp_mr	pep_exp_z	pep_calc_mr	pep_delta	pep_miss	pep_score	pep_expect	pep_res_before	pep_seq	pep_res_after	pep_var_mod	pep_var_mod_pos	pep_summed_mod_pos	pep_scan_title
1	Q4AAD5	tr|Q4AAD5|Putative uncharacterized protein Tax_Id=262719 [Mycoplasma hyopneumoniae]	1091	102351	24	11	16	7	15	9.42	1	1	1	1	405.231	808.448	2	808.433	0.0151	0	51.04	5.4	K	SAYDIIK	K				Locus:1.1.1.6245.2 File:~Jspots611_1.wiff~
1	Q4AAD5	tr|Q4AAD5|Putative uncharacterized protein Tax_Id=262719 [Mycoplasma hyopneumoniae]	1091	102351	24	11	16	7	15	9.42	15	1	1	1	471.313	940.612	2	940.596	0.0161	1	51.46	2.2	K	KEPTIILK	T				Locus:1.1.1.6242.2 File:~Jspots611_1.wiff~
1	Q4AAD5	tr|Q4AAD5|Putative uncharacterized protein Tax_Id=262719 [Mycoplasma hyopneumoniae]	1091	102351	24	11	16	7	15	9.42	30	4	1	1	508.301	1014.59	2	1014.57	0.0162	0	62.9	0.51	R	SELINGLIR	N	Deamidated (NQ)	0.000010000.0		Locus:1.1.1.6285.2 File:~Jspots611_1.wiff~
1	Q4AAD5	tr|Q4AAD5|Putative uncharacterized protein Tax_Id=262719 [Mycoplasma hyopneumoniae]	1091	102351	24	11	16	7	15	9.42	40	1	1	1	551.79	1101.57	2	1101.55	0.017	0	70.99	0.11	K	VNSYFFPTK	Y				Locus:1.1.1.6275.2 File:~Jspots611_1.wiff~
1	Q4AAD5	tr|Q4AAD5|Putative uncharacterized protein Tax_Id=262719 [Mycoplasma hyopneumoniae]	1091	102351	24	11	16	7	15	9.42	53	1	1	1	585.858	1169.7	2	1169.69	0.014	1	57.74	1.2	K	RSELINGLIR	N				Locus:1.1.1.6273.3 File:~Jspots611_1.wiff~
1	Q4AAD5	tr|Q4AAD5|Putative uncharacterized protein Tax_Id=262719 [Mycoplasma hyopneumoniae]	1091	102351	24	11	16	7	15	9.42	55	1	1	1	586.352	1170.69	2	1170.67	0.0174	1	63.82	0.37	K	RSELINGLIR	N	Deamidated (NQ)	0.0000010000.0		Locus:1.1.1.6268.2 File:~Jspots611_1.wiff~
1	Q4AAD5	tr|Q4AAD5|Putative uncharacterized protein Tax_Id=262719 [Mycoplasma hyopneumoniae]	1091	102351	24	11	16	7	15	9.42	57	1	1	1	596.841	1191.67	2	1191.65	0.0168	1	77.45	0.02	K	DLSDNKLIFK	S				Locus:1.1.1.6268.3 File:~Jspots611_1.wiff~
1	Q4AAD5	tr|Q4AAD5|Putative uncharacterized protein Tax_Id=262719 [Mycoplasma hyopneumoniae]	1091	102351	24	11	16	7	15	9.42	60	1	1	1	602.381	1202.75	2	1202.73	0.0192	0	60.28	0.54	K	IGTVYLSIIPK	L				Locus:1.1.1.6331.2 File:~Jspots611_1.wiff~
1	Q4AAD5	tr|Q4AAD5|Putative uncharacterized protein Tax_Id=262719 [Mycoplasma hyopneumoniae]	1091	102351	24	11	16	7	15	9.42	61	1	1	1	602.381	1202.75	2	1202.73	0.0203	0	60.55	0.51	K	IGTVYLSIIPK	L				Locus:1.1.1.6318.3 File:~Jspots611_1.wiff~
1	Q4AAD5	tr|Q4AAD5|Putative uncharacterized protein Tax_Id=262719 [Mycoplasma hyopneumoniae]	1091	102351	24	11	16	7	15	9.42	66	1	1	1	615.353	1228.69	2	1228.68	0.0145	0	88.64	0.0016	K	ISLNNIINSNK	S				Locus:1.1.1.6274.2 File:~Jspots611_1.wiff~
1	Q4AAD5	tr|Q4AAD5|Putative uncharacterized protein Tax_Id=262719 [Mycoplasma hyopneumoniae]	1091	102351	24	11	16	7	15	9.42	67	1	1	1	615.355	1228.7	2	1228.68	0.0186	0	68.38	0.16	K	TNQNLILAQSK	I				Locus:1.1.1.6228.2 File:~Jspots611_1.wiff~
1	Q4AAD5	tr|Q4AAD5|Putative uncharacterized protein Tax_Id=262719 [Mycoplasma hyopneumoniae]	1091	102351	24	11	16	7	15	9.42	68	1	1	1	615.848	1229.68	2	1229.66	0.0196	0	75.73	0.034	K	TNQNLILAQSK	I	Deamidated (NQ)	0.00010000000.0		Locus:1.1.1.6241.3 File:~Jspots611_1.wiff~
1	Q4AAD5	tr|Q4AAD5|Putative uncharacterized protein Tax_Id=262719 [Mycoplasma hyopneumoniae]	1091	102351	24	11	16	7	15	9.42	69	1	1	1	615.848	1229.68	2	1229.66	0.02	0	75.78	0.034	K	ISLNNIINSNK	S	Deamidated (NQ)	0.00001000000.0		Locus:1.1.1.6277.3 File:~Jspots611_1.wiff~
1	Q4AAD5	tr|Q4AAD5|Putative uncharacterized protein Tax_Id=262719 [Mycoplasma hyopneumoniae]	1091	102351	24	11	16	7	15	9.42	70	4	1	1	615.85	1229.68	2	1229.66	0.0233	0	60.81	1	K	ISLNNIINSNK	S	Deamidated (NQ)	0.00010000000.0		Locus:1.1.1.6260.2 File:~Jspots611_1.wiff~
1	Q4AAD5	tr|Q4AAD5|Putative uncharacterized protein Tax_Id=262719 [Mycoplasma hyopneumoniae]	1091	102351	24	11	16	7	15	9.42	71	1	1	1	616.337	1230.66	2	1230.65	0.015	0	79.67	0.015	K	ISLNNIINSNK	S	2 Deamidated (NQ)	0.00010001000.0		Locus:1.1.1.6266.2 File:~Jspots611_1.wiff~
1	Q4AAD5	tr|Q4AAD5|Putative uncharacterized protein Tax_Id=262719 [Mycoplasma hyopneumoniae]	1091	102351	24	11	16	7	15	9.42	73	1	1	1	620.815	1239.61	2	1239.6	0.0163	0	61.11	0.97	K	SEYEISTLGNK	L				Locus:1.1.1.6239.2 File:~Jspots611_1.wiff~
1	Q4AAD5	tr|Q4AAD5|Putative uncharacterized protein Tax_Id=262719 [Mycoplasma hyopneumoniae]	1091	102351	24	11	16	7	15	9.42	75	3	1	1	622.346	1242.68	2	1242.66	0.02	0	33.43	580	D	AIQTDQGLELR	K				Locus:1.1.1.6245.3 File:~Jspots611_1.wiff~
1	Q4AAD5	tr|Q4AAD5|Putative uncharacterized protein Tax_Id=262719 [Mycoplasma hyopneumoniae]	1091	102351	24	11	16	7	15	9.42	85	1	1	1	657.378	1312.74	2	1312.72	0.0174	0	83.11	0.0054	K	LLDPSQISVVDK	K				Locus:1.1.1.6268.4 File:~Jspots611_1.wiff~
1	Q4AAD5	tr|Q4AAD5|Putative uncharacterized protein Tax_Id=262719 [Mycoplasma hyopneumoniae]	1091	102351	24	11	16	7	15	9.42	99	1	1	1	745.891	1489.77	2	1489.76	0.0077	1	50.91	13	K	VNSYFFPTKYPK	R				Locus:1.1.1.6273.2 File:~Jspots611_1.wiff~
1	Q4AAD5	tr|Q4AAD5|Putative uncharacterized protein Tax_Id=262719 [Mycoplasma hyopneumoniae]	1091	102351	24	11	16	7	15	9.42	111	1	1	1	787.896	1573.78	2	1573.76	0.0197	0	120.68	1.5e-06	K	SEDAIQTDQGLELR	K				Locus:1.1.1.6248.2 File:~Jspots611_1.wiff~
1	Q4AAD5	tr|Q4AAD5|Putative uncharacterized protein Tax_Id=262719 [Mycoplasma hyopneumoniae]	1091	102351	24	11	16	7	15	9.42	112	1	1	1	788.391	1574.77	2	1574.74	0.0251	0	95.75	0.00046	K	SEDAIQTDQGLELR	K	Deamidated (NQ)	0.00000100000000.0		Locus:1.1.1.6256.2 File:~Jspots611_1.wiff~
1	Q4AAD5	tr|Q4AAD5|Putative uncharacterized protein Tax_Id=262719 [Mycoplasma hyopneumoniae]	1091	102351	24	11	16	7	15	9.42	113	2	1	1	788.391	1574.77	2	1574.74	0.0251	0	87.02	0.0034	K	SEDAIQTDQGLELR	K	Deamidated (NQ)	0.00000100000000.0		Locus:1.1.1.6255.2 File:~Jspots611_1.wiff~
1	Q4AAD5	tr|Q4AAD5|Putative uncharacterized protein Tax_Id=262719 [Mycoplasma hyopneumoniae]	1091	102351	24	11	16	7	15	9.42	122	1	1	1	843.497	1684.98	2	1684.94	0.0436	1	90.35	0.0011	K	LVDKTNQNLILAQSK	I	Deamidated (NQ)	0.000000010000000.0		Locus:1.1.1.6242.4 File:~Jspots611_1.wiff~
1	Q4AAD5	tr|Q4AAD5|Putative uncharacterized protein Tax_Id=262719 [Mycoplasma hyopneumoniae]	1091	102351	24	11	16	7	15	9.42	124	1	1	1	864.97	1727.92	2	1727.9	0.0291	1	87.48	0.0031	K	NISDGNWINLLADRK	G				Locus:1.1.1.6321.2 File:~Jspots611_1.wiff~
2	Q9KGX3	tr|Q9KGX3|Adhesin like-protein P146 Tax_Id=2099 [Mycoplasma hyopneumoniae]	455	146256	9	1	8	1	6.2	8.83	19	1	1	1	488.279	974.544	2	974.528	0.0159	0	69.21	0.14	R	AELESLVSK	V				Locus:1.1.1.6249.2 File:~Jspots611_1.wiff~
2	Q9KGX3	tr|Q9KGX3|Adhesin like-protein P146 Tax_Id=2099 [Mycoplasma hyopneumoniae]	455	146256	9	1	8	1	6.2	8.83	23	4	1	1	493.755	985.496	2	985.476	0.02	0	34.8	380	K	TYFAEIDK	I				Locus:1.1.1.6255.3 File:~Jspots611_1.wiff~
2	Q9KGX3	tr|Q9KGX3|Adhesin like-protein P146 Tax_Id=2099 [Mycoplasma hyopneumoniae]	455	146256	9	1	8	1	6.2	8.83	26	1	1	1	497.275	992.536	2	992.518	0.0181	0	51.13	8.3	K	ALLFDETGK	L				Locus:1.1.1.6275.3 File:~Jspots611_1.wiff~
2	Q9KGX3	tr|Q9KGX3|Adhesin like-protein P146 Tax_Id=2099 [Mycoplasma hyopneumoniae]	455	146256	9	1	8	1	6.2	8.83	43	1	1	1	561.291	1120.57	2	1120.54	0.0276	0	71.02	0.1	R	VEDFAADINK	S				Locus:1.1.1.6243.2 File:~Jspots611_1.wiff~
2	Q9KGX3	tr|Q9KGX3|Adhesin like-protein P146 Tax_Id=2099 [Mycoplasma hyopneumoniae]	455	146256	9	1	8	1	6.2	8.83	63	2	1	1	610.832	1219.65	2	1219.63	0.0175	0	39.44	150	K	SFQTNIQNLR	E				Locus:1.1.1.6254.2 File:~Jspots611_1.wiff~
2	Q9KGX3	tr|Q9KGX3|Adhesin like-protein P146 Tax_Id=2099 [Mycoplasma hyopneumoniae]	455	146256	9	1	8	1	6.2	8.83	64	3	1	1	611.324	1220.63	2	1220.61	0.0186	0	45.55	39	K	SFQTNIQNLR	E	Deamidated (NQ)	0.0000100000.0		Locus:1.1.1.6264.4 File:~Jspots611_1.wiff~
2	Q9KGX3	tr|Q9KGX3|Adhesin like-protein P146 Tax_Id=2099 [Mycoplasma hyopneumoniae]	455	146256	9	1	8	1	6.2	8.83	79	1	1	1	638.798	1275.58	2	1275.56	0.0205	0	61.22	1.1	K	SDVFDNSTTYK	Q				Locus:1.1.1.6220.2 File:~Jspots611_1.wiff~
2	Q9KGX3	tr|Q9KGX3|Adhesin like-protein P146 Tax_Id=2099 [Mycoplasma hyopneumoniae]	455	146256	9	1	8	1	6.2	8.83	80	2	1	1	638.842	1275.67	2	1275.65	0.0187	0	56.77	3.1	K	FISFYTAVNSK	I				Locus:1.1.1.6286.4 File:~Jspots611_1.wiff~
2	Q9KGX3	tr|Q9KGX3|Adhesin like-protein P146 Tax_Id=2099 [Mycoplasma hyopneumoniae]	455	146256	9	1	8	1	6.2	8.83	98	1	1	1	745.884	1489.75	2	1489.71	0.0466	0	86.51	0.0037	R	SQFALADFNANHR	K				Locus:1.1.1.6269.2 File:~Jspots611_1.wiff~
3	Q4A8U4	tr|Q4A8U4|Heat shock protein DnaJ Tax_Id=262722 [Mycoplasma hyopneumoniae]	232	41677	4	3	3	2	9.4	9.18	22	1	1	1	493.303	984.591	2	984.572	0.0194	0	50.24	6.4	K	SGQIVNVLR	A				Locus:1.1.1.6259.2 File:~Jspots611_1.wiff~
3	Q4A8U4	tr|Q4A8U4|Heat shock protein DnaJ Tax_Id=262722 [Mycoplasma hyopneumoniae]	232	41677	4	3	3	2	9.4	9.18	88	1	1	1	667.362	1332.71	2	1332.69	0.0232	0	94.35	0.00054	K	IPAGIQDGMFIR	V	Oxidation (M)	0.000000002000.0		Locus:1.1.1.6267.3 File:~Jspots611_1.wiff~
3	Q4A8U4	tr|Q4A8U4|Heat shock protein DnaJ Tax_Id=262722 [Mycoplasma hyopneumoniae]	232	41677	4	3	3	2	9.4	9.18	102	1	1	1	767.898	1533.78	2	1533.76	0.02	0	92.34	0.00098	R	GMQTEVLNIPGFGR	V	Oxidation (M)	0.02000000000000.0		Locus:1.1.1.6285.3 File:~Jspots611_1.wiff~
3	Q4A8U4	tr|Q4A8U4|Heat shock protein DnaJ Tax_Id=262722 [Mycoplasma hyopneumoniae]	232	41677	4	3	3	2	9.4	9.18	103	1	1	1	768.393	1534.77	2	1534.74	0.0256	0	92.58	0.00093	R	GMQTEVLNIPGFGR	V	Deamidated (NQ); Oxidation (M)	0.02100000000000.0		Locus:1.1.1.6289.3 File:~Jspots611_1.wiff~
4	A0JLR9	tr|A0JLR9|FGB protein (Fragment) Tax_Id=9606 [Homo sapiens]	118	19537	4	3	1	1	7.9		107	1	1	1	785.854	1569.69	2	1569.67	0.023	0	80.5	0.012	S	QGVNDNEEGFFSAR	G	Deamidated (NQ)	0.10000000000000.0		Locus:1.1.1.6267.2 File:~Jspots611_1.wiff~
4	A0JLR9	tr|A0JLR9|FGB protein (Fragment) Tax_Id=9606 [Homo sapiens]	118	19537	4	3	1	1	7.9		108	1	1	1	785.854	1569.69	2	1569.67	0.023	0	118.52	2e-06	S	QGVNDNEEGFFSAR	G	Deamidated (NQ)	0.10000000000000.0		Locus:1.1.1.6264.2 File:~Jspots611_1.wiff~
4	A0JLR9	tr|A0JLR9|FGB protein (Fragment) Tax_Id=9606 [Homo sapiens]	118	19537	4	3	1	1	7.9		109	1	1	1	785.861	1569.71	2	1569.67	0.0377	0	55.49	4.2	S	QGVNDNEEGFFSAR	G	Deamidated (NQ)	0.10000000000000.0		Locus:1.1.1.6249.3 File:~Jspots611_1.wiff~
4	A0JLR9	tr|A0JLR9|FGB protein (Fragment) Tax_Id=9606 [Homo sapiens]	118	19537	4	3	1	1	7.9		110	1	1	1	785.862	1569.71	2	1569.67	0.04	0	92.65	0.00081	S	QGVNDNEEGFFSAR	G	Deamidated (NQ)	0.10000000000000.0		Locus:1.1.1.6258.3 File:~Jspots611_1.wiff~
5	F1SRS2	tr|F1SRS2|Uncharacterized protein Tax_Id=9823 [Sus scrofa]	93	25879	2	0	2	0	12.2	6.85	36	1	1	1	523.295	1044.58	2	1044.56	0.0191	0	57.04	8.9	K	LSSPATLNSR	V				Locus:1.1.1.6064.2 File:~Jspots611_1.wiff~
5	F1SRS2	tr|F1SRS2|Uncharacterized protein Tax_Id=9823 [Sus scrofa]	93	25879	2	0	2	0	12.2	6.85	128	1	1	1	1150.6	2299.19	2	2299.15	0.038	0	38.22	340	K	IITHPNFNGNTLDNDIMLIK	L	Deamidated (NQ); Oxidation (M)	0.00000001000000002000.0		Locus:1.1.1.6288.4 File:~Jspots611_1.wiff~
6	E4QSP6	tr|E4QSP6|Serine hydroxymethyltransferase Tax_Id=907287 [Mycoplasma hyopneumoniae]	84	47094	1	1	1	1	4		126	1	1	1	916.495	1830.97	2	1830.95	0.0273	0	84.54	0.0064	K	NTIPNDTLSPFVTSGLR	L				Locus:1.1.1.6290.2 File:~Jspots611_1.wiff~
7	G1P4P2	tr|G1P4P2|Uncharacterized protein Tax_Id=59463 [Myotis lucifugus]	73	63393	1	0	1	0	2	8.13	92	1	1	1	692.362	1382.71	2	1382.68	0.0263	0	73	0.072	K	SLNNQFASFIDK	V				Locus:1.1.1.6287.3 File:~Jspots611_1.wiff~

## Sheet: 2
Protein hits	--------------------------------------------------------
prot_hit_num	prot_acc	prot_desc	prot_score	prot_mass	prot_matches	prot_matches_sig	prot_sequences	prot_sequences_sig	prot_cover	prot_pi	pep_query	pep_rank	pep_isbold	pep_isunique	pep_exp_mz	pep_exp_mr	pep_exp_z	pep_calc_mr	pep_delta	pep_miss	pep_score	pep_expect	pep_res_before	pep_seq	pep_res_after	pep_var_mod	pep_var_mod_pos	pep_summed_mod_pos	pep_scan_title
1	Q4AAD5	tr|Q4AAD5|Putative uncharacterized protein Tax_Id=262719 [Mycoplasma hyopneumoniae]	767	102351	18	10	11	5	14	9.42	25	1	1	1	469.28	936.545	2	936.528	0.0175	1	42.73	33	K	SAYDIIKK	F				Locus:1.1.1.6038.2 File:~Jspots611_2.wiff~
1	Q4AAD5	tr|Q4AAD5|Putative uncharacterized protein Tax_Id=262719 [Mycoplasma hyopneumoniae]	767	102351	18	10	11	5	14	9.42	26	1	1	1	471.311	940.608	2	940.596	0.0124	1	49.4	3.7	K	KEPTIILK	T				Locus:1.1.1.6097.2 File:~Jspots611_2.wiff~
1	Q4AAD5	tr|Q4AAD5|Putative uncharacterized protein Tax_Id=262719 [Mycoplasma hyopneumoniae]	767	102351	18	10	11	5	14	9.42	55	1	1	1	551.791	1101.57	2	1101.55	0.018	0	58.66	1.9	K	VNSYFFPTK	Y				Locus:1.1.1.6121.4 File:~Jspots611_2.wiff~
1	Q4AAD5	tr|Q4AAD5|Putative uncharacterized protein Tax_Id=262719 [Mycoplasma hyopneumoniae]	767	102351	18	10	11	5	14	9.42	70	1	1	1	586.35	1170.69	2	1170.67	0.0132	1	64.02	0.36	K	RSELINGLIR	N	Deamidated (NQ)	0.0000010000.0		Locus:1.1.1.6117.4 File:~Jspots611_2.wiff~
1	Q4AAD5	tr|Q4AAD5|Putative uncharacterized protein Tax_Id=262719 [Mycoplasma hyopneumoniae]	767	102351	18	10	11	5	14	9.42	79	3	1	1	615.355	1228.69	2	1228.68	0.0173	0	68.83	0.15	K	ISLNNIINSNK	S				Locus:1.1.1.6120.2 File:~Jspots611_2.wiff~
1	Q4AAD5	tr|Q4AAD5|Putative uncharacterized protein Tax_Id=262719 [Mycoplasma hyopneumoniae]	767	102351	18	10	11	5	14	9.42	80	1	1	1	615.357	1228.7	2	1228.68	0.0213	0	85.37	0.0032	K	TNQNLILAQSK	I				Locus:1.1.1.6085.2 File:~Jspots611_2.wiff~
1	Q4AAD5	tr|Q4AAD5|Putative uncharacterized protein Tax_Id=262719 [Mycoplasma hyopneumoniae]	767	102351	18	10	11	5	14	9.42	81	1	1	1	615.846	1229.68	2	1229.66	0.016	0	82.23	0.0077	K	ISLNNIINSNK	S	Deamidated (NQ)	0.00001000000.0		Locus:1.1.1.6125.4 File:~Jspots611_2.wiff~
1	Q4AAD5	tr|Q4AAD5|Putative uncharacterized protein Tax_Id=262719 [Mycoplasma hyopneumoniae]	767	102351	18	10	11	5	14	9.42	82	1	1	1	615.847	1229.68	2	1229.66	0.0178	0	89.79	0.0014	K	ISLNNIINSNK	S	Deamidated (NQ)	0.00010000000.0		Locus:1.1.1.6113.2 File:~Jspots611_2.wiff~
1	Q4AAD5	tr|Q4AAD5|Putative uncharacterized protein Tax_Id=262719 [Mycoplasma hyopneumoniae]	767	102351	18	10	11	5	14	9.42	83	1	1	1	615.848	1229.68	2	1229.66	0.0204	0	36.42	290	K	TNQNLILAQSK	I	Deamidated (NQ)	0.00000000100.0		Locus:1.1.1.6096.4 File:~Jspots611_2.wiff~
1	Q4AAD5	tr|Q4AAD5|Putative uncharacterized protein Tax_Id=262719 [Mycoplasma hyopneumoniae]	767	102351	18	10	11	5	14	9.42	84	1	1	1	616.346	1230.68	2	1230.65	0.031	0	76.56	0.029	K	ISLNNIINSNK	S	2 Deamidated (NQ)	0.00010001000.0		Locus:1.1.1.6115.4 File:~Jspots611_2.wiff~
1	Q4AAD5	tr|Q4AAD5|Putative uncharacterized protein Tax_Id=262719 [Mycoplasma hyopneumoniae]	767	102351	18	10	11	5	14	9.42	87	1	1	1	620.816	1239.62	2	1239.6	0.0194	0	55.69	3.4	K	SEYEISTLGNK	L				Locus:1.1.1.6094.2 File:~Jspots611_2.wiff~
1	Q4AAD5	tr|Q4AAD5|Putative uncharacterized protein Tax_Id=262719 [Mycoplasma hyopneumoniae]	767	102351	18	10	11	5	14	9.42	122	1	1	1	787.9	1573.79	2	1573.76	0.028	0	115.54	4.8e-06	K	SEDAIQTDQGLELR	K				Locus:1.1.1.6105.2 File:~Jspots611_2.wiff~
1	Q4AAD5	tr|Q4AAD5|Putative uncharacterized protein Tax_Id=262719 [Mycoplasma hyopneumoniae]	767	102351	18	10	11	5	14	9.42	123	1	1	1	787.9	1573.79	2	1573.76	0.028	0	106.28	4.1e-05	K	SEDAIQTDQGLELR	K				Locus:1.1.1.6102.2 File:~Jspots611_2.wiff~
1	Q4AAD5	tr|Q4AAD5|Putative uncharacterized protein Tax_Id=262719 [Mycoplasma hyopneumoniae]	767	102351	18	10	11	5	14	9.42	124	1	1	1	788.391	1574.77	2	1574.74	0.0258	0	102.5	9.7e-05	K	SEDAIQTDQGLELR	K	Deamidated (NQ)	0.00000100000000.0		Locus:1.1.1.6108.2 File:~Jspots611_2.wiff~
1	Q4AAD5	tr|Q4AAD5|Putative uncharacterized protein Tax_Id=262719 [Mycoplasma hyopneumoniae]	767	102351	18	10	11	5	14	9.42	128	1	1	1	800.921	1599.83	2	1599.8	0.0269	0	96.44	0.00039	K	NISDGNWINLLADR	K				Locus:1.1.1.6136.4 File:~Jspots611_2.wiff~
1	Q4AAD5	tr|Q4AAD5|Putative uncharacterized protein Tax_Id=262719 [Mycoplasma hyopneumoniae]	767	102351	18	10	11	5	14	9.42	129	1	1	1	800.921	1599.83	2	1599.8	0.0269	0	92.38	0.00099	K	NISDGNWINLLADR	K				Locus:1.1.1.6134.4 File:~Jspots611_2.wiff~
1	Q4AAD5	tr|Q4AAD5|Putative uncharacterized protein Tax_Id=262719 [Mycoplasma hyopneumoniae]	767	102351	18	10	11	5	14	9.42	133	1	1	1	843.491	1684.97	2	1684.94	0.0321	1	78.52	0.017	K	LVDKTNQNLILAQSK	I	Deamidated (NQ)	0.000000100000000.0		Locus:1.1.1.6097.3 File:~Jspots611_2.wiff~
1	Q4AAD5	tr|Q4AAD5|Putative uncharacterized protein Tax_Id=262719 [Mycoplasma hyopneumoniae]	767	102351	18	10	11	5	14	9.42	136	1	1	1	1427.68	2853.34	2	2853.31	0.0279	0	57.19	5	V	STSSPQTSQNLNSNSTTSTNLALENEK	F	Deamidated (NQ)	0.000000000100000000000000000.0		Locus:1.1.1.6050.2 File:~Jspots611_2.wiff~
2	F7B786	tr|F7B786|Cytokeratin-1 Tax_Id=9544 [Macaca mulatta]	259	65170	3	2	3	2	5.2	8.16	71	2	1	1	590.316	1178.62	2	1178.59	0.024	0	56.16	3.1	K	YEELQITAGR	H				Locus:1.1.1.6100.4 File:~Jspots611_2.wiff~
2	F7B786	tr|F7B786|Cytokeratin-1 Tax_Id=9544 [Macaca mulatta]	259	65170	3	2	3	2	5.2	8.16	93	1	1	0	633.333	1264.65	2	1264.63	0.0207	0	104.8	4.5e-05	R	TNAENEFVTIK	K				Locus:1.1.1.6108.3 File:~Jspots611_2.wiff~
2	F7B786	tr|F7B786|Cytokeratin-1 Tax_Id=9544 [Macaca mulatta]	259	65170	3	2	3	2	5.2	8.16	116	1	1	0	738.407	1474.8	2	1474.78	0.0219	0	102.05	9.4e-05	R	FLEQQNQVLQTK	W				Locus:1.1.1.6094.3 File:~Jspots611_2.wiff~
3	ENSTSYP00000008293	ens|ENSTSYP00000008293|ENSTSYG00000009031 transcript:ENSTSYT00000009040 gene_biotype:protein_coding transcript_biotype:protein_coding Tax_Id=9478 [Tarsius syrichta]	237	57828	4	1	4	1	8.1	5.08	75	1	1	0	601.326	1200.64	2	1200.61	0.0276	0	62.02	0.84	R	QSVEADINGLR	R				Locus:1.1.1.6104.3 File:~Jspots611_2.wiff~
3	ENSTSYP00000008293	ens|ENSTSYP00000008293|ENSTSYG00000009031 transcript:ENSTSYT00000009040 gene_biotype:protein_coding transcript_biotype:protein_coding Tax_Id=9478 [Tarsius syrichta]	237	57828	4	1	4	1	8.1	5.08	85	1	1	1	617.852	1233.69	2	1233.67	0.0183	1	52.99	6	R	LKYENEVALR	Q				Locus:1.1.1.6091.2 File:~Jspots611_2.wiff~
3	ENSTSYP00000008293	ens|ENSTSYP00000008293|ENSTSYG00000009031 transcript:ENSTSYT00000009040 gene_biotype:protein_coding transcript_biotype:protein_coding Tax_Id=9478 [Tarsius syrichta]	237	57828	4	1	4	1	8.1	5.08	107	1	1	1	691.339	1380.66	2	1380.64	0.0223	0	80.96	0.012	R	ALEESNYELEGK	I				Locus:1.1.1.6051.2 File:~Jspots611_2.wiff~
3	ENSTSYP00000008293	ens|ENSTSYP00000008293|ENSTSYG00000009031 transcript:ENSTSYT00000009040 gene_biotype:protein_coding transcript_biotype:protein_coding Tax_Id=9478 [Tarsius syrichta]	237	57828	4	1	4	1	8.1	5.08	109	1	1	1	695.86	1389.7	2	1389.67	0.0314	0	45.53	44	K	QSLEASLAETEGR	Y				Locus:1.1.1.6108.4 File:~Jspots611_2.wiff~
4	Q601U3	tr|Q601U3|Putative uncharacterized protein Tax_Id=295358 [Mycoplasma hyopneumoniae]	205	116102	5	0	4	0	4.5	9.2	59	1	1	1	558.336	1114.66	2	1114.63	0.0231	0	37.7	160	K	NTTIQGIAGLK	T				Locus:1.1.1.6114.2 File:~Jspots611_2.wiff~
4	Q601U3	tr|Q601U3|Putative uncharacterized protein Tax_Id=295358 [Mycoplasma hyopneumoniae]	205	116102	5	0	4	0	4.5	9.2	94	1	1	1	638.86	1275.7	2	1275.68	0.0222	0	54.93	4.2	K	TIYNINPVSQK	W				Locus:1.1.1.6100.2 File:~Jspots611_2.wiff~
4	Q601U3	tr|Q601U3|Putative uncharacterized protein Tax_Id=295358 [Mycoplasma hyopneumoniae]	205	116102	5	0	4	0	4.5	9.2	95	2	1	1	639.327	1276.64	2	1276.61	0.0304	0	53.06	7.4	K	SFQSYLYQNK	K				Locus:1.1.1.6114.3 File:~Jspots611_2.wiff~
4	Q601U3	tr|Q601U3|Putative uncharacterized protein Tax_Id=295358 [Mycoplasma hyopneumoniae]	205	116102	5	0	4	0	4.5	9.2	96	1	1	1	639.352	1276.69	2	1276.67	0.0227	0	51.9	8.8	K	TIYNINPVSQK	W	Deamidated (NQ)	0.00000000010.0		Locus:1.1.1.6103.2 File:~Jspots611_2.wiff~
4	Q601U3	tr|Q601U3|Putative uncharacterized protein Tax_Id=295358 [Mycoplasma hyopneumoniae]	205	116102	5	0	4	0	4.5	9.2	112	1	1	1	710.883	1419.75	2	1419.72	0.0274	0	68.7	0.2	K	GIAVYNDPELTTK	T				Locus:1.1.1.6103.4 File:~Jspots611_2.wiff~
5	Q4A8U4	tr|Q4A8U4|Heat shock protein DnaJ Tax_Id=262722 [Mycoplasma hyopneumoniae]	125	41677	2	1	2	1	5.6	9.18	35	4	1	1	493.3	984.586	2	984.572	0.0139	0	49.81	7.7	K	SGQIVNVLR	A				Locus:1.1.1.6111.2 File:~Jspots611_2.wiff~
5	Q4A8U4	tr|Q4A8U4|Heat shock protein DnaJ Tax_Id=262722 [Mycoplasma hyopneumoniae]	125	41677	2	1	2	1	5.6	9.18	104	1	1	1	667.362	1332.71	2	1332.69	0.0227	0	79.06	0.018	K	IPAGIQDGMFIR	V	Oxidation (M)	0.000000002000.0		Locus:1.1.1.6117.2 File:~Jspots611_2.wiff~
6	G1RIT4	tr|G1RIT4|Uncharacterized protein Tax_Id=61853 [Nomascus leucogenys]	76	61937	1	1	1	1	2.3	5.09	125	1	1	1	793.895	1585.78	2	1585.76	0.0168	0	76.25	0.041	K	VQALEEANNDLENK	I				Locus:1.1.1.6065.2 File:~Jspots611_2.wiff~
7	A0JLR9	tr|A0JLR9|FGB protein (Fragment) Tax_Id=9606 [Homo sapiens]	75	19537	1	1	1	1	7.9		121	1	1	1	785.855	1569.7	2	1569.67	0.0259	0	76.44	0.032	S	QGVNDNEEGFFSAR	G	Deamidated (NQ)	0.10000000000000.0		Locus:1.1.1.6116.2 File:~Jspots611_2.wiff~

## Sheet: 3
Protein hits	--------------------------------------------------------
prot_hit_num	prot_acc	prot_desc	prot_score	prot_mass	prot_matches	prot_matches_sig	prot_sequences	prot_sequences_sig	prot_cover	prot_pi	pep_query	pep_rank	pep_isbold	pep_isunique	pep_exp_mz	pep_exp_mr	pep_exp_z	pep_calc_mr	pep_delta	pep_miss	pep_score	pep_expect	pep_res_before	pep_seq	pep_res_after	pep_var_mod	pep_var_mod_pos	pep_summed_mod_pos	pep_scan_title
1	Q4AAW8	sp|Q4AAW8|30S ribosomal protein S2 Tax_Id=262719 [Mycoplasma hyopneumoniae]	616	35813	14	4	9	3	35.2	9.7	1	7	1	1	406.25	810.486	2	810.464	0.0217	0	37.94	56	K	FIFVGTK	K				Locus:1.1.1.6267.4 File:~Jspots611_3.wiff~
1	Q4AAW8	sp|Q4AAW8|30S ribosomal protein S2 Tax_Id=262719 [Mycoplasma hyopneumoniae]	616	35813	14	4	9	3	35.2	9.7	10	1	1	1	442.24	882.466	2	882.452	0.0137	0	36.44	160	K	MLEIAYK	L	Oxidation (M)	0.2000000.0		Locus:1.1.1.6094.3 File:~Jspots611_3.wiff~
1	Q4AAW8	sp|Q4AAW8|30S ribosomal protein S2 Tax_Id=262719 [Mycoplasma hyopneumoniae]	616	35813	14	4	9	3	35.2	9.7	36	1	1	1	566.309	1130.6	2	1130.58	0.0203	0	56.45	3	R	WLGGTLTNNR	T				Locus:1.1.1.6251.2 File:~Jspots611_3.wiff~
1	Q4AAW8	sp|Q4AAW8|30S ribosomal protein S2 Tax_Id=262719 [Mycoplasma hyopneumoniae]	616	35813	14	4	9	3	35.2	9.7	37	1	1	1	566.802	1131.59	2	1131.57	0.0212	0	50.74	12	R	WLGGTLTNNR	T	Deamidated (NQ)	0.0000000100.0		Locus:1.1.1.6261.2 File:~Jspots611_3.wiff~
1	Q4AAW8	sp|Q4AAW8|30S ribosomal protein S2 Tax_Id=262719 [Mycoplasma hyopneumoniae]	616	35813	14	4	9	3	35.2	9.7	45	1	1	0	591.341	1180.67	2	1180.65	0.022	0	52.66	22	R	NETHIIDVLK	T				Locus:1.1.1.6254.2 File:~Jspots611_3.wiff~
1	Q4AAW8	sp|Q4AAW8|30S ribosomal protein S2 Tax_Id=262719 [Mycoplasma hyopneumoniae]	616	35813	14	4	9	3	35.2	9.7	51	1	1	1	617.345	1232.68	2	1232.66	0.0204	0	67.13	0.26	K	LLEAGVYFGHK	A				Locus:1.1.1.6263.2 File:~Jspots611_3.wiff~
1	Q4AAW8	sp|Q4AAW8|30S ribosomal protein S2 Tax_Id=262719 [Mycoplasma hyopneumoniae]	616	35813	14	4	9	3	35.2	9.7	86	1	1	1	838.425	1674.84	2	1674.81	0.0252	0	104.38	6.7e-05	D	PSLVDFGIPANDDSTK	S				Locus:1.1.1.6280.3 File:~Jspots611_3.wiff~
1	Q4AAW8	sp|Q4AAW8|30S ribosomal protein S2 Tax_Id=262719 [Mycoplasma hyopneumoniae]	616	35813	14	4	9	3	35.2	9.7	87	1	1	1	838.425	1674.84	2	1674.81	0.0252	0	68.67	0.25	D	PSLVDFGIPANDDSTK	S				Locus:1.1.1.6284.4 File:~Jspots611_3.wiff~
1	Q4AAW8	sp|Q4AAW8|30S ribosomal protein S2 Tax_Id=262719 [Mycoplasma hyopneumoniae]	616	35813	14	4	9	3	35.2	9.7	88	1	1	1	838.918	1675.82	2	1675.79	0.0284	0	71.79	0.12	D	PSLVDFGIPANDDSTK	S	Deamidated (NQ)	0.0000000000100000.0		Locus:1.1.1.6285.4 File:~Jspots611_3.wiff~
1	Q4AAW8	sp|Q4AAW8|30S ribosomal protein S2 Tax_Id=262719 [Mycoplasma hyopneumoniae]	616	35813	14	4	9	3	35.2	9.7	93	1	1	1	1061.04	2120.06	2	2120.03	0.0268	0	74.58	0.075	K	LFAYQSDENIILPEDPEK	E				Locus:1.1.1.6282.3 File:~Jspots611_3.wiff~
1	Q4AAW8	sp|Q4AAW8|30S ribosomal protein S2 Tax_Id=262719 [Mycoplasma hyopneumoniae]	616	35813	14	4	9	3	35.2	9.7	98	1	1	1	1262.18	2522.34	2	2522.31	0.0309	0	85.18	0.007	K	QSEILNISEIPAENPTETPIISK	Q				Locus:1.1.1.6281.3 File:~Jspots611_3.wiff~
1	Q4AAW8	sp|Q4AAW8|30S ribosomal protein S2 Tax_Id=262719 [Mycoplasma hyopneumoniae]	616	35813	14	4	9	3	35.2	9.7	99	1	1	1	1262.18	2522.35	2	2522.31	0.0364	0	41.2	170	K	QSEILNISEIPAENPTETPIISK	Q				Locus:1.1.1.6291.2 File:~Jspots611_3.wiff~
1	Q4AAW8	sp|Q4AAW8|30S ribosomal protein S2 Tax_Id=262719 [Mycoplasma hyopneumoniae]	616	35813	14	4	9	3	35.2	9.7	100	1	1	1	1262.67	2523.33	2	2523.3	0.0314	0	94.11	0.00091	K	QSEILNISEIPAENPTETPIISK	Q	Deamidated (NQ)	0.10000000000000000000000.0		Locus:1.1.1.6285.2 File:~Jspots611_3.wiff~
1	Q4AAW8	sp|Q4AAW8|30S ribosomal protein S2 Tax_Id=262719 [Mycoplasma hyopneumoniae]	616	35813	14	4	9	3	35.2	9.7	101	1	1	1	1352.19	2702.36	2	2702.33	0.0299	0	103.06	0.00013	K	IIGITDSNVDPSLVDFGIPANDDSTK	S				Locus:1.1.1.6294.2 File:~Jspots611_3.wiff~
2	F1SRS2	tr|F1SRS2|Uncharacterized protein Tax_Id=9823 [Sus scrofa]	169	25879	5	0	3	0	16.3	6.85	3	2	1	1	421.767	841.519	2	841.502	0.0167	0	41.3	85	R	VATVSLPR	S				Locus:1.1.1.6093.2 File:~Jspots611_3.wiff~
2	F1SRS2	tr|F1SRS2|Uncharacterized protein Tax_Id=9823 [Sus scrofa]	169	25879	5	0	3	0	16.3	6.85	4	1	1	1	421.767	841.519	2	841.502	0.017	0	70.72	0.096	R	VATVSLPR	S				Locus:1.1.1.6090.3 File:~Jspots611_3.wiff~
2	F1SRS2	tr|F1SRS2|Uncharacterized protein Tax_Id=9823 [Sus scrofa]	169	25879	5	0	3	0	16.3	6.85	70	1	1	1	710.874	1419.73	2	1419.71	0.0178	0	36.09	390	N	YVNWIQQTIAAN	-				Locus:1.1.1.6295.3 File:~Jspots611_3.wiff~
2	F1SRS2	tr|F1SRS2|Uncharacterized protein Tax_Id=9823 [Sus scrofa]	169	25879	5	0	3	0	16.3	6.85	94	1	1	1	1150.1	2298.19	2	2298.17	0.0257	0	57.58	3.9	K	IITHPNFNGNTLDNDIMLIK	L	Oxidation (M)	0.00000000000000002000.0		Locus:1.1.1.6281.4 File:~Jspots611_3.wiff~
2	F1SRS2	tr|F1SRS2|Uncharacterized protein Tax_Id=9823 [Sus scrofa]	169	25879	5	0	3	0	16.3	6.85	95	1	1	1	1150.6	2299.18	2	2299.15	0.0302	0	62.68	1.2	K	IITHPNFNGNTLDNDIMLIK	L	Deamidated (NQ); Oxidation (M)	0.00000000010000002000.0		Locus:1.1.1.6283.2 File:~Jspots611_3.wiff~
3	G1P4P2	tr|G1P4P2|Uncharacterized protein Tax_Id=59463 [Myotis lucifugus]	122	63393	2	1	2	1	3.9	8.13	60	9	1	0	651.884	1301.75	2	1301.71	0.0456	0	39.52	120	R	SLDLDSIIAEVK	N				Locus:1.1.1.6372.2 File:~Jspots611_3.wiff~
3	G1P4P2	tr|G1P4P2|Uncharacterized protein Tax_Id=59463 [Myotis lucifugus]	122	63393	2	1	2	1	3.9	8.13	65	1	1	1	692.363	1382.71	2	1382.68	0.0283	0	83.86	0.0059	K	SLNNQFASFIDK	V				Locus:1.1.1.6283.4 File:~Jspots611_3.wiff~

## Sheet: 4
Protein hits	--------------------------------------------------------
prot_hit_num	prot_acc	prot_desc	prot_score	prot_mass	prot_matches	prot_matches_sig	prot_sequences	prot_sequences_sig	prot_cover	prot_pi	pep_query	pep_rank	pep_isbold	pep_isunique	pep_exp_mz	pep_exp_mr	pep_exp_z	pep_calc_mr	pep_delta	pep_miss	pep_score	pep_expect	pep_res_before	pep_seq	pep_res_after	pep_var_mod	pep_var_mod_pos	pep_summed_mod_pos	pep_scan_title
1	P00761	sp|P00761|Trypsin Tax_Id=9823 [Sus scrofa]	206	24394	6	0	3	0	16.5	7	8	1	1	1	421.766	841.518	2	841.502	0.0155	0	65.36	0.15	R	VATVSLPR	S				Locus:1.1.1.5940.2 File:~Jspots611_4.wiff~
1	P00761	sp|P00761|Trypsin Tax_Id=9823 [Sus scrofa]	206	24394	6	0	3	0	16.5	7	9	1	1	1	421.766	841.518	2	841.502	0.0155	0	65.4	0.15	R	VATVSLPR	S				Locus:1.1.1.5937.2 File:~Jspots611_4.wiff~
1	P00761	sp|P00761|Trypsin Tax_Id=9823 [Sus scrofa]	206	24394	6	0	3	0	16.5	7	10	1	1	1	421.766	841.518	2	841.502	0.0159	0	36.36	120	R	VATVSLPR	S				Locus:1.1.1.5945.2 File:~Jspots611_4.wiff~
1	P00761	sp|P00761|Trypsin Tax_Id=9823 [Sus scrofa]	206	24394	6	0	3	0	16.5	7	48	1	1	1	523.294	1044.57	2	1044.56	0.0175	0	71.31	0.093	K	LSSPATLNSR	V				Locus:1.1.1.5712.2 File:~Jspots611_4.wiff~
1	P00761	sp|P00761|Trypsin Tax_Id=9823 [Sus scrofa]	206	24394	6	0	3	0	16.5	7	49	4	1	1	523.295	1044.57	2	1044.56	0.0185	0	31.41	900	K	LSSPATLNSR	V				Locus:1.1.1.5698.2 File:~Jspots611_4.wiff~
1	P00761	sp|P00761|Trypsin Tax_Id=9823 [Sus scrofa]	206	24394	6	0	3	0	16.5	7	129	1	1	1	1106.08	2210.14	2	2210.1	0.0433	0	72.49	0.12	R	LGEHNIDVLEGNEQFINAAK	I				Locus:1.1.1.6001.3 File:~Jspots611_4.wiff~
2	F1STZ4	tr|F1STZ4|Complement C1q subcomponent subunit A Tax_Id=9823 [Sus scrofa]	185	26367	3	1	2	1	11.7	9.32	87	4	1	1	650.85	1299.69	2	1299.66	0.0291	0	37.87	230	R	GEPGAPAFQTGIR	G				Locus:1.1.1.5947.3 File:~Jspots611_4.wiff~
2	F1STZ4	tr|F1STZ4|Complement C1q subcomponent subunit A Tax_Id=9823 [Sus scrofa]	185	26367	3	1	2	1	11.7	9.32	88	2	1	1	651.344	1300.67	2	1300.64	0.0319	0	37.52	1000	R	GEPGAPAFQTGIR	G	Deamidated (NQ)	0.0000000010000.0		Locus:1.1.1.5972.2 File:~Jspots611_4.wiff~
2	F1STZ4	tr|F1STZ4|Complement C1q subcomponent subunit A Tax_Id=9823 [Sus scrofa]	185	26367	3	1	2	1	11.7	9.32	120	1	1	1	851.498	1700.98	2	1700.96	0.0247	0	149.06	1.6e-09	K	GLFQVVSGGTVLQLQR	G				Locus:1.1.1.6035.2 File:~Jspots611_4.wiff~
3	F7B786	tr|F7B786|Cytokeratin-1 Tax_Id=9544 [Macaca mulatta]	160	65170	3	0	3	0	5.2	8.16	73	1	1	1	590.318	1178.62	2	1178.59	0.0278	0	63.5	0.57	K	YEELQITAGR	H				Locus:1.1.1.5947.2 File:~Jspots611_4.wiff~
3	F7B786	tr|F7B786|Cytokeratin-1 Tax_Id=9544 [Macaca mulatta]	160	65170	3	0	3	0	5.2	8.16	83	1	1	0	633.336	1264.66	2	1264.63	0.0265	0	44.26	51	R	TNAENEFVTIK	K				Locus:1.1.1.5976.2 File:~Jspots611_4.wiff~
3	F7B786	tr|F7B786|Cytokeratin-1 Tax_Id=9544 [Macaca mulatta]	160	65170	3	0	3	0	5.2	8.16	109	1	1	0	738.409	1474.8	2	1474.78	0.0244	0	56.18	3.6	R	FLEQQNQVLQTK	W				Locus:1.1.1.5940.4 File:~Jspots611_4.wiff~

## Sheet: 5
Protein hits	--------------------------------------------------------
prot_hit_num	prot_acc	prot_desc	prot_score	prot_mass	prot_matches	prot_matches_sig	prot_sequences	prot_sequences_sig	prot_cover	prot_pi	pep_query	pep_rank	pep_isbold	pep_isunique	pep_exp_mz	pep_exp_mr	pep_exp_z	pep_calc_mr	pep_delta	pep_miss	pep_score	pep_expect	pep_res_before	pep_seq	pep_res_after	pep_var_mod	pep_var_mod_pos	pep_summed_mod_pos	pep_scan_title
1	Q600A4	sp|Q600A4|Uridylate kinase Tax_Id=295358 [Mycoplasma hyopneumoniae]	354	26302	8	3	5	2	17.6		38	1	1	1	468.764	935.514	2	935.5	0.0141	0	58.88	1.2	-	MDSTILIK	L	Oxidation (M)	0.20000000.0		Locus:1.1.1.6103.3 File:~Jspots611_5.wiff~
1	Q600A4	sp|Q600A4|Uridylate kinase Tax_Id=295358 [Mycoplasma hyopneumoniae]	354	26302	8	3	5	2	17.6		69	1	1	1	554.315	1106.62	2	1106.6	0.0191	0	79.24	0.013	K	ITYNQVIEK	N				Locus:1.1.1.6096.2 File:~Jspots611_5.wiff~
1	Q600A4	sp|Q600A4|Uridylate kinase Tax_Id=295358 [Mycoplasma hyopneumoniae]	354	26302	8	3	5	2	17.6		87	1	1	1	589.835	1177.66	2	1177.63	0.0209	0	72.62	0.062	K	SLAIDYELVR	Q				Locus:1.1.1.6136.2 File:~Jspots611_5.wiff~
1	Q600A4	sp|Q600A4|Uridylate kinase Tax_Id=295358 [Mycoplasma hyopneumoniae]	354	26302	8	3	5	2	17.6		110	1	1	1	660.817	1319.62	2	1319.6	0.0198	0	68.56	0.21	K	NNVNGIFDSDPK	I	Deamidated (NQ)	0.000100000000.0		Locus:1.1.1.6119.2 File:~Jspots611_5.wiff~
1	Q600A4	sp|Q600A4|Uridylate kinase Tax_Id=295358 [Mycoplasma hyopneumoniae]	354	26302	8	3	5	2	17.6		111	1	1	1	660.824	1319.63	2	1319.6	0.0342	0	74.19	0.057	K	NNVNGIFDSDPK	I	Deamidated (NQ)	0.000100000000.0		Locus:1.1.1.6106.2 File:~Jspots611_5.wiff~
1	Q600A4	sp|Q600A4|Uridylate kinase Tax_Id=295358 [Mycoplasma hyopneumoniae]	354	26302	8	3	5	2	17.6		112	1	1	1	660.824	1319.63	2	1319.6	0.0342	0	74.79	0.05	K	NNVNGIFDSDPK	I	Deamidated (NQ)	0.000100000000.0		Locus:1.1.1.6107.2 File:~Jspots611_5.wiff~
1	Q600A4	sp|Q600A4|Uridylate kinase Tax_Id=295358 [Mycoplasma hyopneumoniae]	354	26302	8	3	5	2	17.6		113	1	1	1	661.322	1320.63	2	1320.58	0.0463	0	71.9	0.095	K	NNVNGIFDSDPK	I	2 Deamidated (NQ)	0.100100000000.0		Locus:1.1.1.6112.2 File:~Jspots611_5.wiff~
1	Q600A4	sp|Q600A4|Uridylate kinase Tax_Id=295358 [Mycoplasma hyopneumoniae]	354	26302	8	3	5	2	17.6		129	1	1	1	757.409	1512.8	2	1512.78	0.0214	1	69.5	0.17	R	YDKITYNQVIEK	N				Locus:1.1.1.6098.2 File:~Jspots611_5.wiff~
2	F7B786	tr|F7B786|Cytokeratin-1 Tax_Id=9544 [Macaca mulatta]	203	65170	3	1	3	1	5.2	8.16	88	1	1	1	590.325	1178.63	2	1178.59	0.0418	0	56.61	2.6	K	YEELQITAGR	H				Locus:1.1.1.6105.2 File:~Jspots611_5.wiff~
2	F7B786	tr|F7B786|Cytokeratin-1 Tax_Id=9544 [Macaca mulatta]	203	65170	3	1	3	1	5.2	8.16	104	1	1	0	633.335	1264.66	2	1264.63	0.0264	0	47.67	23	R	TNAENEFVTIK	K				Locus:1.1.1.6117.2 File:~Jspots611_5.wiff~
2	F7B786	tr|F7B786|Cytokeratin-1 Tax_Id=9544 [Macaca mulatta]	203	65170	3	1	3	1	5.2	8.16	127	3	1	0	738.411	1474.81	2	1474.78	0.0289	0	102.77	7.8e-05	R	FLEQQNQVLQTK	W				Locus:1.1.1.6101.2 File:~Jspots611_5.wiff~
3	P00761	sp|P00761|Trypsin Tax_Id=9823 [Sus scrofa]	199	24394	3	1	2	1	12.1	7	10	1	1	1	421.767	841.519	2	841.502	0.0173	0	60.96	0.41	R	VATVSLPR	S				Locus:1.1.1.6100.2 File:~Jspots611_5.wiff~
3	P00761	sp|P00761|Trypsin Tax_Id=9823 [Sus scrofa]	199	24394	3	1	2	1	12.1	7	11	2	1	1	421.767	841.519	2	841.502	0.0173	0	53.28	2.4	R	VATVSLPR	S				Locus:1.1.1.6097.2 File:~Jspots611_5.wiff~
3	P00761	sp|P00761|Trypsin Tax_Id=9823 [Sus scrofa]	199	24394	3	1	2	1	12.1	7	144	1	1	1	1106.08	2210.14	2	2210.1	0.0405	0	140.76	1.8e-08	R	LGEHNIDVLEGNEQFINAAK	I				Locus:1.1.1.6129.4 File:~Jspots611_5.wiff~
4	F1STZ4	tr|F1STZ4|Complement C1q subcomponent subunit A Tax_Id=9823 [Sus scrofa]	153	26367	1	1	1	1	6.5	9.32	137	1	1	1	851.501	1700.99	2	1700.96	0.0295	0	153.4	5.6e-10	K	GLFQVVSGGTVLQLQR	G				Locus:1.1.1.6158.3 File:~Jspots611_5.wiff~
5	G1LNQ2	tr|G1LNQ2|Uncharacterized protein Tax_Id=9646 [Ailuropoda melanoleuca]	71	56157	1	0	1	0	2.2	4.81	123	1	1	1	691.34	1380.67	2	1380.64	0.0252	0	71.21	0.11	R	ALEESNYELEGK	I				Locus:1.1.1.6081.2 File:~Jspots611_5.wiff~

## Sheet: 6
Protein hits	--------------------------------------------------------
prot_hit_num	prot_acc	prot_desc	prot_score	prot_mass	prot_matches	prot_matches_sig	prot_sequences	prot_sequences_sig	prot_cover	prot_pi	pep_query	pep_rank	pep_isbold	pep_isunique	pep_exp_mz	pep_exp_mr	pep_exp_z	pep_calc_mr	pep_delta	pep_miss	pep_score	pep_expect	pep_res_before	pep_seq	pep_res_after	pep_var_mod	pep_var_mod_pos	pep_summed_mod_pos	pep_scan_title
1	Q4A790	tr|Q4A790|Transcription antitermination protein Tax_Id=262722 [Mycoplasma hyopneumoniae]	351	22614	7	4	5	3	32.1	9.43	52	1	1	1	495.288	988.561	2	988.544	0.0172	0	59.12	1.4	K	EDTAISLLK	N				Locus:1.1.1.6002.2 File:~Jspots611_6.wiff~
1	Q4A790	tr|Q4A790|Transcription antitermination protein Tax_Id=262722 [Mycoplasma hyopneumoniae]	351	22614	7	4	5	3	32.1	9.43	100	1	1	1	616.319	1230.62	2	1230.6	0.0278	0	48.21	22	K	WYMISTISSK	E	Oxidation (M)	0.0020000000.0		Locus:1.1.1.5997.2 File:~Jspots611_6.wiff~
1	Q4A790	tr|Q4A790|Transcription antitermination protein Tax_Id=262722 [Mycoplasma hyopneumoniae]	351	22614	7	4	5	3	32.1	9.43	112	1	1	1	653.817	1305.62	2	1305.6	0.0214	0	86.35	0.0034	K	VTHGPFSDDFGK	I				Locus:1.1.1.5987.2 File:~Jspots611_6.wiff~
1	Q4A790	tr|Q4A790|Transcription antitermination protein Tax_Id=262722 [Mycoplasma hyopneumoniae]	351	22614	7	4	5	3	32.1	9.43	113	1	1	1	653.817	1305.62	2	1305.6	0.0215	0	71.39	0.11	K	VTHGPFSDDFGK	I				Locus:1.1.1.5977.2 File:~Jspots611_6.wiff~
1	Q4A790	tr|Q4A790|Transcription antitermination protein Tax_Id=262722 [Mycoplasma hyopneumoniae]	351	22614	7	4	5	3	32.1	9.43	122	1	1	1	744.896	1487.78	2	1487.75	0.0285	0	75.14	0.049	R	NTQYVTGLVGSHGR	G				Locus:1.1.1.5957.4 File:~Jspots611_6.wiff~
1	Q4A790	tr|Q4A790|Transcription antitermination protein Tax_Id=262722 [Mycoplasma hyopneumoniae]	351	22614	7	4	5	3	32.1	9.43	123	1	1	1	745.399	1488.78	2	1488.73	0.0518	0	85.37	0.0047	R	NTQYVTGLVGSHGR	G	Deamidated (NQ)	0.00100000000000.0		Locus:1.1.1.5961.2 File:~Jspots611_6.wiff~
1	Q4A790	tr|Q4A790|Transcription antitermination protein Tax_Id=262722 [Mycoplasma hyopneumoniae]	351	22614	7	4	5	3	32.1	9.43	132	1	1	1	963.468	1924.92	2	1924.88	0.0369	0	75.42	0.057	K	FDVPYYEENPNKPGEK	K				Locus:1.1.1.5978.2 File:~Jspots611_6.wiff~
2	G3SBS8	tr|G3SBS8|Uncharacterized protein Tax_Id=9595 [Gorilla gorilla gorilla]	297	52510	4	2	4	2	10.1	5.77	93	7	1	1	590.349	1178.68	2	1178.59	0.0896	0	40.41	320	K	YEELQITAGR	H				Locus:1.1.1.5967.2 File:~Jspots611_6.wiff~
2	G3SBS8	tr|G3SBS8|Uncharacterized protein Tax_Id=9595 [Gorilla gorilla gorilla]	297	52510	4	2	4	2	10.1	5.77	107	1	1	0	633.328	1264.64	2	1264.63	0.012	0	58.79	1.8	R	TNAENEFVTIK	K				Locus:1.1.1.5987.3 File:~Jspots611_6.wiff~
2	G3SBS8	tr|G3SBS8|Uncharacterized protein Tax_Id=9595 [Gorilla gorilla gorilla]	297	52510	4	2	4	2	10.1	5.77	121	1	1	0	738.408	1474.8	2	1474.78	0.0243	0	95.47	0.00042	R	FLEQQNQVLQTK	W				Locus:1.1.1.5958.2 File:~Jspots611_6.wiff~
2	G3SBS8	tr|G3SBS8|Uncharacterized protein Tax_Id=9595 [Gorilla gorilla gorilla]	297	52510	4	2	4	2	10.1	5.77	129	1	1	0	858.944	1715.87	2	1715.84	0.0298	0	109.02	2.3e-05	K	QISNLQQSISDAEQR	G				Locus:1.1.1.5979.2 File:~Jspots611_6.wiff~
3	E4QTE0	tr|E4QTE0|Putative uncharacterized protein Tax_Id=907287 [Mycoplasma hyopneumoniae]	199	21217	3	2	2	1	13.5		33	1	1	1	454.766	907.517	2	907.501	0.0151	0	39.63	83	K	ATTELVFK	N				Locus:1.1.1.5990.2 File:~Jspots611_6.wiff~
3	E4QTE0	tr|E4QTE0|Putative uncharacterized protein Tax_Id=907287 [Mycoplasma hyopneumoniae]	199	21217	3	2	2	1	13.5		133	1	1	1	1025.94	2049.87	2	2049.83	0.0333	0	159.78	1.8e-10	K	ESSNVMASNFFSDSNDQR	F	Oxidation (M)	0.000002000000000000.0		Locus:1.1.1.5986.3 File:~Jspots611_6.wiff~
3	E4QTE0	tr|E4QTE0|Putative uncharacterized protein Tax_Id=907287 [Mycoplasma hyopneumoniae]	199	21217	3	2	2	1	13.5		134	1	1	1	1026.43	2050.85	2	2050.82	0.034	0	95.43	0.00044	K	ESSNVMASNFFSDSNDQR	F	Deamidated (NQ); Oxidation (M)	0.000002000000001000.0		Locus:1.1.1.5988.2 File:~Jspots611_6.wiff~
4	P00761	sp|P00761|Trypsin Tax_Id=9823 [Sus scrofa]	116	24394	3	0	2	0	12.1	7	11	2	1	1	421.765	841.515	2	841.502	0.0127	0	48.37	7.8	R	VATVSLPR	S				Locus:1.1.1.5966.2 File:~Jspots611_6.wiff~
4	P00761	sp|P00761|Trypsin Tax_Id=9823 [Sus scrofa]	116	24394	3	0	2	0	12.1	7	13	1	1	1	421.767	841.52	2	841.502	0.0183	0	51.64	3.5	R	VATVSLPR	S				Locus:1.1.1.5960.2 File:~Jspots611_6.wiff~
4	P00761	sp|P00761|Trypsin Tax_Id=9823 [Sus scrofa]	116	24394	3	0	2	0	12.1	7	135	1	1	1	1106.07	2210.13	2	2210.1	0.0361	0	66.82	0.46	R	LGEHNIDVLEGNEQFINAAK	I				Locus:1.1.1.6004.4 File:~Jspots611_6.wiff~
5	A0JLR9	tr|A0JLR9|FGB protein (Fragment) Tax_Id=9606 [Homo sapiens]	103	19537	1	1	1	1	7.9		126	1	1	1	785.858	1569.7	2	1569.67	0.0312	0	103.57	6.3e-05	S	QGVNDNEEGFFSAR	G	Deamidated (NQ)	0.10000000000000.0		Locus:1.1.1.5997.4 File:~Jspots611_6.wiff~
6	C9YCJ8	tr|C9YCJ8|Methyl-accepting chemotaxis protein I Tax_Id=667019 [Curvibacter putative symbiont of Hydra magnipapillata]	92	54821	2	0	2	0	3.1	5.03	11	2	0	1	421.765	841.515	2	841.466	0.049	0	48.37	7.8	A	VATVEAPR	Q				Locus:1.1.1.5966.2 File:~Jspots611_6.wiff~
6	C9YCJ8	tr|C9YCJ8|Methyl-accepting chemotaxis protein I Tax_Id=667019 [Curvibacter putative symbiont of Hydra magnipapillata]	92	54821	2	0	2	0	3.1	5.03	12	1	1	1	421.767	1683.04	4	1682.92	0.1178	1	43.39	52	R	IEKLASQAVATVEAPR	Q	Deamidated (NQ)	0.0000001000000000.0		Locus:1.1.1.5952.2 File:~Jspots611_6.wiff~

## Sheet: 7
Protein hits	--------------------------------------------------------
prot_hit_num	prot_acc	prot_desc	prot_score	prot_mass	prot_matches	prot_matches_sig	prot_sequences	prot_sequences_sig	prot_cover	prot_pi	pep_query	pep_rank	pep_isbold	pep_isunique	pep_exp_mz	pep_exp_mr	pep_exp_z	pep_calc_mr	pep_delta	pep_miss	pep_score	pep_expect	pep_res_before	pep_seq	pep_res_after	pep_var_mod	pep_var_mod_pos	pep_summed_mod_pos	pep_scan_title
1	Q4A7R3	sp|Q4A7R3|50S ribosomal protein L1 Tax_Id=262722 [Mycoplasma hyopneumoniae]	515	25585	11	4	7	4	37		52	1	1	1	518.316	1034.62	2	1034.59	0.0307	0	63.35	0.29	R	GAVVLPHGTGK	S				Locus:1.1.1.5608.3 File:~Jspots611_7.wiff~
1	Q4A7R3	sp|Q4A7R3|50S ribosomal protein L1 Tax_Id=262722 [Mycoplasma hyopneumoniae]	515	25585	11	4	7	4	37		60	1	1	1	532.806	1063.6	2	1063.57	0.0318	0	54.93	3.2	K	FSGSVDLAIR	L				Locus:1.1.1.5954.2 File:~Jspots611_7.wiff~
1	Q4A7R3	sp|Q4A7R3|50S ribosomal protein L1 Tax_Id=262722 [Mycoplasma hyopneumoniae]	515	25585	11	4	7	4	37		65	1	1	1	550.84	1099.66	2	1099.64	0.0257	0	75.29	0.024	R	YGIIHSLIGK	T				Locus:1.1.1.5962.4 File:~Jspots611_7.wiff~
1	Q4A7R3	sp|Q4A7R3|50S ribosomal protein L1 Tax_Id=262722 [Mycoplasma hyopneumoniae]	515	25585	11	4	7	4	37		84	1	1	1	645.365	1288.72	2	1288.69	0.0279	0	81.54	0.0092	R	VLVATDSSEVAAK	S				Locus:1.1.1.5693.2 File:~Jspots611_7.wiff~
1	Q4A7R3	sp|Q4A7R3|50S ribosomal protein L1 Tax_Id=262722 [Mycoplasma hyopneumoniae]	515	25585	11	4	7	4	37		85	2	1	1	645.366	1288.72	2	1288.69	0.0309	0	37.11	250	R	VLVATDSSEVAAK	S				Locus:1.1.1.5679.2 File:~Jspots611_7.wiff~
1	Q4A7R3	sp|Q4A7R3|50S ribosomal protein L1 Tax_Id=262722 [Mycoplasma hyopneumoniae]	515	25585	11	4	7	4	37		90	1	1	1	660.861	1319.71	2	1319.68	0.0317	0	65.18	0.43	K	NLTVSASMGPSIK	I	Oxidation (M)	0.0000000200000.0		Locus:1.1.1.5833.2 File:~Jspots611_7.wiff~
1	Q4A7R3	sp|Q4A7R3|50S ribosomal protein L1 Tax_Id=262722 [Mycoplasma hyopneumoniae]	515	25585	11	4	7	4	37		91	1	1	1	660.861	1319.71	2	1319.68	0.0317	0	65.97	0.36	K	NLTVSASMGPSIK	I	Oxidation (M)	0.0000000200000.0		Locus:1.1.1.5830.2 File:~Jspots611_7.wiff~
1	Q4A7R3	sp|Q4A7R3|50S ribosomal protein L1 Tax_Id=262722 [Mycoplasma hyopneumoniae]	515	25585	11	4	7	4	37		92	1	1	1	661.355	1320.7	2	1320.66	0.0358	0	55.22	4.3	K	NLTVSASMGPSIK	I	Deamidated (NQ); Oxidation (M)	0.1000000200000.0		Locus:1.1.1.5840.2 File:~Jspots611_7.wiff~
1	Q4A7R3	sp|Q4A7R3|50S ribosomal protein L1 Tax_Id=262722 [Mycoplasma hyopneumoniae]	515	25585	11	4	7	4	37		107	1	1	1	737.879	1473.74	2	1473.71	0.037	0	105.54	4.6e-05	R	FYSLEEAMELVK	K	Oxidation (M)	0.000000020000.0		Locus:1.1.1.5968.2 File:~Jspots611_7.wiff~
1	Q4A7R3	sp|Q4A7R3|50S ribosomal protein L1 Tax_Id=262722 [Mycoplasma hyopneumoniae]	515	25585	11	4	7	4	37		120	1	1	1	979.528	1957.04	2	1956.99	0.0479	0	76.13	0.046	K	TNMEVPQLVENANTLLR	L	Oxidation (M)	0.00200000000000000.0		Locus:1.1.1.5969.3 File:~Jspots611_7.wiff~
1	Q4A7R3	sp|Q4A7R3|50S ribosomal protein L1 Tax_Id=262722 [Mycoplasma hyopneumoniae]	515	25585	11	4	7	4	37		121	1	1	1	980.017	1958.02	2	1957.98	0.0418	0	58.1	3.1	K	TNMEVPQLVENANTLLR	L	Deamidated (NQ); Oxidation (M)	0.00200010000000000.0		Locus:1.1.1.5971.4 File:~Jspots611_7.wiff~
2	F1SRS2	tr|F1SRS2|Uncharacterized protein Tax_Id=9823 [Sus scrofa]	129	25879	4	0	2	0	7.3	6.85	21	1	1	1	421.769	841.524	2	841.502	0.0217	0	65.66	0.14	R	VATVSLPR	S				Locus:1.1.1.5848.2 File:~Jspots611_7.wiff~
2	F1SRS2	tr|F1SRS2|Uncharacterized protein Tax_Id=9823 [Sus scrofa]	129	25879	4	0	2	0	7.3	6.85	22	2	1	1	421.769	841.524	2	841.502	0.0219	0	57.92	0.82	R	VATVSLPR	S				Locus:1.1.1.5844.2 File:~Jspots611_7.wiff~
2	F1SRS2	tr|F1SRS2|Uncharacterized protein Tax_Id=9823 [Sus scrofa]	129	25879	4	0	2	0	7.3	6.85	56	1	1	1	523.296	1044.58	2	1044.56	0.0207	0	64.75	0.41	K	LSSPATLNSR	V				Locus:1.1.1.5608.2 File:~Jspots611_7.wiff~
2	F1SRS2	tr|F1SRS2|Uncharacterized protein Tax_Id=9823 [Sus scrofa]	129	25879	4	0	2	0	7.3	6.85	57	2	1	1	523.299	1044.58	2	1044.56	0.0274	0	46.94	24	K	LSSPATLNSR	V				Locus:1.1.1.5578.2 File:~Jspots611_7.wiff~
3	E4QSB3	tr|E4QSB3|50S ribosomal protein L3 Tax_Id=907287 [Mycoplasma hyopneumoniae]	126	24891	2	1	2	1	9.7		81	1	1	1	642.895	1283.78	2	1283.74	0.0307	1	80.95	0.0055	K	VDKENNLLVLK	G				Locus:1.1.1.5948.2 File:~Jspots611_7.wiff~
3	E4QSB3	tr|E4QSB3|50S ribosomal protein L3 Tax_Id=907287 [Mycoplasma hyopneumoniae]	126	24891	2	1	2	1	9.7		83	1	1	1	643.879	1285.74	2	1285.72	0.0254	0	48.48	15	R	FLKPEIGHFAK	A				Locus:1.1.1.5907.2 File:~Jspots611_7.wiff~

## Sheet: 8
Protein hits	--------------------------------------------------------
prot_hit_num	prot_acc	prot_desc	prot_score	prot_mass	prot_matches	prot_matches_sig	prot_sequences	prot_sequences_sig	prot_cover	prot_pi	pep_query	pep_rank	pep_isbold	pep_isunique	pep_exp_mz	pep_exp_mr	pep_exp_z	pep_calc_mr	pep_delta	pep_miss	pep_score	pep_expect	pep_res_before	pep_seq	pep_res_after	pep_var_mod	pep_var_mod_pos	pep_summed_mod_pos	pep_scan_title
1	Q4AAE0	sp|Q4AAE0|50S ribosomal protein L3 Tax_Id=262719 [Mycoplasma hyopneumoniae]	338	24963	5	3	5	3	22.2	10.04	75	1	1	0	642.895	1283.78	2	1283.74	0.0316	1	84.94	0.0022	K	VDKENNLLVLK	G				Locus:1.1.1.6025.2 File:~Jspots611_8.wiff~
1	Q4AAE0	sp|Q4AAE0|50S ribosomal protein L3 Tax_Id=262719 [Mycoplasma hyopneumoniae]	338	24963	5	3	5	3	22.2	10.04	77	1	1	0	643.882	1285.75	2	1285.72	0.0304	0	44.71	34	R	FLKPEIGHFAK	A				Locus:1.1.1.5977.2 File:~Jspots611_8.wiff~
1	Q4AAE0	sp|Q4AAE0|50S ribosomal protein L3 Tax_Id=262719 [Mycoplasma hyopneumoniae]	338	24963	5	3	5	3	22.2	10.04	80	1	1	0	658.862	1315.71	2	1315.68	0.0314	0	51.26	11	K	NPVSLFVPNSDK	E				Locus:1.1.1.6038.4 File:~Jspots611_8.wiff~
1	Q4AAE0	sp|Q4AAE0|50S ribosomal protein L3 Tax_Id=262719 [Mycoplasma hyopneumoniae]	338	24963	5	3	5	3	22.2	10.04	97	1	1	1	792.427	1582.84	2	1582.8	0.0406	1	86.57	0.0035	K	NSYDAIQLAAFDKK	Q				Locus:1.1.1.6032.2 File:~Jspots611_8.wiff~
1	Q4AAE0	sp|Q4AAE0|50S ribosomal protein L3 Tax_Id=262719 [Mycoplasma hyopneumoniae]	338	24963	5	3	5	3	22.2	10.04	100	1	1	0	836.968	1671.92	2	1671.88	0.0382	1	78.8	0.02	K	NPVSLFVPNSDKEVK	N				Locus:1.1.1.6035.2 File:~Jspots611_8.wiff~
2	E4QTB7	tr|E4QTB7|50S ribosomal protein L1 Tax_Id=907287 [Mycoplasma hyopneumoniae]	123	25566	1	1	1	1	8.6		102	1	1	1	1083.08	2164.15	2	2164.09	0.0557	0	123.3	9.9e-07	K	SLEAGADLIYSTAELEQNLK	I				Locus:1.1.1.6182.2 File:~Jspots611_8.wiff~
3	F1SRS2	tr|F1SRS2|Uncharacterized protein Tax_Id=9823 [Sus scrofa]	107	25879	2	0	2	0	7.3	6.85	16	1	1	1	421.77	841.525	2	841.502	0.0229	0	61.17	0.37	R	VATVSLPR	S				Locus:1.1.1.5864.2 File:~Jspots611_8.wiff~
3	F1SRS2	tr|F1SRS2|Uncharacterized protein Tax_Id=9823 [Sus scrofa]	107	25879	2	0	2	0	7.3	6.85	46	1	1	1	523.298	1044.58	2	1044.56	0.025	0	47.21	23	K	LSSPATLNSR	V				Locus:1.1.1.5479.2 File:~Jspots611_8.wiff~

## Sheet: 9
Protein hits	--------------------------------------------------------
prot_hit_num	prot_acc	prot_desc	prot_score	prot_mass	prot_matches	prot_matches_sig	prot_sequences	prot_sequences_sig	prot_cover	prot_pi	pep_query	pep_rank	pep_isbold	pep_isunique	pep_exp_mz	pep_exp_mr	pep_exp_z	pep_calc_mr	pep_delta	pep_miss	pep_score	pep_expect	pep_res_before	pep_seq	pep_res_after	pep_var_mod	pep_var_mod_pos	pep_summed_mod_pos	pep_scan_title
1	P00761	sp|P00761|Trypsin Tax_Id=9823 [Sus scrofa]	450	24394	8	4	5	4	20.8	7	9	1	1	1	421.77	841.525	2	841.502	0.0229	0	47.43	8.7	R	VATVSLPR	S				Locus:1.1.1.5852.2 File:~Jspots611_9.wiff~
1	P00761	sp|P00761|Trypsin Tax_Id=9823 [Sus scrofa]	450	24394	8	4	5	4	20.8	7	10	1	1	1	421.771	841.526	2	841.502	0.0243	0	55.55	1.3	R	VATVSLPR	S				Locus:1.1.1.5861.2 File:~Jspots611_9.wiff~
1	P00761	sp|P00761|Trypsin Tax_Id=9823 [Sus scrofa]	450	24394	8	4	5	4	20.8	7	113	1	1	1	970.995	1939.98	2	1939.93	0.0484	0	106.33	4.7e-05	R	LGEHNIDVLEGNEQFIN	A				Locus:1.1.1.6147.3 File:~Jspots611_9.wiff~
1	P00761	sp|P00761|Trypsin Tax_Id=9823 [Sus scrofa]	450	24394	8	4	5	4	20.8	7	117	1	1	1	1042.03	2082.05	2	2082	0.0496	0	101.06	0.00017	R	LGEHNIDVLEGNEQFINAA	K				Locus:1.1.1.6151.2 File:~Jspots611_9.wiff~
1	P00761	sp|P00761|Trypsin Tax_Id=9823 [Sus scrofa]	450	24394	8	4	5	4	20.8	7	118	1	1	1	1106.08	2210.14	2	2210.1	0.0461	0	113.53	9.7e-06	R	LGEHNIDVLEGNEQFINAAK	I				Locus:1.1.1.6142.2 File:~Jspots611_9.wiff~
1	P00761	sp|P00761|Trypsin Tax_Id=9823 [Sus scrofa]	450	24394	8	4	5	4	20.8	7	121	1	1	1	1142.61	2283.21	2	2283.16	0.0525	0	52.04	14	K	IITHPNFNGNTLDNDIMLIK	L	Deamidated (NQ)	0.00000001000000000000.0		Locus:1.1.1.6162.4 File:~Jspots611_9.wiff~
1	P00761	sp|P00761|Trypsin Tax_Id=9823 [Sus scrofa]	450	24394	8	4	5	4	20.8	7	123	1	1	1	1150.11	2298.21	2	2298.17	0.04	0	42.7	120	K	IITHPNFNGNTLDNDIMLIK	L	Oxidation (M)	0.00000000000000002000.0		Locus:1.1.1.6154.4 File:~Jspots611_9.wiff~
1	P00761	sp|P00761|Trypsin Tax_Id=9823 [Sus scrofa]	450	24394	8	4	5	4	20.8	7	124	1	1	1	1150.61	2299.21	2	2299.15	0.0539	0	80.13	0.021	K	IITHPNFNGNTLDNDIMLIK	L	Deamidated (NQ); Oxidation (M)	0.00000001000000002000.0		Locus:1.1.1.6156.3 File:~Jspots611_9.wiff~
2	Q4AAF5	tr|Q4AAF5|50S ribosomal protein L6 Tax_Id=262719 [Mycoplasma hyopneumoniae]	280	19937	8	2	4	2	22.9	9.99	23	1	1	1	495.296	988.578	2	988.545	0.0329	0	92.4	0.00058	K	VGQFAAQIR	Q				Locus:1.1.1.5860.2 File:~Jspots611_9.wiff~
2	Q4AAF5	tr|Q4AAF5|50S ribosomal protein L6 Tax_Id=262719 [Mycoplasma hyopneumoniae]	280	19937	8	2	4	2	22.9	9.99	36	1	1	1	541.337	1080.66	2	1080.63	0.0299	0	68.04	0.29	K	VQGPLGILER	Q				Locus:1.1.1.6157.2 File:~Jspots611_9.wiff~
2	Q4AAF5	tr|Q4AAF5|50S ribosomal protein L6 Tax_Id=262719 [Mycoplasma hyopneumoniae]	280	19937	8	2	4	2	22.9	9.99	37	1	1	1	541.337	1080.66	2	1080.63	0.0307	0	67.15	0.083	K	VQGPLGILER	Q				Locus:1.1.1.6160.2 File:~Jspots611_9.wiff~
2	Q4AAF5	tr|Q4AAF5|50S ribosomal protein L6 Tax_Id=262719 [Mycoplasma hyopneumoniae]	280	19937	8	2	4	2	22.9	9.99	38	1	1	1	541.829	1081.64	2	1081.61	0.0299	0	79.5	0.0063	K	VQGPLGILER	Q	Deamidated (NQ)	0.0100000000.0		Locus:1.1.1.6162.3 File:~Jspots611_9.wiff~
2	Q4AAF5	tr|Q4AAF5|50S ribosomal protein L6 Tax_Id=262719 [Mycoplasma hyopneumoniae]	280	19937	8	2	4	2	22.9	9.99	52	1	1	1	583.325	1164.64	2	1164.6	0.0335	0	42.97	57	K	GISYQDEILK	L				Locus:1.1.1.6057.2 File:~Jspots611_9.wiff~
2	Q4AAF5	tr|Q4AAF5|50S ribosomal protein L6 Tax_Id=262719 [Mycoplasma hyopneumoniae]	280	19937	8	2	4	2	22.9	9.99	83	1	1	1	700.919	1399.82	2	1399.79	0.0309	0	66.28	0.23	K	EITILLENQSLK	T				Locus:1.1.1.6157.3 File:~Jspots611_9.wiff~
2	Q4AAF5	tr|Q4AAF5|50S ribosomal protein L6 Tax_Id=262719 [Mycoplasma hyopneumoniae]	280	19937	8	2	4	2	22.9	9.99	84	1	1	1	700.919	1399.82	2	1399.79	0.0309	0	57.3	1.9	K	EITILLENQSLK	T				Locus:1.1.1.6154.3 File:~Jspots611_9.wiff~
2	Q4AAF5	tr|Q4AAF5|50S ribosomal protein L6 Tax_Id=262719 [Mycoplasma hyopneumoniae]	280	19937	8	2	4	2	22.9	9.99	85	1	1	1	701.416	1400.82	2	1400.78	0.0419	0	58.25	1.6	K	EITILLENQSLK	T	Deamidated (NQ)	0.000000001000.0		Locus:1.1.1.6158.3 File:~Jspots611_9.wiff~
3	G1P4P2	tr|G1P4P2|Uncharacterized protein Tax_Id=59463 [Myotis lucifugus]	123	63393	2	1	2	1	3.9	8.13	71	4	1	0	651.881	1301.75	2	1301.71	0.0405	0	40.43	100	R	SLDLDSIIAEVK	N				Locus:1.1.1.6183.2 File:~Jspots611_9.wiff~
3	G1P4P2	tr|G1P4P2|Uncharacterized protein Tax_Id=59463 [Myotis lucifugus]	123	63393	2	1	2	1	3.9	8.13	80	1	1	1	692.374	1382.73	2	1382.68	0.0501	0	83.61	0.006	K	SLNNQFASFIDK	V				Locus:1.1.1.6155.3 File:~Jspots611_9.wiff~

## Sheet: 10
Protein hits	--------------------------------------------------------
prot_hit_num	prot_acc	prot_desc	prot_score	prot_mass	prot_matches	prot_matches_sig	prot_sequences	prot_sequences_sig	prot_cover	prot_pi	pep_query	pep_rank	pep_isbold	pep_isunique	pep_exp_mz	pep_exp_mr	pep_exp_z	pep_calc_mr	pep_delta	pep_miss	pep_score	pep_expect	pep_res_before	pep_seq	pep_res_after	pep_var_mod	pep_var_mod_pos	pep_summed_mod_pos	pep_scan_title
1	Q4A8I3	sp|Q4A8I3|50S ribosomal protein L5 Tax_Id=262722 [Mycoplasma hyopneumoniae]	278	20360	4	2	4	2	24.3	10.1	19	1	1	1	459.807	917.6	2	917.581	0.0185	0	42.3	16	K	VLHIAIPR	V				Locus:1.1.1.6173.2 File:~Jspots611_10.wiff~
1	Q4A8I3	sp|Q4A8I3|50S ribosomal protein L5 Tax_Id=262722 [Mycoplasma hyopneumoniae]	278	20360	4	2	4	2	24.3	10.1	52	1	1	1	586.348	1170.68	2	1170.65	0.0312	0	81.12	0.0072	K	AIEAVLEDLAK	I				Locus:1.1.1.6220.2 File:~Jspots611_10.wiff~
1	Q4A8I3	sp|Q4A8I3|50S ribosomal protein L5 Tax_Id=262722 [Mycoplasma hyopneumoniae]	278	20360	4	2	4	2	24.3	10.1	74	1	1	1	687.837	1373.66	2	1373.63	0.0349	0	101.41	0.00011	K	SFDGNGNFALGFK	E	Deamidated (NQ)	0.0000100000000.0		Locus:1.1.1.6185.2 File:~Jspots611_10.wiff~
1	Q4A8I3	sp|Q4A8I3|50S ribosomal protein L5 Tax_Id=262722 [Mycoplasma hyopneumoniae]	278	20360	4	2	4	2	24.3	10.1	77	1	1	1	712.887	1423.76	2	1423.72	0.0369	0	55.58	3.8	K	ESIVFPEITFDK	I				Locus:1.1.1.6244.3 File:~Jspots611_10.wiff~

[truncated: 150 more sheets: 11, 12, 13, 14, 15, 16, 17, 18, 19, 20, 21, 22, 23, 24, 25, 26, 27, 28, 29, 30 …]
